# Supplementary material for: Tandem Mass Tagging (TMT) Reveals Tissue-Specific Proteome of L4 Larvae of Anisakis simplex s. s.: Enzymes of Energy and/or Carbohydrate Metabolism as Potential Drug Targets in Anisakiasis
Source: Int J Mol Sci. 2022 Apr 14;23(8):4336. doi: 10.3390/ijms23084336 (PMC9027741; doi:10.3390/ijms23084336)
Supplement: Supplementary file 1 [file ijms-23-04336-s001.zip]

Archive with 14 entries (13 files):
- ijms-1675296-Supplementary/
- ijms-1675296-Supplementary/Figure S1.pdf
- ijms-1675296-Supplementary/Figure S2.pdf
- ijms-1675296-Supplementary/Figure S3.pdf
- ijms-1675296-Supplementary/File S1.xlsx
- ijms-1675296-Supplementary/File S2.xlsx
- ijms-1675296-Supplementary/File S3.xlsx
- ijms-1675296-Supplementary/File S4.xlsx
- ijms-1675296-Supplementary/File S5.xlsx
- ijms-1675296-Supplementary/File S6.xlsx
- ijms-1675296-Supplementary/File S7.xlsx
- ijms-1675296-Supplementary/File S8.xlsx
- ijms-1675296-Supplementary/File S9.xlsx
- ijms-1675296-Supplementary/Supplementary Materials Captions and Explanations.pdf
