# Supplementary material for: Tandem Mass Tagging (TMT) Reveals Tissue-Specific Proteome of L4 Larvae of Anisakis simplex s. s.: Enzymes of Energy and/or Carbohydrate Metabolism as Potential Drug Targets in Anisakiasis
Source: Int J Mol Sci. 2022 Apr 14;23(8):4336. doi: 10.3390/ijms23084336 (PMC9027741; doi:10.3390/ijms23084336)
Supplement: Supplementary file 1 [file ijms-23-04336-s001.zip › ijms-1675296-Supplementary/File S2.xlsx]

## Sheet: ALL
Results of GO enrichment analysis. gProfiler_ansimpprjeb496_Anisakis_simplex_L4_All
source	term_name	term_id	adjusted_p_value	negative_log10_of_adjusted_p_value	term_size	query_size	intersection_size	effective_domain_size	intersections
GO:MF	catalytic activity	GO:0003824	5.320837942323961e-25	24.27401996825555	3462	1158	670	7999	A0A158PMX4,A0A158PP56,A0A0M3JY34,A0A0M3JGX5,A0A0M3K741,A0A3P6NDQ7,A0A0M3JYN9,A0A0M3JK61,A0A0M3IYI0,A0A0M3JHA9,A0A3P6PHI6,A0A0M3KD77,A0A3P6QBA1,A0A0M3J768,A0A0M3JRP0,A0A3P6S310,A0A0M3JT86,A0A0M3JQB9,A0A158PN23,A0A3P6MZQ7,A0A158PNX7,A0A0M3K059,A0A3P6SZK1,A0A0M3JYW9,A0A0M3K0N6,A0A0M3JB20,A0A0M3JSD5,A0A0M3J8X8,A0A0M3JXR9,A0A0M3J315,A0A0M3JCR4,A0A158PMY7,A0A0M3K9W1,A0A0M3JXY6,A0A0M3JNJ2,A0A0M3JUG1,A0A…
GO:MF	oxidoreductase activity	GO:0016491	4.040900271695174e-23	22.39352186769319	488	1158	158	7999	A0A158PP56,A0A0M3JGX5,A0A0M3IYI0,A0A0M3KD77,A0A3P6MZQ7,A0A158PNX7,A0A3P6SZK1,A0A0M3JB20,A0A0M3J8X8,A0A0M3JCR4,A0A0M3JXY6,A0A0M3JNJ2,A0A0M3JUG1,A0A0M3KFN0,A0A0M3JA18,A0A0M3K1D0,A0A0M3J7C1,A0A0M3JSL7,A0A0M3JH42,A0A0M3JPF6,A0A0M3K4N1,A0A0M3IZY4,A0A0M3JV87,A0A0M3JR09,A0A0M3JD22,A0A158PPJ1,A0A0M3KJM6,A0A3P6N6X3,A0A0M3K2Y3,A0A3P6QS93,A0A0M3JRD3,A0A0M3KBA5,A0A0M3K6M6,A0A0M3K5J0,A0A0M3JSX9,A0A0M3K4H2,A0A…
GO:MF	structural constituent of ribosome	GO:0003735	3.130153946647978e-14	13.504434302538026	136	1158	59	7999	A0A0M3JRJ4,A0A0M3IYX4,A0A0M3K2K1,A0A0M3JMW2,A0A0M3KAG0,A0A0M3K867,A0A0M3JUN5,A0A0M3K2P7,A0A0M3K1X3,A0A0M3KFV4,A0A0M3JXG1,A0A0M3JXS5,A0A0M3JZW6,A0A0M3JXI1,A0A0M3JWX6,A0A3P6PBG5,A0A0M3JU70,A0A0M3IYV2,A0A0M3K776,A0A0M3JD69,A0A0M3K630,A0A0M3JZH0,A0A3P6R7J6,A0A0M3J236,A0A0M3IZR8,A0A0M3KIJ0,A0A0M3K4R1,A0A0M3J213,A0A0M3J1U1,A0A0M3JVI3,A0A0M3KFV9,A0A0M3J0T2,A0A0M3KAV8,A0A0M3KAA6,A0A0M3JSL0,A0A0M3K5D8,A0A…
GO:MF	structural molecule activity	GO:0005198	5.1069226753394564e-12	11.291840717810725	296	1158	93	7999	A0A158PPI4,A0A0M3JUW3,A0A0M3JRJ4,A0A0M3IYX4,A0A0M3K2K1,A0A0M3JMW2,A0A0M3KAG0,A0A0M3K867,A0A0M3JUN5,A0A0M3JZM9,A0A0M3JVB9,A0A0M3K252,A0A0M3JVC1,A0A0M3J3V0,A0A0M3K555,A0A0M3KA61,A0A0M3JZU3,A0A0M3JZM7,A0A158PPG1,A0A0M3IZV9,A0A158PNL9,A0A0M3JR55,A0A0M3IYS8,A0A0M3KAH2,A0A0G2YNB9,A0A158PP88,A0A0M3KCL0,A0A0M3K2P7,A0A0M3K1X3,A0A0M3KFV4,A0A0M3JXG1,A0A0M3JXS5,A0A0M3JZW6,A0A0M3JXI1,A0A0M3JWX6,A0A3P6PBG5,A0A…
GO:MF	electron transfer activity	GO:0009055	3.515234573042356e-10	9.454045689028572	48	1158	28	7999	A0A0M3JGX5,A0A0M3JUG1,A0A0M3K1D0,A0A0M3JSL7,A0A0M3K4N1,A0A0M3JV87,A0A0M3JR09,A0A0M3JT84,A0A0M3JRB2,A0A0M3JXN4,A0A0M3KFL0,A0A3P6QPM6,A0A0M3J8R0,A0A0M3K0T4,A0A0M3K3S4,A0A0M3JZ52,A0A3P6RGD8,A0A0M3JYV4,A0A0M3JZ53,A0A0M3IYD0,A0A0M3K2A7,A0A0M3J7M0,A0A0M3K4M6,A0A0M3KHP3,A0A0M3JT97,A0A158PN61,A0A0M3J208,A0A0M3JT94
GO:MF	translation factor activity, RNA binding	GO:0008135	5.887281604781156e-9	8.230085190198103	40	1158	24	7999	A0A0M3K551,A0A0M3K2Z8,A0A0M3JYB9,A0A0M3KEE7,A0A0M3JWT3,A0A0M3K2H4,A0A0M3KIF2,A0A0M3JTM1,A0A3P6TN20,A0A0M3K8K5,A0A0M3JYP0,A0A0M3JU93,A0A3P6Q861,A0A0M3JYU4,A0A158PNB8,A0A0M3JSK8,A0A0M3JS72,A0A0M3JS04,A0A0M3JRE7,A0A0M3K1F7,A0A0M3JVH6,A0A0M3JUR2,A0A158PN31,A0A0M3K2C4
GO:MF	translation regulator activity, nucleic acid binding	GO:0090079	5.887281604781156e-9	8.230085190198103	40	1158	24	7999	A0A0M3K551,A0A0M3K2Z8,A0A0M3JYB9,A0A0M3KEE7,A0A0M3JWT3,A0A0M3K2H4,A0A0M3KIF2,A0A0M3JTM1,A0A3P6TN20,A0A0M3K8K5,A0A0M3JYP0,A0A0M3JU93,A0A3P6Q861,A0A0M3JYU4,A0A158PNB8,A0A0M3JSK8,A0A0M3JS72,A0A0M3JS04,A0A0M3JRE7,A0A0M3K1F7,A0A0M3JVH6,A0A0M3JUR2,A0A158PN31,A0A0M3K2C4
GO:MF	peptidase activity	GO:0008233	7.576561128280618e-9	8.120527868496396	417	1158	110	7999	A0A3P6NDQ7,A0A3P6PHI6,A0A3P6S310,A0A0M3JHT5,A0A0M3JS63,A0A0M3J110,A0A0M3K3Q3,A0A0M3J8A6,A0A3P6PHV5,A0A3P6NWF6,A0A0M3JH24,A0A0M3KC28,A0A0M3K6G9,A0A3P6SVY9,A0A3P6R4Z6,A0A3P6RS93,A0A3P6QD25,A0A0M3JV41,A0A0M3JXL8,A0A0M3KF57,A0A0M3K9E5,A0A0M3JSE0,A0A3P6NIX6,A0A3P6SU26,A0A0M3IYZ9,A0A0M3JTK2,A0A3P6SDQ6,A0A3P6QMC6,A0A3P6QE55,A0A3P6R8B8,A0A0M3K6A6,A0A0M3K2H1,A0A0M3JSH7,A0A3P6RT59,A0A0M3K810,A0A0M3JS47,A0A…
GO:MF	threonine-type peptidase activity	GO:0070003	5.625984504472747e-8	7.249801468337054	21	1158	16	7999	A0A3P6S310,A0A0M3JS63,A0A3P6SVY9,A0A3P6R4Z6,A0A0M3K2H1,A0A0M3JSH7,A0A0M3JS47,A0A0M3K635,A0A3P6QLX8,A0A0M3JZK2,A0A0M3KFJ4,A0A0M3JYT8,A0A0M3JT99,A0A0M3K6C4,A0A0M3K925,A0A3P6NIU7
GO:MF	oxidoreductase activity, acting on NAD(P)H	GO:0016651	8.665213506696125e-8	7.062220732010927	19	1158	15	7999	A0A0M3JUG1,A0A0M3JSL7,A0A0M3JR09,A0A0M3JXN4,A0A3P6QPM6,A0A0M3K3S4,A0A3P6N3P2,A0A0M3JRK1,A0A0M3JZ53,A0A158PNY1,A0A0M3IYD0,A0A0M3K7P1,A0A158PN61,A0A0M3J208,A0A0M3KKH2
GO:MF	unfolded protein binding	GO:0051082	9.961233851693108e-8	7.001686864207476	41	1158	23	7999	A0A0M3K865,A0A0M3KCW4,A0A0M3JWQ2,A0A0M3K766,A0A0M3K120,A0A0M3JT78,A0A158PMR9,A0A158PP11,A0A0M3K4P8,A0A3P6PVT6,A0A0M3J8K2,A0A0M3J613,A0A0M3J7D2,A0A3P6SIL1,A0A0M3J953,A0A158PP66,A0A0M3JZZ0,A0A158PMR0,A0A0M3JSW1,A0A3P6NCX3,A0A0M3JJR0,A0A0M3K5W6,A0A0M3K752
GO:MF	translation regulator activity	GO:0045182	3.072447511637787e-7	6.512515527676914	46	1158	24	7999	A0A0M3K551,A0A0M3K2Z8,A0A0M3JYB9,A0A0M3KEE7,A0A0M3JWT3,A0A0M3K2H4,A0A0M3KIF2,A0A0M3JTM1,A0A3P6TN20,A0A0M3K8K5,A0A0M3JYP0,A0A0M3JU93,A0A3P6Q861,A0A0M3JYU4,A0A158PNB8,A0A0M3JSK8,A0A0M3JS72,A0A0M3JS04,A0A0M3JRE7,A0A0M3K1F7,A0A0M3JVH6,A0A0M3JUR2,A0A158PN31,A0A0M3K2C4
GO:MF	translation initiation factor activity	GO:0003743	3.5781391409033766e-7	6.446342775296982	28	1158	18	7999	A0A0M3KEE7,A0A0M3JWT3,A0A0M3K2H4,A0A0M3KIF2,A0A0M3JTM1,A0A0M3K8K5,A0A0M3JYP0,A0A3P6Q861,A0A0M3JYU4,A0A158PNB8,A0A0M3JSK8,A0A0M3JS72,A0A0M3JS04,A0A0M3K1F7,A0A0M3JVH6,A0A0M3JUR2,A0A158PN31,A0A0M3K2C4
GO:MF	NADH dehydrogenase (quinone) activity	GO:0050136	6.539560354829903e-7	6.1844514476832835	10	1158	10	7999	A0A0M3JUG1,A0A0M3JSL7,A0A0M3JR09,A0A0M3JXN4,A0A3P6QPM6,A0A0M3K3S4,A0A0M3JZ53,A0A0M3IYD0,A0A158PN61,A0A0M3J208
GO:MF	NADH dehydrogenase activity	GO:0003954	6.539560354829903e-7	6.1844514476832835	10	1158	10	7999	A0A0M3JUG1,A0A0M3JSL7,A0A0M3JR09,A0A0M3JXN4,A0A3P6QPM6,A0A0M3K3S4,A0A0M3JZ53,A0A0M3IYD0,A0A158PN61,A0A0M3J208
GO:MF	NADH dehydrogenase (ubiquinone) activity	GO:0008137	6.539560354829903e-7	6.1844514476832835	10	1158	10	7999	A0A0M3JUG1,A0A0M3JSL7,A0A0M3JR09,A0A0M3JXN4,A0A3P6QPM6,A0A0M3K3S4,A0A0M3JZ53,A0A0M3IYD0,A0A158PN61,A0A0M3J208
GO:MF	NAD(P)H dehydrogenase (quinone) activity	GO:0003955	6.539560354829903e-7	6.1844514476832835	10	1158	10	7999	A0A0M3JUG1,A0A0M3JSL7,A0A0M3JR09,A0A0M3JXN4,A0A3P6QPM6,A0A0M3K3S4,A0A0M3JZ53,A0A0M3IYD0,A0A158PN61,A0A0M3J208
GO:MF	oxidoreductase activity, acting on NAD(P)H, quinone or similar compound as acceptor	GO:0016655	6.539560354829903e-7	6.1844514476832835	10	1158	10	7999	A0A0M3JUG1,A0A0M3JSL7,A0A0M3JR09,A0A0M3JXN4,A0A3P6QPM6,A0A0M3K3S4,A0A0M3JZ53,A0A0M3IYD0,A0A158PN61,A0A0M3J208
GO:MF	threonine-type endopeptidase activity	GO:0004298	9.24294669232275e-7	6.034189551701775	14	1158	12	7999	A0A0M3K2H1,A0A0M3JSH7,A0A0M3JS47,A0A0M3K635,A0A3P6QLX8,A0A0M3JZK2,A0A0M3KFJ4,A0A0M3JYT8,A0A0M3JT99,A0A0M3K6C4,A0A0M3K925,A0A3P6NIU7
GO:MF	ligase activity	GO:0016874	0.0000021079483988104197	5.676140024572482	133	1158	45	7999	A0A0M3K059,A0A0M3J315,A0A158PPQ6,A0A3P6QT32,A0A3P6QHQ7,A0A0M3KGL2,A0A0M3JQZ6,A0A0M3K505,A0A3P6NHU0,A0A3P6NK53,A0A0M3J0N5,A0A0M3K9F8,A0A0M3K219,A0A0M3K9C0,A0A0M3JXK6,A0A0M3K2P3,A0A3P6TAM0,A0A0M3K5N4,A0A3P6RRT9,A0A0M3K2S0,A0A0M3K2T6,A0A3P6NWJ9,A0A0M3JSP8,A0A0M3J6P2,A0A0M3KC75,A0A0M3KHS6,A0A0M3JST8,A0A0M3K044,A0A0M3K5W0,A0A0M3K755,A0A0M3JWB8,A0A0M3K674,A0A0M3J2Z6,A0A0M3JY44,A0A3P6NPJ7,A0A0M3KH52,A0A…
GO:MF	oxidoreductase activity, acting on the aldehyde or oxo group of donors	GO:0016903	0.00000317379818510741	5.498420692540465	37	1158	20	7999	A0A3P6SZK1,A0A0M3JXY6,A0A0M3JPF6,A0A0M3KJM6,A0A0M3K2Y3,A0A0M3JRD3,A0A3P6QLW6,A0A0M3KA33,A0A0M3JX94,A0A0M3JRA2,A0A0M3KG34,A0A0M3JHE9,A0A0M3KIN3,A0A3P6S9V1,A0A0M3J9N8,A0A3P6NTV1,A0A0M3J648,A0A0M3K2T2,A0A3P6NI94,A0A3P6P0C7
GO:MF	exopeptidase activity	GO:0008238	0.000011132633530803682	4.953402087003529	68	1158	28	7999	A0A0M3J110,A0A3P6NWF6,A0A0M3K6G9,A0A3P6QD25,A0A0M3K9E5,A0A0M3JSE0,A0A3P6SU26,A0A0M3K810,A0A0M3K3N5,A0A0M3KIK6,A0A0M3KDX2,A0A158PN00,A0A0M3KDK6,A0A0M3K8V4,A0A0M3K332,A0A0M3JFE7,A0A3P6NQ66,A0A3P6N7Y7,A0A0M3JGK9,A0A0M3IZM4,A0A3P6PFK9,A0A3P6PGP1,A0A3P6P291,A0A3P6SUT5,A0A0M3JUR4,A0A3P6U6A7,A0A3P6SI58,A0A0M3JTW4
GO:MF	aminopeptidase activity	GO:0004177	0.00007300289419379185	4.136659921968893	15	1158	11	7999	A0A3P6SU26,A0A0M3K810,A0A0M3K3N5,A0A0M3KIK6,A0A158PN00,A0A0M3KDK6,A0A0M3K332,A0A0M3JFE7,A0A3P6PGP1,A0A3P6SUT5,A0A0M3JTW4
GO:MF	proton transmembrane transporter activity	GO:0015078	0.00017519228092168553	3.7564850330250708	56	1158	23	7999	A0A0M3JVS3,A0A0M3J315,A0A0M3JZQ3,A0A0M3KJR2,A0A0M3K4N1,A0A3P6QHQ7,A0A0M3K219,A0A0M3K9C0,A0A0M3JYS1,A0A0M3JMK3,A0A0M3JSY8,A0A3P6UC49,A0A0M3JS85,A0A0M3JZ51,A0A0M3IZ79,A0A3P6T4S5,A0A0M3J201,A0A0M3K2A7,A0A0M3K0A5,A0A0M3K4M6,A0A0M3KHP3,A0A0M3JT97,A0A0M3J7Y7
GO:MF	calcium-dependent phospholipid binding	GO:0005544	0.0002521577872986248	3.5983276151368173	19	1158	12	7999	A0A0M3K609,A0A3P6P9U4,A0A0M3J250,A0A3P6QHA8,A0A3P6PWN4,A0A3P6TH79,A0A0M3K398,A0A0M3JY25,A0A0M3K7C2,A0A0M3J414,A0A0M3KAW7,A0A158PP01
GO:MF	hydro-lyase activity	GO:0016836	0.0002564410312384856	3.5910124853357894	25	1158	14	7999	A0A0M3JYN9,A0A0M3JHA9,A0A3P6QBA1,A0A158PP77,A0A0M3JUQ3,A0A0M3KDS4,A0A0M3JBC6,A0A0M3J0G5,A0A0M3J802,A0A0M3JL06,A0A0M3J7L6,A0A3P6R892,A0A3P6QFL2,A0A0M3K0N8
GO:MF	carbohydrate kinase activity	GO:0019200	0.00037432237740703554	3.4267542095035286	14	1158	10	7999	A0A0M3JT86,A0A3P6S264,A0A3P6NT27,A0A3P6PPE7,A0A158PNY8,A0A0M3JSY6,A0A3P6R7U4,A0A0M3K0Y9,A0A0M3IY29,A0A0M3JS01
GO:MF	actin binding	GO:0003779	0.000470389543429389	3.3275423410165064	124	1158	38	7999	A0A3P6RI98,A0A0M3K916,A0A0M3KFW1,A0A0M3KBB5,A0A0M3K404,A0A0M3K866,A0A0M3K7K9,A0A3P6RE65,A0A0M3K659,A0A158PP53,A0A0M3K485,A0A0M3JYU1,A0A0M3JGR5,A0A3P6SC57,A0A0M3JUI8,A0A0M3K1M2,A0A0M3K0Z8,A0A0M3K947,A0A0M3K6Q4,A0A0M3KB37,A0A0M3K507,A0A158PMX5,A0A0M3JIK2,A0A3P6S466,A0A0M3J9V9,A0A3P6PDK9,A0A0M3KCG9,A0A0M3KI21,A0A0M3JWX3,A0A0M3J324,A0A0M3KC98,A0A3P6SAT4,A0A0M3JTR8,A0A0M3KFH7,A0A0M3JS99,A0A158PMT6,A0A…
GO:MF	serine hydrolase activity	GO:0017171	0.0004941190812488779	3.306168374766549	115	1158	36	7999	A0A0M3JHT5,A0A0M3J110,A0A0M3K3Q3,A0A0M3J8A6,A0A3P6PHV5,A0A3P6NWF6,A0A0M3JH24,A0A0M3KC28,A0A3P6SDQ6,A0A0M3J2L4,A0A0M3KDX2,A0A0M3K5U4,A0A0M3K8V4,A0A3P6QKF2,A0A3P6NQ66,A0A3P6N7Y7,A0A0M3JGK9,A0A0M3KGS3,A0A0M3IZM4,A0A0M3JTX7,A0A3P6SEH6,A0A3P6PFK9,A0A0M3JUI7,A0A0M3KAU9,A0A0M3JXY0,A0A3P6PCE1,A0A3P6P291,A0A0M3JVB3,A0A0M3J080,A0A0M3JUR4,A0A0M3K5Q0,A0A3P6U6A7,A0A0M3J1U0,A0A0M3IZ49,A0A3P6SI58,A0A0M3KKB0
GO:MF	serine-type peptidase activity	GO:0008236	0.0004941190812488779	3.306168374766549	115	1158	36	7999	A0A0M3JHT5,A0A0M3J110,A0A0M3K3Q3,A0A0M3J8A6,A0A3P6PHV5,A0A3P6NWF6,A0A0M3JH24,A0A0M3KC28,A0A3P6SDQ6,A0A0M3J2L4,A0A0M3KDX2,A0A0M3K5U4,A0A0M3K8V4,A0A3P6QKF2,A0A3P6NQ66,A0A3P6N7Y7,A0A0M3JGK9,A0A0M3KGS3,A0A0M3IZM4,A0A0M3JTX7,A0A3P6SEH6,A0A3P6PFK9,A0A0M3JUI7,A0A0M3KAU9,A0A0M3JXY0,A0A3P6PCE1,A0A3P6P291,A0A0M3JVB3,A0A0M3J080,A0A0M3JUR4,A0A0M3K5Q0,A0A3P6U6A7,A0A0M3J1U0,A0A0M3IZ49,A0A3P6SI58,A0A0M3KKB0
GO:MF	ribosome binding	GO:0043022	0.0006605244994601716	3.180111069369611	12	1158	9	7999	A0A158PN86,A0A0M3K7I0,A0A0M3JU93,A0A0M3JH92,A0A0M3JVH6,A0A0M3JUR2,A0A0M3K470,A0A0M3K4A4,A0A0M3JEZ3
GO:MF	translation elongation factor activity	GO:0003746	0.0015223554934491379	2.81748392127384	6	1158	6	7999	A0A0M3K551,A0A0M3K2Z8,A0A0M3JYB9,A0A3P6TN20,A0A0M3JU93,A0A0M3JRE7
GO:MF	proton-transporting ATP synthase activity, rotational mechanism	GO:0046933	0.0015340937305447562	2.8141481049145516	8	1158	7	7999	A0A0M3J315,A0A3P6QHQ7,A0A0M3K219,A0A0M3K9C0,A0A0M3JZ51,A0A3P6T4S5,A0A0M3J201
GO:MF	ribonucleoprotein complex binding	GO:0043021	0.0023062184232656136	2.6370995628146456	19	1158	11	7999	A0A158PN86,A0A0M3JWA5,A0A0M3K7I0,A0A0M3JU93,A0A0M3JH92,A0A0M3K109,A0A0M3JVH6,A0A0M3JUR2,A0A0M3K470,A0A0M3K4A4,A0A0M3JEZ3
GO:MF	carbon-oxygen lyase activity	GO:0016835	0.0025254890284117037	2.5976545138713325	29	1158	14	7999	A0A0M3JYN9,A0A0M3JHA9,A0A3P6QBA1,A0A158PP77,A0A0M3JUQ3,A0A0M3KDS4,A0A0M3JBC6,A0A0M3J0G5,A0A0M3J802,A0A0M3JL06,A0A0M3J7L6,A0A3P6R892,A0A3P6QFL2,A0A0M3K0N8
GO:MF	phospholipid binding	GO:0005543	0.0027871668002396144	2.5548370398062605	44	1158	18	7999	A0A0M3K609,A0A3P6P9U4,A0A0M3J250,A0A158PP53,A0A3P6QHA8,A0A3P6PWN4,A0A3P6TH79,A0A0M3KC41,A0A3P6QPF5,A0A0M3K043,A0A0M3K398,A0A0M3JY25,A0A3P6R0P2,A0A0M3K7C2,A0A0M3J414,A0A0M3KAW7,A0A3P6SZI0,A0A158PP01
GO:MF	hydrolase activity	GO:0016787	0.0032952381434796937	2.4821131939191807	1315	1158	240	7999	A0A3P6NDQ7,A0A3P6PHI6,A0A3P6S310,A0A158PMY7,A0A0M3JHT5,A0A0M3JS63,A0A0M3J110,A0A0M3K3Q3,A0A0M3J8A6,A0A3P6PHV5,A0A3P6NWF6,A0A0M3JH24,A0A0M3K2C3,A0A0M3KC28,A0A0M3K404,A0A0M3K6G9,A0A3P6SVY9,A0A3P6R4Z6,A0A3P6RS93,A0A3P6QD25,A0A0M3KIX0,A0A3P6RE65,A0A0M3K659,A0A3P6R753,A0A0M3K613,A0A0M3K3X7,A0A0M3JWX2,A0A0M3K8R5,A0A0M3JT07,A0A0M3JV41,A0A3P6S783,A0A3P6RND9,A0A0M3JXL8,A0A0M3KAH2,A0A0M3KEU9,A0A0M3JTS5,A0A…
GO:MF	oxidoreductase activity, acting on the CH-NH2 group of donors	GO:0016638	0.004562374724591954	2.3408090473936345	14	1158	9	7999	A0A158PPJ1,A0A0M3K4H2,A0A0M3JC40,A0A3P6PQ31,A0A3P6RAT0,A0A0M3JUG3,A0A0M3JJT0,A0A0M3JVZ7,A0A0M3JKN7
GO:MF	proton channel activity	GO:0015252	0.006035372005709855	2.21929595588182	9	1158	7	7999	A0A0M3J315,A0A3P6QHQ7,A0A0M3K219,A0A0M3K9C0,A0A0M3JZ51,A0A3P6T4S5,A0A0M3J201
GO:MF	guanyl ribonucleotide binding	GO:0032561	0.00744228747827555	2.128293558203578	215	1158	53	7999	A0A0M3J768,A0A0M3IZF7,A0A0M3IZU8,A0A0M3K613,A0A0M3KAH2,A0A0M3K551,A0A0G2YNB9,A0A3P6PCW8,A0A158PN86,A0A0M3JWX5,A0A0M3JU73,A0A0M3JTA3,A0A0M3JVC5,A0A0M3JYT0,A0A0M3JYI3,A0A158PP27,A0A3P6PJI1,A0A158PN54,A0A0M3JZN2,A0A0M3JYW4,A0A0M3K4H6,A0A0M3KDZ4,A0A0M3JBQ8,A0A0M3JMH8,A0A0M3JSE4,A0A0M3J6P2,A0A0M3KC75,A0A0M3JWA5,A0A3P6S6H8,A0A0M3JZE4,A0A0M3JVA0,A0A0M3JY15,A0A0M3KCB9,A0A0M3KBS6,A0A0M3J752,A0A3P6S5R0,A0A…
GO:MF	oxidoreductase activity, acting on the aldehyde or oxo group of donors, NAD or NADP as acceptor	GO:0016620	0.00938440288966886	2.027593355431743	18	1158	10	7999	A0A0M3K2Y3,A0A0M3JRD3,A0A0M3KA33,A0A0M3JX94,A0A0M3KG34,A0A0M3JHE9,A0A0M3KIN3,A0A0M3K2T2,A0A3P6NI94,A0A3P6P0C7
GO:MF	GTP binding	GO:0005525	0.013145423532755225	1.8812254167865787	214	1158	52	7999	A0A0M3J768,A0A0M3IZF7,A0A0M3IZU8,A0A0M3K613,A0A0M3KAH2,A0A0M3K551,A0A0G2YNB9,A0A3P6PCW8,A0A158PN86,A0A0M3JWX5,A0A0M3JU73,A0A0M3JTA3,A0A0M3JVC5,A0A0M3JYT0,A0A0M3JYI3,A0A158PP27,A0A3P6PJI1,A0A158PN54,A0A0M3JZN2,A0A0M3JYW4,A0A0M3K4H6,A0A0M3KDZ4,A0A0M3JBQ8,A0A0M3JMH8,A0A0M3JSE4,A0A0M3J6P2,A0A0M3KC75,A0A0M3JWA5,A0A3P6S6H8,A0A0M3JZE4,A0A0M3JVA0,A0A0M3JY15,A0A0M3KCB9,A0A0M3KBS6,A0A0M3J752,A0A3P6S5R0,A0A…
GO:MF	carbohydrate binding	GO:0030246	0.016080416531534785	1.7937027058982529	62	1158	21	7999	A0A0M3JT86,A0A158PMY7,A0A3P6S264,A0A3P6NT27,A0A158PNY8,A0A0M3JT02,A0A3P6NX97,A0A0M3JA06,A0A0M3IY29,A0A0M3K3V9,A0A3P6NYR9,A0A0M3KI67,A0A0M3K9Z2,A0A0M3JQJ3,A0A0M3KFM8,A0A0M3IY11,A0A0M3K4N2,A0A0M3J1T9,A0A0M3KCN6,A0A0M3K2V5,A0A3P6RMG3
GO:MF	guanyl nucleotide binding	GO:0019001	0.016286991966417884	1.7881591178409801	221	1158	53	7999	A0A0M3J768,A0A0M3IZF7,A0A0M3IZU8,A0A0M3K613,A0A0M3KAH2,A0A0M3K551,A0A0G2YNB9,A0A3P6PCW8,A0A158PN86,A0A0M3JWX5,A0A0M3JU73,A0A0M3JTA3,A0A0M3JVC5,A0A0M3JYT0,A0A0M3JYI3,A0A158PP27,A0A3P6PJI1,A0A158PN54,A0A0M3JZN2,A0A0M3JYW4,A0A0M3K4H6,A0A0M3KDZ4,A0A0M3JBQ8,A0A0M3JMH8,A0A0M3JSE4,A0A0M3J6P2,A0A0M3KC75,A0A0M3JWA5,A0A3P6S6H8,A0A0M3JZE4,A0A0M3JVA0,A0A0M3JY15,A0A0M3KCB9,A0A0M3KBS6,A0A0M3J752,A0A3P6S5R0,A0A…
GO:MF	oxidoreductase activity, acting on the aldehyde or oxo group of donors, disulfide as acceptor	GO:0016624	0.01724905229678352	1.763234761088321	19	1158	10	7999	A0A3P6SZK1,A0A0M3JXY6,A0A0M3JPF6,A0A0M3KJM6,A0A3P6QLW6,A0A0M3JRA2,A0A3P6S9V1,A0A0M3J9N8,A0A3P6NTV1,A0A0M3J648
GO:MF	aminoacyl-tRNA ligase activity	GO:0004812	0.02088174077996776	1.6802332997492115	63	1158	21	7999	A0A158PPQ6,A0A0M3JQZ6,A0A0M3K505,A0A0M3K9F8,A0A0M3JXK6,A0A0M3K2P3,A0A3P6RRT9,A0A0M3K2S0,A0A0M3JSP8,A0A0M3KHS6,A0A0M3JST8,A0A0M3K5W0,A0A0M3K755,A0A0M3JWB8,A0A0M3K674,A0A0M3J2Z6,A0A0M3JY44,A0A3P6NPJ7,A0A0M3J5E0,A0A3P6NP85,A0A0M3J2G9
GO:MF	ligase activity, forming carbon-oxygen bonds	GO:0016875	0.02088174077996776	1.6802332997492115	63	1158	21	7999	A0A158PPQ6,A0A0M3JQZ6,A0A0M3K505,A0A0M3K9F8,A0A0M3JXK6,A0A0M3K2P3,A0A3P6RRT9,A0A0M3K2S0,A0A0M3JSP8,A0A0M3KHS6,A0A0M3JST8,A0A0M3K5W0,A0A0M3K755,A0A0M3JWB8,A0A0M3K674,A0A0M3J2Z6,A0A0M3JY44,A0A3P6NPJ7,A0A0M3J5E0,A0A3P6NP85,A0A0M3J2G9
GO:MF	lyase activity	GO:0016829	0.025510326415268066	1.5932839843755966	101	1158	29	7999	A0A0M3JYN9,A0A0M3JHA9,A0A3P6QBA1,A0A0M3J768,A0A0M3JYW9,A0A0M3IZF7,A0A0M3K444,A0A158PP77,A0A0M3IZU8,A0A0M3JUQ3,A0A0M3JWG7,A0A0M3JU73,A0A0M3KDS4,A0A0M3JBC6,A0A0M3JU43,A0A0M3J0G5,A0A0M3KA34,A0A3P6PJI1,A0A0M3J802,A0A0M3JBQ8,A0A0M3JL06,A0A0M3KCB9,A0A0M3J7L6,A0A0M3KIG6,A0A0M3K191,A0A3P6R892,A0A3P6QFL2,A0A0M3K0N8,A0A3P6RIG4
GO:MF	cytoskeletal protein binding	GO:0008092	0.027084762429057364	1.567274969425198	193	1158	47	7999	A0A3P6RI98,A0A0M3K916,A0A0M3J0B0,A0A0M3KFW1,A0A0M3KBB5,A0A0M3K404,A0A0M3K866,A0A0M3K7K9,A0A3P6RE65,A0A0M3K659,A0A158PP53,A0A0M3K485,A0A0M3JYU1,A0A0M3JGR5,A0A3P6SC57,A0A0M3JUI8,A0A0M3K1M2,A0A0M3J921,A0A0M3K0Z8,A0A0M3K8H5,A0A0M3K947,A0A0M3IYA3,A0A0M3K6Q4,A0A0M3KB37,A0A0M3K507,A0A158PMX5,A0A0M3JIK2,A0A3P6S466,A0A0M3J9V9,A0A0M3J3Y3,A0A3P6PDK9,A0A0M3KCG9,A0A0M3JZ34,A0A0M3KI21,A0A0M3IY30,A0A0M3JWX3,A0A…
GO:MF	pyrophosphatase activity	GO:0016462	0.03259583089231061	1.4868379439888404	265	1158	60	7999	A0A0M3K404,A0A3P6RE65,A0A0M3K659,A0A0M3K613,A0A0M3K3X7,A0A3P6S783,A0A3P6RND9,A0A0M3KAH2,A0A0M3K551,A0A0G2YNB9,A0A3P6PCW8,A0A0M3JWX5,A0A0M3JTA3,A0A3P6SLJ0,A0A0M3JVC5,A0A0M3JYT0,A0A0M3JWX7,A0A0M3JUI8,A0A0M3K1M2,A0A158PP27,A0A0M3K0Z8,A0A0M3K8H5,A0A158PN54,A0A0M3JZN2,A0A0M3JYW4,A0A158PP35,A0A0M3KDZ4,A0A0M3KEA7,A0A0M3IYB4,A0A0M3KB37,A0A0M3JMH8,A0A158PMX5,A0A0M3K363,A0A0M3JSE4,A0A0M3JWA5,A0A3P6S6H8,A0A…
GO:MF	manganese ion binding	GO:0030145	0.04190523452288261	1.3777317244701455	14	1158	8	7999	A0A0M3KAY8,A0A0M3K810,A0A0M3K3N5,A0A0M3KIK6,A0A0M3KDK6,A0A0M3K332,A0A0M3K5P6,A0A0M3JTW4
GO:MF	metallopeptidase activity	GO:0008237	0.052373362261517835	1.2808895443961725	161	1158	40	7999	A0A3P6NDQ7,A0A3P6PHI6,A0A0M3K6G9,A0A3P6QD25,A0A0M3JV41,A0A0M3JXL8,A0A0M3KF57,A0A0M3K9E5,A0A0M3JSE0,A0A3P6NIX6,A0A3P6SU26,A0A0M3IYZ9,A0A3P6QMC6,A0A3P6R8B8,A0A0M3K6A6,A0A3P6RT59,A0A0M3KIK6,A0A0M3JEZ9,A0A158PNZ2,A0A158PN00,A0A3P6MYV4,A0A0M3KDK6,A0A0M3K332,A0A0M3JTN1,A0A0M3JFE7,A0A0M3KAH1,A0A3P6PGP1,A0A0M3K294,A0A0M3K6P3,A0A3P6SUT5,A0A0M3K087,A0A0M3IZI7,A0A0M3J4X2,A0A0M3JVL0,A0A0M3K6V2,A0A3P6Q8U3,A0A…
GO:MF	glucose binding	GO:0005536	0.05571715478582836	1.2540110690672368	6	1158	5	7999	A0A0M3JT86,A0A3P6S264,A0A3P6NT27,A0A158PNY8,A0A0M3IY29
GO:MF	phosphoenolpyruvate carboxykinase (GTP) activity	GO:0004613	0.05571715478582836	1.2540110690672368	6	1158	5	7999	A0A0M3IZF7,A0A0M3IZU8,A0A0M3JU73,A0A3P6PJI1,A0A0M3KCB9
GO:MF	hexokinase activity	GO:0004396	0.05571715478582836	1.2540110690672368	6	1158	5	7999	A0A0M3JT86,A0A3P6S264,A0A3P6NT27,A0A158PNY8,A0A0M3IY29
GO:MF	GTPase activity	GO:0003924	0.05874451996822	1.2310326406914085	141	1158	36	7999	A0A0M3K613,A0A0M3KAH2,A0A0M3K551,A0A0G2YNB9,A0A3P6PCW8,A0A0M3JWX5,A0A0M3JTA3,A0A0M3JVC5,A0A0M3JYT0,A0A158PP27,A0A158PN54,A0A0M3JZN2,A0A0M3JYW4,A0A0M3KDZ4,A0A0M3JMH8,A0A0M3JSE4,A0A0M3JWA5,A0A3P6S6H8,A0A0M3JZE4,A0A0M3JY15,A0A0M3KBS6,A0A0M3JSB2,A0A0M3JWH3,A0A3P6R046,A0A0M3JA26,A0A0M3K8M3,A0A3P6UAV9,A0A0M3K7L1,A0A0M3K1T6,A0A3P6NV01,A0A3P6R6D8,A0A0M3K1K7,A0A0M3JZ13,A0A0M3K124,A0A0M3IZK3,A0A0M3JCZ0
GO:MF	ion binding	GO:0043167	0.06341400990219292	1.1978147838997102	2274	1158	378	7999	A0A158PMX4,A0A0M3JGX5,A0A3P6NDQ7,A0A0M3JK61,A0A3P6PHI6,A0A0M3K217,A0A0M3J768,A0A0M3JT86,A0A158PN23,A0A158PNX7,A0A0M3K059,A0A0M3K0Z0,A0A3P6SZK1,A0A0M3JVS3,A0A0M3JB20,A0A0M3JSD5,A0A3P6RQA4,A0A3P6SRG8,A0A0M3K609,A0A0M3K9W1,A0A0M3K865,A0A3P6P9U4,A0A0M3K1D0,A0A3P6RF88,A0A0M3JSL7,A0A158PN62,A0A0M3J250,A0A0M3JPF6,A0A0M3K404,A0A0M3JPQ1,A0A0M3JU67,A0A0M3JS38,A0A3P6TQG9,A0A3P6QD25,A0A0M3K0Q8,A0A158PPJ1,A0A…
GO:MF	hydrolase activity, acting on acid anhydrides, in phosphorus-containing anhydrides	GO:0016818	0.0639628432466254	1.1940722394399497	277	1158	61	7999	A0A0M3K404,A0A3P6RE65,A0A0M3K659,A0A0M3K613,A0A0M3K3X7,A0A3P6S783,A0A3P6RND9,A0A0M3KAH2,A0A0M3K551,A0A0G2YNB9,A0A3P6PCW8,A0A0M3JWX5,A0A0M3JTA3,A0A3P6SLJ0,A0A0M3JVC5,A0A0M3JYT0,A0A0M3JWX7,A0A0M3JUI8,A0A0M3K1M2,A0A158PP27,A0A0M3K0Z8,A0A0M3K8H5,A0A158PN54,A0A0M3JZN2,A0A0M3JYW4,A0A158PP35,A0A0M3KDZ4,A0A0M3KEA7,A0A0M3IYB4,A0A0M3KB37,A0A0M3JMH8,A0A158PMX5,A0A0M3K363,A0A0M3JSE4,A0A0M3JWA5,A0A3P6S6H8,A0A…
GO:MF	small molecule binding	GO:0036094	0.06962005762793214	1.1572656215647645	1478	1158	256	7999	A0A158PMX4,A0A0M3K1N2,A0A0M3J768,A0A0M3JT86,A0A158PN23,A0A158PNX7,A0A0M3K059,A0A0M3K0Z0,A0A3P6SZK1,A0A0M3JVS3,A0A0M3JB20,A0A0M3JSD5,A0A0M3KDB7,A0A158PN62,A0A0M3JPF6,A0A0M3K404,A0A158PPJ1,A0A3P6S264,A0A3P6NT27,A0A0M3K9V2,A0A3P6QT08,A0A3P6RE65,A0A0M3IZF7,A0A0M3JW64,A0A0M3K659,A0A0M3JWQ2,A0A0M3K2Y3,A0A0M3K7G7,A0A0M3K0Q9,A0A0M3IZU8,A0A0M3KDF0,A0A0M3K5H6,A0A0M3K613,A0A0M3JWC5,A0A0M3K5M3,A0A0M3K8R5,A0A…
GO:MF	fumarate hydratase activity	GO:0004333	0.07312461198199412	1.1359364253819124	4	1158	4	7999	A0A0M3J0G5,A0A0M3J802,A0A0M3JL06,A0A0M3K0N8
GO:MF	anion binding	GO:0043168	0.08033501550988444	1.095095118132202	1327	1158	232	7999	A0A158PMX4,A0A0M3J768,A0A0M3JT86,A0A158PN23,A0A158PNX7,A0A0M3K059,A0A0M3K0Z0,A0A3P6SZK1,A0A0M3JVS3,A0A0M3JB20,A0A0M3JSD5,A0A158PN62,A0A0M3JPF6,A0A0M3K404,A0A158PPJ1,A0A3P6S264,A0A3P6NT27,A0A0M3K9V2,A0A3P6QT08,A0A3P6RE65,A0A0M3IZF7,A0A0M3JW64,A0A0M3K659,A0A0M3JWQ2,A0A0M3K7G7,A0A0M3K0Q9,A0A0M3IZU8,A0A0M3KDF0,A0A0M3K5H6,A0A0M3K613,A0A0M3JWC5,A0A0M3K5M3,A0A0M3K8R5,A0A158PPQ6,A0A0M3J0M4,A0A0M3KAH2,A0A…
GO:MF	hydrolase activity, acting on acid anhydrides	GO:0016817	0.09499714158719551	1.0222894622015126	281	1158	61	7999	A0A0M3K404,A0A3P6RE65,A0A0M3K659,A0A0M3K613,A0A0M3K3X7,A0A3P6S783,A0A3P6RND9,A0A0M3KAH2,A0A0M3K551,A0A0G2YNB9,A0A3P6PCW8,A0A0M3JWX5,A0A0M3JTA3,A0A3P6SLJ0,A0A0M3JVC5,A0A0M3JYT0,A0A0M3JWX7,A0A0M3JUI8,A0A0M3K1M2,A0A158PP27,A0A0M3K0Z8,A0A0M3K8H5,A0A158PN54,A0A0M3JZN2,A0A0M3JYW4,A0A158PP35,A0A0M3KDZ4,A0A0M3KEA7,A0A0M3IYB4,A0A0M3KB37,A0A0M3JMH8,A0A158PMX5,A0A0M3K363,A0A0M3JSE4,A0A0M3JWA5,A0A3P6S6H8,A0A…
GO:MF	nucleoside-triphosphatase activity	GO:0017111	0.12987835525234406	0.8864632198100796	256	1158	56	7999	A0A0M3K404,A0A3P6RE65,A0A0M3K659,A0A0M3K613,A0A3P6S783,A0A3P6RND9,A0A0M3KAH2,A0A0M3K551,A0A0G2YNB9,A0A3P6PCW8,A0A0M3JWX5,A0A0M3JTA3,A0A3P6SLJ0,A0A0M3JVC5,A0A0M3JYT0,A0A0M3JWX7,A0A0M3JUI8,A0A0M3K1M2,A0A158PP27,A0A0M3K0Z8,A0A0M3K8H5,A0A158PN54,A0A0M3JZN2,A0A0M3JYW4,A0A158PP35,A0A0M3KDZ4,A0A0M3IYB4,A0A0M3KB37,A0A0M3JMH8,A0A158PMX5,A0A0M3K363,A0A0M3JSE4,A0A0M3JWA5,A0A3P6S6H8,A0A0M3JZE4,A0A3P6S2E4,A0A…
GO:MF	intramolecular transferase activity, phosphotransferases	GO:0016868	0.13706622302279614	0.8630695544162713	16	1158	8	7999	A0A0M3JK61,A0A0M3IY31,A0A0M3KAY8,A0A3P6P1U1,A0A3P6NQR8,A0A0M3KKE6,A0A0M3KEG0,A0A3P6NW36
GO:MF	vitamin binding	GO:0019842	0.1601229803347045	0.7955463350616199	72	1158	21	7999	A0A0M3K059,A0A3P6SZK1,A0A0M3JPF6,A0A0M3JW64,A0A0M3KDF0,A0A0M3K5M3,A0A0M3K8S1,A0A0M3K705,A0A0M3K1X9,A0A158PNW4,A0A0M3K184,A0A0M3K7F2,A0A0M3JQH7,A0A0M3JXB3,A0A0M3K1U3,A0A0M3J9N8,A0A0M3K191,A0A158PNK7,A0A0M3K3G4,A0A3P6QFE4,A0A0M3K6B4
GO:MF	oxidoreductase activity, acting on a heme group of donors	GO:0016675	0.1716599882525726	0.7653309215317221	7	1158	5	7999	A0A0M3K4N1,A0A0M3K2A7,A0A0M3K4M6,A0A0M3KHP3,A0A0M3JT97
GO:MF	malate dehydrogenase activity	GO:0016615	0.1716599882525726	0.7653309215317221	7	1158	5	7999	A0A0M3KBA5,A0A0M3J5G4,A0A0M3JCQ1,A0A3P6NFJ0,A0A0M3JNY8
GO:MF	cytochrome-c oxidase activity	GO:0004129	0.1716599882525726	0.7653309215317221	7	1158	5	7999	A0A0M3K4N1,A0A0M3K2A7,A0A0M3K4M6,A0A0M3KHP3,A0A0M3JT97
GO:MF	pyridoxal phosphate binding	GO:0030170	0.18927202081498312	0.7229135809846675	45	1158	15	7999	A0A0M3JW64,A0A0M3KDF0,A0A0M3K5M3,A0A0M3K705,A0A0M3K1X9,A0A158PNW4,A0A0M3K184,A0A0M3K7F2,A0A0M3JQH7,A0A0M3JXB3,A0A0M3K1U3,A0A0M3K191,A0A0M3K3G4,A0A3P6QFE4,A0A0M3K6B4
GO:MF	vitamin B6 binding	GO:0070279	0.18927202081498312	0.7229135809846675	45	1158	15	7999	A0A0M3JW64,A0A0M3KDF0,A0A0M3K5M3,A0A0M3K705,A0A0M3K1X9,A0A158PNW4,A0A0M3K184,A0A0M3K7F2,A0A0M3JQH7,A0A0M3JXB3,A0A0M3K1U3,A0A0M3K191,A0A0M3K3G4,A0A3P6QFE4,A0A0M3K6B4
GO:MF	serine-type carboxypeptidase activity	GO:0004185	0.2312335985103499	0.6359490621740772	37	1158	13	7999	A0A0M3J110,A0A3P6NWF6,A0A0M3KDX2,A0A0M3K8V4,A0A3P6NQ66,A0A3P6N7Y7,A0A0M3JGK9,A0A0M3IZM4,A0A3P6PFK9,A0A3P6P291,A0A0M3JUR4,A0A3P6U6A7,A0A3P6SI58
GO:MF	nucleoside phosphate binding	GO:1901265	0.3164173100485652	0.4997397658414356	1346	1158	230	7999	A0A158PMX4,A0A0M3J768,A0A0M3JT86,A0A158PN23,A0A158PNX7,A0A0M3K059,A0A0M3K0Z0,A0A0M3JVS3,A0A0M3JB20,A0A0M3JSD5,A0A158PN62,A0A0M3K404,A0A158PPJ1,A0A3P6S264,A0A3P6NT27,A0A0M3K9V2,A0A3P6QT08,A0A3P6RE65,A0A0M3IZF7,A0A0M3K659,A0A0M3JWQ2,A0A0M3K2Y3,A0A0M3K7G7,A0A0M3K0Q9,A0A0M3IZU8,A0A0M3K5H6,A0A0M3K613,A0A0M3JWC5,A0A0M3K8R5,A0A158PPQ6,A0A0M3J0M4,A0A0M3KAH2,A0A0M3KB40,A0A3P6PPE7,A0A3P6QHQ7,A0A0M3K4G1,A0A…
GO:MF	nucleotide binding	GO:0000166	0.3164173100485652	0.4997397658414356	1346	1158	230	7999	A0A158PMX4,A0A0M3J768,A0A0M3JT86,A0A158PN23,A0A158PNX7,A0A0M3K059,A0A0M3K0Z0,A0A0M3JVS3,A0A0M3JB20,A0A0M3JSD5,A0A158PN62,A0A0M3K404,A0A158PPJ1,A0A3P6S264,A0A3P6NT27,A0A0M3K9V2,A0A3P6QT08,A0A3P6RE65,A0A0M3IZF7,A0A0M3K659,A0A0M3JWQ2,A0A0M3K2Y3,A0A0M3K7G7,A0A0M3K0Q9,A0A0M3IZU8,A0A0M3K5H6,A0A0M3K613,A0A0M3JWC5,A0A0M3K8R5,A0A158PPQ6,A0A0M3J0M4,A0A0M3KAH2,A0A0M3KB40,A0A3P6PPE7,A0A3P6QHQ7,A0A0M3K4G1,A0A…
GO:MF	isomerase activity	GO:0016853	0.3197275596344248	0.4952199271274617	106	1158	27	7999	A0A0M3JK61,A0A0M3JRP0,A0A0M3JS38,A0A097IYF9,A0A0M3IY31,A0A3P6RU49,A0A0M3KAY8,A0A0M3K8S1,A0A0M3K6U9,A0A0M3JT42,A0A3P6NH68,A0A0M3JVH2,A0A0M3K5J3,A0A3P6P1U1,A0A0M3JRD2,A0A0M3JQ33,A0A158PMX0,A0A3P6NQR8,A0A0M3JX78,A0A3P6Q1K5,A0A0M3JZH0,A0A0M3KKE6,A0A0M3KEG0,A0A3P6NW36,A0A0M3JW43,A0A0M3KHG5,A0A3P6SLJ3
GO:MF	chaperone binding	GO:0051087	0.32340377174125434	0.4902549193805703	5	1158	4	7999	A0A0M3KCF5,A0A0M3JR34,A0A0M3JRF6,A0A0M3KBW3
GO:MF	oxidoreductase activity, acting on CH-OH group of donors	GO:0016614	0.3411108919239439	0.4671044130260701	52	1158	16	7999	A0A0M3J7C1,A0A0M3KBA5,A0A0M3KH27,A0A0M3J5G4,A0A0M3K222,A0A3P6PI01,A0A158PPB2,A0A0M3JCQ1,A0A158PNG2,A0A3P6NFJ0,A0A0M3JVZ6,A0A0M3K2U5,A0A0M3JNY8,A0A3P6R9P7,A0A0M3KI61,A0A0M3K501
GO:MF	iron-sulfur cluster binding	GO:0051536	0.39321585215608085	0.40536898228156293	48	1158	15	7999	A0A0M3K1D0,A0A0M3JSL7,A0A0M3JVG4,A0A0M3JV87,A0A0M3JUQ3,A0A0M3JRB2,A0A0M3JXN4,A0A0M3K3S4,A0A0M3JVH1,A0A158PN96,A0A0M3JSP5,A0A0M3KA79,A0A0M3JYW8,A0A0M3JH14,A0A0M3KKH2
GO:MF	metal cluster binding	GO:0051540	0.39321585215608085	0.40536898228156293	48	1158	15	7999	A0A0M3K1D0,A0A0M3JSL7,A0A0M3JVG4,A0A0M3JV87,A0A0M3JUQ3,A0A0M3JRB2,A0A0M3JXN4,A0A0M3K3S4,A0A0M3JVH1,A0A158PN96,A0A0M3JSP5,A0A0M3KA79,A0A0M3JYW8,A0A0M3JH14,A0A0M3KKH2
GO:MF	serine-type exopeptidase activity	GO:0070008	0.3987812399271802	0.3992652806205219	39	1158	13	7999	A0A0M3J110,A0A3P6NWF6,A0A0M3KDX2,A0A0M3K8V4,A0A3P6NQ66,A0A3P6N7Y7,A0A0M3JGK9,A0A0M3IZM4,A0A3P6PFK9,A0A3P6P291,A0A0M3JUR4,A0A3P6U6A7,A0A3P6SI58
GO:MF	FMN binding	GO:0010181	0.4031636279987119	0.3945186553124584	8	1158	5	7999	A0A158PNX7,A0A0M3K3S4,A0A0M3K9R0,A0A0M3JUG3,A0A0M3KA06
GO:MF	clathrin binding	GO:0030276	0.4031636279987119	0.3945186553124584	8	1158	5	7999	A0A158PP88,A0A0M3KC41,A0A0M3J2S2,A0A0M3JYW2,A0A0M3KI21
GO:MF	oxidoreductase activity, acting on the CH-NH2 group of donors, disulfide as acceptor	GO:0016642	0.4031636279987119	0.3945186553124584	8	1158	5	7999	A0A0M3JC40,A0A3P6PQ31,A0A3P6RAT0,A0A0M3JJT0,A0A0M3JKN7
GO:MF	glycine dehydrogenase (decarboxylating) activity	GO:0004375	0.4031636279987119	0.3945186553124584	8	1158	5	7999	A0A0M3JC40,A0A3P6PQ31,A0A3P6RAT0,A0A0M3JJT0,A0A0M3JKN7
GO:MF	lipid binding	GO:0008289	0.4271443828407153	0.36942530045008054	108	1158	27	7999	A0A0M3K609,A0A3P6P9U4,A0A0M3J250,A0A0M3JSW9,A0A158PP53,A0A3P6QHA8,A0A0M3J6W1,A0A0M3JTT6,A0A3P6PWN4,A0A0M3J530,A0A3P6TH79,A0A0M3KC41,A0A0M3JZF1,A0A3P6QPF5,A0A0M3K043,A0A0M3JUS6,A0A0M3JW11,A0A0M3K398,A0A0M3JY25,A0A3P6R0P2,A0A0M3K1I6,A0A0M3K7C2,A0A0M3J414,A0A0M3K1Z2,A0A0M3KAW7,A0A3P6SZI0,A0A158PP01
GO:MF	oxidoreductase activity, acting on the CH-OH group of donors, NAD or NADP as acceptor	GO:0016616	0.4510150802158385	0.34580893673615837	44	1158	14	7999	A0A0M3J7C1,A0A0M3KBA5,A0A0M3KH27,A0A0M3K222,A0A3P6PI01,A0A158PPB2,A0A0M3JCQ1,A0A158PNG2,A0A3P6NFJ0,A0A0M3JVZ6,A0A0M3JNY8,A0A3P6R9P7,A0A0M3KI61,A0A0M3K501
GO:MF	intramolecular oxidoreductase activity	GO:0016860	0.485126879407836	0.3141446617682979	15	1158	7	7999	A0A0M3JS38,A0A097IYF9,A0A3P6RU49,A0A0M3K5J3,A0A0M3JQ33,A0A0M3KHG5,A0A3P6SLJ3
GO:MF	creatine kinase activity	GO:0004111	0.5062375735134415	0.29564562416399637	3	1158	3	7999	A0A0M3JSD5,A0A0M3K1E8,A0A0M3KGA6
GO:MF	obsolete cofactor binding	GO:0048037	0.5062375735134415	0.29564562416399637	3	1158	3	7999	A0A0M3JXS9,A0A0M3JEM2,A0A0M3JUG3
GO:MF	urocanate hydratase activity	GO:0016153	0.5062375735134415	0.29564562416399637	3	1158	3	7999	A0A0M3JHA9,A0A3P6QBA1,A0A0M3JBC6
GO:MF	phosphotransferase activity, nitrogenous group as acceptor	GO:0016775	0.5062375735134415	0.29564562416399637	3	1158	3	7999	A0A0M3JSD5,A0A0M3K1E8,A0A0M3KGA6
GO:MF	succinate dehydrogenase activity	GO:0000104	0.5062375735134415	0.29564562416399637	3	1158	3	7999	A0A158PP56,A0A0M3JRB2,A0A3P6RGD8
GO:MF	oxidoreductase activity, acting on the CH-CH group of donors, quinone or related compound as acceptor	GO:0016635	0.5062375735134415	0.29564562416399637	3	1158	3	7999	A0A0M3JRB2,A0A3P6S0T8,A0A0M3K8M6
GO:MF	oxidoreductase activity, acting on the CH-CH group of donors	GO:0016627	0.5805949072665917	0.23612677793548056	36	1158	12	7999	A0A158PP56,A0A0M3JRB2,A0A0M3JZE7,A0A3P6SPY7,A0A0M3JV73,A0A0M3K2N9,A0A3P6S0T8,A0A3P6RGD8,A0A3P6P743,A0A3P6PN33,A0A0M3JNT1,A0A0M3K8M6
GO:MF	magnesium ion binding	GO:0000287	0.6112430837324577	0.21378604191956663	50	1158	15	7999	A0A158PP77,A0A0M3IY31,A0A0M3K3X7,A0A0M3KKE6,A0A0M3JV76,A0A0M3K2T6,A0A0M3J6P2,A0A0M3KEG0,A0A0M3KC75,A0A0M3K8T8,A0A0M3K5P6,A0A0M3JX88,A0A0M3JXT3,A0A3P6NP85,A0A0M3KI61
GO:MF	monosaccharide binding	GO:0048029	0.6416249739911349	0.19271874033571126	12	1158	6	7999	A0A0M3JT86,A0A3P6S264,A0A3P6NT27,A0A158PNY8,A0A0M3JT02,A0A0M3IY29
GO:MF	protein kinase binding	GO:0019901	0.6416249739911349	0.19271874033571126	12	1158	6	7999	A0A0M3K7I0,A0A158PMY9,A0A0M3JH92,A0A0M3K470,A0A0M3K4A4,A0A0M3JEZ3
GO:MF	kinase binding	GO:0019900	0.6416249739911349	0.19271874033571126	12	1158	6	7999	A0A0M3K7I0,A0A158PMY9,A0A0M3JH92,A0A0M3K470,A0A0M3K4A4,A0A0M3JEZ3
GO:MF	peptidyl-prolyl cis-trans isomerase activity	GO:0003755	0.7616986479133918	0.11821681531940799	24	1158	9	7999	A0A0M3JRP0,A0A3P6RU49,A0A0M3K6U9,A0A0M3JT42,A0A3P6NH68,A0A0M3JVH2,A0A0M3JX78,A0A0M3JZH0,A0A0M3JW43
GO:MF	cis-trans isomerase activity	GO:0016859	0.7616986479133918	0.11821681531940799	24	1158	9	7999	A0A0M3JRP0,A0A3P6RU49,A0A0M3K6U9,A0A0M3JT42,A0A3P6NH68,A0A0M3JVH2,A0A0M3JX78,A0A0M3JZH0,A0A0M3JW43
GO:MF	oxidoreductase activity, acting on the CH-NH group of donors	GO:0016645	0.7993648264930422	0.09725496540297729	9	1158	5	7999	A0A0M3K1D0,A0A0M3JRD3,A0A0M3J2A8,A0A0M3K937,A0A158PMS6
GO:MF	aldehyde-lyase activity	GO:0016832	0.8587770056521067	0.06611959261503803	6	1158	4	7999	A0A0M3JYW9,A0A0M3K444,A0A0M3JWG7,A0A0M3KIG6
GO:MF	ATPase regulator activity	GO:0060590	0.8587770056521067	0.06611959261503803	6	1158	4	7999	A0A0M3J308,A0A0M3KCF5,A0A0M3JRF6,A0A0M3KBW3
GO:MF	carboxypeptidase activity	GO:0004180	0.8813900467515308	0.05483185814342934	47	1158	14	7999	A0A0M3J110,A0A3P6NWF6,A0A3P6QD25,A0A0M3KDX2,A0A0M3K8V4,A0A3P6NQ66,A0A3P6N7Y7,A0A0M3JGK9,A0A0M3IZM4,A0A3P6PFK9,A0A3P6P291,A0A0M3JUR4,A0A3P6U6A7,A0A3P6SI58
GO:MF	mannosyltransferase activity	GO:0000030	1	0	21	1158	1	7999	A0A0M3JSH6
GO:MF	acylglycerol O-acyltransferase activity	GO:0016411	1	0	3	1158	1	7999	A0A0M3JS74
GO:MF	N-acyltransferase activity	GO:0016410	1	0	46	1158	4	7999	A0A0M3K741,A0A0M3K0J7,A0A0M3K1J5,A0A0M3K903
GO:MF	C-acyltransferase activity	GO:0016408	1	0	1	1158	1	7999	A0A0M3KDF0
GO:MF	acetyltransferase activity	GO:0016407	1	0	41	1158	4	7999	A0A0M3K741,A0A0M3KDF0,A0A0M3K0J7,A0A0M3K1J5
GO:MF	phosphatidylinositol phosphate kinase activity	GO:0016307	1	0	3	1158	1	7999	A0A0M3K8G9
GO:MF	kinase activity	GO:0016301	1	0	455	1158	45	7999	A0A158PMX4,A0A0M3JT86,A0A158PN23,A0A0M3JSD5,A0A3P6S264,A0A3P6NT27,A0A3P6QT08,A0A0M3JWC5,A0A3P6PPE7,A0A3P6S5Y2,A0A158PNY8,A0A0M3JWU5,A0A0M3JSY6,A0A0M3K9I2,A0A3P6R6R6,A0A0M3JRM1,A0A0M3JT29,A0A0M3KE04,A0A0M3KC77,A0A158PP12,A0A0M3JSM3,A0A3P6R7U4,A0A158PMV0,A0A0M3K0Y9,A0A0M3J1A8,A0A0M3IY02,A0A0M3IY29,A0A0M3JS01,A0A0M3JFM0,A0A0M3K3S0,A0A0M3JXT3,A0A0M3JTM7,A0A0M3KIQ6,A0A0M3K0F3,A0A3P6R0U5,A0A0M3K8G9,A0A…
GO:MF	lipase activity	GO:0016298	1	0	34	1158	2	7999	A0A0M3J8A0,A0A0M3KHT0
GO:MF	CoA hydrolase activity	GO:0016289	1	0	14	1158	3	7999	A0A3P6R753,A0A0M3IZT4,A0A3P6TBC7
GO:MF	protein-arginine N-methyltransferase activity	GO:0016274	1	0	7	1158	2	7999	A0A3P6TAW9,A0A0M3K1K8
GO:MF	arginine N-methyltransferase activity	GO:0016273	1	0	7	1158	2	7999	A0A3P6TAW9,A0A0M3K1K8
GO:MF	ammonia ligase activity	GO:0016211	1	0	1	1158	1	7999	A0A3P6QT32
GO:MF	antioxidant activity	GO:0016209	1	0	58	1158	14	7999	A0A0M3JD22,A0A3P6N6X3,A0A0M3JZ77,A0A3P6NUD5,A0A0M3K9Z9,A0A0M3K3M8,A0A0M3K6L1,A0A0M3IYU7,A0A3P6RLY0,A0A0M3JUE7,A0A0M3IZB6,A0A3P6S270,A0A0M3K274,A0A0M3JY85
GO:MF	nucleobase-containing compound transmembrane transporter activity	GO:0015932	1	0	31	1158	2	7999	A0A0M3K6Q9,A0A0M3JT50
GO:MF	glucosidase activity	GO:0015926	1	0	2	1158	2	7999	A0A158PN69,A0A0M3IY93
GO:MF	galactosidase activity	GO:0015925	1	0	1	1158	1	7999	A0A0M3K2B2
GO:MF	P-type ion transporter activity	GO:0015662	1	0	4	1158	2	7999	A0A0M3K0Z0,A0A0M3JTY4
GO:MF	tubulin binding	GO:0015631	1	0	64	1158	7	7999	A0A0M3J0B0,A0A0M3J921,A0A0M3K8H5,A0A0M3IYA3,A0A0M3J3Y3,A0A0M3JZ34,A0A0M3JR11
GO:MF	organophosphate ester transmembrane transporter activity	GO:0015605	1	0	14	1158	2	7999	A0A0M3K6Q9,A0A0M3JT50
GO:MF	primary active transmembrane transporter activity	GO:0015399	1	0	75	1158	10	7999	A0A0M3K0Z0,A0A0M3JVS3,A0A158PN62,A0A0M3JYS1,A0A0M3K419,A0A0M3J6Q7,A0A0M3IZ79,A0A3P6T4S5,A0A0M3JVK4,A0A0M3JTY4
GO:MF	inorganic molecular entity transmembrane transporter activity	GO:0015318	1	0	419	1158	31	7999	A0A0M3K0Z0,A0A0M3JVS3,A0A0M3K232,A0A0M3J315,A0A0M3JZQ3,A0A0M3JSI2,A0A0M3KJR2,A0A0M3K4N1,A0A3P6QHQ7,A0A0M3JZV3,A0A0M3K219,A0A0M3K9C0,A0A0M3JYS1,A0A0M3JMK3,A0A0M3JSY8,A0A3P6UC49,A0A0M3JS85,A0A158PP94,A0A0M3JZ51,A0A0M3IZ79,A0A3P6T4S5,A0A0M3J201,A0A0M3J3F7,A0A0M3K2A7,A0A0M3K0A5,A0A0M3K4M6,A0A0M3KHP3,A0A0M3JT97,A0A0M3JTY4,A0A0M3J7Y7,A0A0M3KEN9
GO:MF	secondary active transmembrane transporter activity	GO:0015291	1	0	72	1158	1	7999	A0A158PP94
GO:MF	ligand-gated ion channel activity	GO:0015276	1	0	90	1158	2	7999	A0A0M3JZV3,A0A0M3J3F7
GO:MF	channel activity	GO:0015267	1	0	288	1158	10	7999	A0A0M3K232,A0A0M3J315,A0A3P6QHQ7,A0A0M3JZV3,A0A0M3K219,A0A0M3K9C0,A0A0M3JZ51,A0A3P6T4S5,A0A0M3J201,A0A0M3J3F7
GO:MF	purine nucleotide transmembrane transporter activity	GO:0015216	1	0	14	1158	2	7999	A0A0M3K6Q9,A0A0M3JT50
GO:MF	nucleotide transmembrane transporter activity	GO:0015215	1	0	14	1158	2	7999	A0A0M3K6Q9,A0A0M3JT50
GO:MF	S-acyltransferase activity	GO:0016417	1	0	9	1158	1	7999	A0A3P6T8Y5
GO:MF	carbohydrate transmembrane transporter activity	GO:0015144	1	0	11	1158	1	7999	A0A0M3JXT7
GO:MF	C-acetyltransferase activity	GO:0016453	1	0	1	1158	1	7999	A0A0M3KDF0
GO:MF	oxidoreductase activity, acting on the CH-NH2 group of donors, oxygen as acceptor	GO:0016641	1	0	2	1158	2	7999	A0A158PPJ1,A0A0M3JUG3
GO:MF	succinyltransferase activity	GO:0016748	1	0	1	1158	1	7999	A0A3P6T8Y5
GO:MF	acyltransferase activity, transferring groups other than amino-acyl groups	GO:0016747	1	0	104	1158	11	7999	A0A0M3K741,A0A3P6T8Y5,A0A0M3KAB0,A0A0M3KDF0,A0A0M3K0J7,A0A158PNK7,A0A0M3JT69,A0A0M3K1J5,A0A0M3K903,A0A0M3JS74,A0A0M3K0W1
GO:MF	acyltransferase activity	GO:0016746	1	0	145	1158	20	7999	A0A0M3K741,A0A0M3JXR9,A0A3P6T8Y5,A0A0M3KAB0,A0A0M3KDF0,A0A0M3K5Y3,A0A3P6QRB5,A0A0M3JXS9,A0A0M3JV03,A0A0M3K529,A0A0M3K0J7,A0A0M3J0L7,A0A158PNK7,A0A0M3JT69,A0A0M3K1J5,A0A0M3JVP5,A0A0M3K903,A0A0M3JS74,A0A3P6P5A6,A0A0M3K0W1
GO:MF	transketolase or transaldolase activity	GO:0016744	1	0	2	1158	1	7999	A0A0M3KAE3
GO:MF	hydroxymethyl-, formyl- and related transferase activity	GO:0016742	1	0	5	1158	1	7999	A0A0M3K5M3
GO:MF	transferase activity, transferring one-carbon groups	GO:0016741	1	0	106	1158	10	7999	A0A0M3K5M3,A0A0M3J182,A0A158PPA4,A0A0M3JRG0,A0A0M3J6P0,A0A3P6RYC8,A0A3P6TAW9,A0A0M3JVR0,A0A0M3K1K8,A0A158PMW0
GO:MF	transferase activity	GO:0016740	1	0	1150	1158	131	7999	A0A158PMX4,A0A0M3JY34,A0A0M3K741,A0A0M3JT86,A0A158PN23,A0A0M3K0N6,A0A0M3JSD5,A0A0M3JXR9,A0A3P6T8Y5,A0A3P6S264,A0A3P6NT27,A0A3P6QT08,A0A0M3KAB0,A0A3P6R753,A0A0M3KDF0,A0A0M3JWC5,A0A0M3K5M3,A0A0M3K5X6,A0A3P6PIN2,A0A0M3K705,A0A3P6PPE7,A0A3P6S5Y2,A0A158PNY8,A0A0M3KAE3,A0A0M3JWU5,A0A0M3K5Y3,A0A0M3KAL6,A0A0M3K184,A0A158PN69,A0A0M3K3G6,A0A3P6QRB5,A0A0M3JSY6,A0A0M3KBE2,A0A0M3K9I2,A0A0M3JTZ3,A0A0M3JXS9,A0A…
GO:MF	oxidoreductase activity, acting on metal ions, oxygen as acceptor	GO:0016724	1	0	1	1158	1	7999	A0A0M3JY59
GO:MF	oxidoreductase activity, acting on metal ions	GO:0016722	1	0	1	1158	1	7999	A0A0M3JY59
GO:MF	oxidoreductase activity, acting on superoxide radicals as acceptor	GO:0016721	1	0	5	1158	3	7999	A0A0M3JZ77,A0A0M3K6L1,A0A0M3JY85
GO:MF	oxidoreductase activity, acting on paired donors, with incorporation or reduction of molecular oxygen, NAD(P)H as one donor, and incorporation of one atom of oxygen	GO:0016709	1	0	12	1158	2	7999	A0A3P6SWV8,A0A0M3JKK4
GO:MF	2-oxoglutarate-dependent dioxygenase activity	GO:0016706	1	0	7	1158	2	7999	A0A0M3K9K6,A0A0M3KAU8
GO:MF	oxidoreductase activity, acting on paired donors, with incorporation or reduction of molecular oxygen	GO:0016705	1	0	71	1158	4	7999	A0A0M3K9K6,A0A0M3KAU8,A0A3P6SWV8,A0A0M3JKK4
GO:MF	oxidoreductase activity, acting on single donors with incorporation of molecular oxygen, incorporation of two atoms of oxygen	GO:0016702	1	0	17	1158	3	7999	A0A0M3IY24,A0A0M3K9K6,A0A0M3K491
GO:MF	oxidoreductase activity, acting on single donors with incorporation of molecular oxygen	GO:0016701	1	0	18	1158	3	7999	A0A0M3IY24,A0A0M3K9K6,A0A0M3K491
GO:MF	oxidoreductase activity, acting on peroxide as acceptor	GO:0016684	1	0	48	1158	9	7999	A0A0M3JD22,A0A3P6N6X3,A0A3P6NUD5,A0A0M3K9Z9,A0A0M3K3M8,A0A3P6RLY0,A0A0M3JUE7,A0A0M3IZB6,A0A0M3K274
GO:MF	oxidoreductase activity, acting on diphenols and related substances as donors	GO:0016679	1	0	6	1158	3	7999	A0A0M3JV87,A0A0M3JZ52,A0A0M3J7M0
GO:MF	oxidoreductase activity, acting on a sulfur group of donors, disulfide as acceptor	GO:0016671	1	0	2	1158	1	7999	A0A3P6QLG3
GO:MF	oxidoreductase activity, acting on a sulfur group of donors, oxygen as acceptor	GO:0016670	1	0	6	1158	2	7999	A0A0M3KD77,A0A0M3K460
GO:MF	oxidoreductase activity, acting on a sulfur group of donors, NAD(P) as acceptor	GO:0016668	1	0	4	1158	2	7999	A0A0M3IYU7,A0A3P6S270
GO:MF	oxidoreductase activity, acting on a sulfur group of donors	GO:0016667	1	0	26	1158	6	7999	A0A0M3KD77,A0A0M3K0T4,A0A0M3K460,A0A0M3IYU7,A0A3P6QLG3,A0A3P6S270
GO:MF	oxidoreductase activity, acting on NAD(P)H, nitrogenous group as acceptor	GO:0016657	1	0	1	1158	1	7999	A0A0M3K7P1
GO:MF	oxidoreductase activity, acting on NAD(P)H, NAD(P) as acceptor	GO:0016652	1	0	1	1158	1	7999	A0A3P6N3P2
GO:MF	oxidoreductase activity, acting on the CH-NH group of donors, quinone or similar compound as acceptor	GO:0016649	1	0	1	1158	1	7999	A0A0M3K1D0
GO:MF	oxidoreductase activity, acting on the CH-NH group of donors, NAD or NADP as acceptor	GO:0016646	1	0	7	1158	3	7999	A0A0M3JRD3,A0A0M3J2A8,A0A0M3K937
GO:MF	oxidoreductase activity, acting on the CH-NH2 group of donors, NAD or NADP as acceptor	GO:0016639	1	0	2	1158	2	7999	A0A0M3K4H2,A0A0M3JVZ7
GO:MF	inorganic anion transmembrane transporter activity	GO:0015103	1	0	68	1158	2	7999	A0A0M3K232,A0A158PP94
GO:MF	calcium ion transmembrane transporter activity	GO:0015085	1	0	28	1158	2	7999	A0A0M3K0Z0,A0A0M3JTY4
GO:MF	ion transmembrane transporter activity	GO:0015075	1	0	460	1158	34	7999	A0A0M3K0Z0,A0A0M3JVS3,A0A0M3K6Q9,A0A0M3K232,A0A0M3J315,A0A0M3JR39,A0A0M3JZQ3,A0A0M3JSI2,A0A0M3KJR2,A0A0M3K4N1,A0A3P6QHQ7,A0A0M3JZV3,A0A0M3K219,A0A0M3K9C0,A0A0M3JYS1,A0A0M3JT50,A0A0M3JMK3,A0A0M3JSY8,A0A3P6UC49,A0A0M3JS85,A0A158PP94,A0A0M3JZ51,A0A0M3IZ79,A0A3P6T4S5,A0A0M3J201,A0A0M3J3F7,A0A0M3K2A7,A0A0M3K0A5,A0A0M3K4M6,A0A0M3KHP3,A0A0M3JT97,A0A0M3JTY4,A0A0M3J7Y7,A0A0M3KEN9
GO:MF	CoA-transferase activity	GO:0008410	1	0	10	1158	3	7999	A0A3P6R753,A0A0M3IZT4,A0A0M3JWL9
GO:MF	O-acyltransferase activity	GO:0008374	1	0	8	1158	1	7999	A0A0M3JS74
GO:MF	cation transmembrane transporter activity	GO:0008324	1	0	239	1158	27	7999	A0A0M3K0Z0,A0A0M3JVS3,A0A0M3J315,A0A0M3JZQ3,A0A0M3JSI2,A0A0M3KJR2,A0A0M3K4N1,A0A3P6QHQ7,A0A0M3K219,A0A0M3K9C0,A0A0M3JYS1,A0A0M3JMK3,A0A0M3JSY8,A0A3P6UC49,A0A0M3JS85,A0A0M3JZ51,A0A0M3IZ79,A0A3P6T4S5,A0A0M3J201,A0A0M3K2A7,A0A0M3K0A5,A0A0M3K4M6,A0A0M3KHP3,A0A0M3JT97,A0A0M3JTY4,A0A0M3J7Y7,A0A0M3KEN9
GO:MF	protein transmembrane transporter activity	GO:0008320	1	0	2	1158	1	7999	A0A0M3JRB7
GO:MF	protein prenyltransferase activity	GO:0008318	1	0	2	1158	1	7999	A0A0M3IY14
GO:MF	7S RNA binding	GO:0008312	1	0	5	1158	2	7999	A0A0M3JYT0,A0A0M3K109
GO:MF	voltage-gated anion channel activity	GO:0008308	1	0	16	1158	1	7999	A0A0M3K232
GO:MF	protein methyltransferase activity	GO:0008276	1	0	26	1158	5	7999	A0A0M3J182,A0A0M3JRG0,A0A3P6RYC8,A0A3P6TAW9,A0A0M3K1K8
GO:MF	zinc ion binding	GO:0008270	1	0	278	1158	32	7999	A0A3P6NDQ7,A0A3P6PHI6,A0A0M3JS38,A0A3P6QD25,A0A0M3KF57,A0A0M3JQZ6,A0A0M3KDS4,A0A3P6R8B8,A0A3P6RT59,A0A0M3JEZ9,A0A158PNZ2,A0A158PNI3,A0A3P6MYV4,A0A0M3K453,A0A0M3JQV0,A0A0M3JUW0,A0A0M3JFE7,A0A0M3JR63,A0A0M3K456,A0A3P6QFL2,A0A3P6PGP1,A0A0M3K294,A0A3P6SUT5,A0A0M3IZI7,A0A0M3J4X2,A0A0M3JVL0,A0A3P6R250,A0A3P6Q8U3,A0A0M3JEQ3,A0A0M3K299,A0A0M3J028,A0A0M3JCR5
GO:MF	3-oxoacid CoA-transferase activity	GO:0008260	1	0	1	1158	1	7999	A0A0M3JWL9
GO:MF	omega peptidase activity	GO:0008242	1	0	19	1158	7	7999	A0A3P6S310,A0A0M3JS63,A0A3P6SVY9,A0A3P6R4Z6,A0A0M3JRE5,A0A0M3JQV0,A0A0M3JW10
GO:MF	dipeptidyl-peptidase activity	GO:0008239	1	0	1	1158	1	7999	A0A158PN00
GO:MF	metalloexopeptidase activity	GO:0008235	1	0	20	1158	6	7999	A0A0M3K6G9,A0A3P6QD25,A0A3P6SU26,A0A0M3KIK6,A0A0M3KDK6,A0A0M3K332
GO:MF	cysteine-type peptidase activity	GO:0008234	1	0	71	1158	11	7999	A0A0M3JTK2,A0A0M3JRE5,A0A0M3K214,A0A0M3JQV0,A0A0M3IYR0,A0A0M3JTD3,A0A0M3K1J2,A0A3P6PNX1,A0A0M3K087,A0A0M3JVB3,A0A0M3JW10
GO:MF	ferric iron binding	GO:0008199	1	0	2	1158	1	7999	A0A0M3JY59
GO:MF	UDP-glycosyltransferase activity	GO:0008194	1	0	45	1158	9	7999	A0A0M3JTQ2,A0A3P6U809,A0A3P6R1D9,A0A0M3JSC9,A0A0M3J4X9,A0A0M3JSC7,A0A0M3K010,A0A0M3JJ02,A0A0M3JAU1
GO:MF	glycogen phosphorylase activity	GO:0008184	1	0	5	1158	3	7999	A0A3P6PIN2,A0A3P6PY30,A0A0M3JDR4
GO:MF	succinate dehydrogenase (ubiquinone) activity	GO:0008177	1	0	1	1158	1	7999	A0A0M3JRB2
GO:MF	O-methyltransferase activity	GO:0008171	1	0	12	1158	4	7999	A0A0M3J182,A0A158PPA4,A0A0M3JRG0,A0A3P6RYC8
GO:MF	N-methyltransferase activity	GO:0008170	1	0	29	1158	2	7999	A0A3P6TAW9,A0A0M3K1K8
GO:MF	C-methyltransferase activity	GO:0008169	1	0	2	1158	1	7999	A0A158PPA4
GO:MF	methyltransferase activity	GO:0008168	1	0	100	1158	9	7999	A0A0M3J182,A0A158PPA4,A0A0M3JRG0,A0A0M3J6P0,A0A3P6RYC8,A0A3P6TAW9,A0A0M3JVR0,A0A0M3K1K8,A0A158PMW0
GO:MF	protein tyrosine/serine/threonine phosphatase activity	GO:0008138	1	0	18	1158	1	7999	A0A0M3JSP9
GO:MF	4-alpha-hydroxytetrahydrobiopterin dehydratase activity	GO:0008124	1	0	1	1158	1	7999	A0A0M3JYN9
GO:MF	ubiquinol-cytochrome-c reductase activity	GO:0008121	1	0	5	1158	3	7999	A0A0M3JV87,A0A0M3JZ52,A0A0M3J7M0
GO:MF	2-polyprenyl-6-methoxy-1,4-benzoquinone methyltransferase activity	GO:0008425	1	0	2	1158	1	7999	A0A158PPA4
GO:MF	selenium binding	GO:0008430	1	0	5	1158	1	7999	A0A0M3JZ30
GO:MF	phosphofructokinase activity	GO:0008443	1	0	5	1158	2	7999	A0A3P6PPE7,A0A0M3JS01
GO:MF	GDP-mannose 4,6-dehydratase activity	GO:0008446	1	0	1	1158	1	7999	A0A3P6R892
GO:MF	glutathione disulfide oxidoreductase activity	GO:0015038	1	0	3	1158	1	7999	A0A0M3IYU7
GO:MF	disulfide oxidoreductase activity	GO:0015036	1	0	24	1158	5	7999	A0A0M3KD77,A0A0M3K0T4,A0A0M3K460,A0A0M3IYU7,A0A3P6S270
GO:MF	protein-disulfide reductase activity	GO:0015035	1	0	24	1158	5	7999	A0A0M3KD77,A0A0M3K0T4,A0A0M3K460,A0A0M3IYU7,A0A3P6S270
GO:MF	glucuronosyltransferase activity	GO:0015020	1	0	16	1158	4	7999	A0A3P6R1D9,A0A0M3J4X9,A0A0M3K010,A0A0M3JAU1
GO:MF	3,4-dihydroxy-5-polyprenylbenzoic acid O-methyltransferase activity	GO:0010420	1	0	1	1158	1	7999	A0A158PPA4
GO:MF	carboxyl-O-methyltransferase activity	GO:0010340	1	0	7	1158	3	7999	A0A0M3J182,A0A0M3JRG0,A0A3P6RYC8
GO:MF	acireductone dioxygenase [iron(II)-requiring] activity	GO:0010309	1	0	3	1158	1	7999	A0A0M3K491
GO:MF	pyrophosphate hydrolysis-driven proton transmembrane transporter activity	GO:0009678	1	0	7	1158	4	7999	A0A0M3JVS3,A0A0M3JYS1,A0A0M3IZ79,A0A3P6T4S5
GO:MF	biotin binding	GO:0009374	1	0	1	1158	1	7999	A0A0M3K059
GO:MF	inositol monophosphate 1-phosphatase activity	GO:0008934	1	0	1	1158	1	7999	A0A0M3JTD5
GO:MF	holo-[acyl-carrier-protein] synthase activity	GO:0008897	1	0	1	1158	1	7999	A0A0M3JX88
GO:MF	glycine C-acetyltransferase activity	GO:0008890	1	0	1	1158	1	7999	A0A0M3KDF0
GO:MF	S-succinyltransferase activity	GO:0016751	1	0	1	1158	1	7999	A0A3P6T8Y5
GO:MF	glycerate kinase activity	GO:0008887	1	0	5	1158	1	7999	A0A3P6S5Y2
GO:MF	bis(5'-nucleosyl)-tetraphosphatase activity	GO:0008796	1	0	1	1158	1	7999	A0A0M3KEA7
GO:MF	acetate CoA-transferase activity	GO:0008775	1	0	4	1158	2	7999	A0A3P6R753,A0A0M3IZT4
GO:MF	S-adenosylmethionine-dependent methyltransferase activity	GO:0008757	1	0	47	1158	6	7999	A0A0M3J182,A0A158PPA4,A0A0M3JRG0,A0A3P6TAW9,A0A0M3JVR0,A0A0M3K1K8
GO:MF	NAD(P)+ transhydrogenase activity	GO:0008746	1	0	1	1158	1	7999	A0A3P6N3P2
GO:MF	3-demethylubiquinone-9 3-O-methyltransferase activity	GO:0008689	1	0	1	1158	1	7999	A0A158PPA4
GO:MF	ubiquitin-like modifier activating enzyme activity	GO:0008641	1	0	10	1158	4	7999	A0A0M3J0N5,A0A0M3K5N4,A0A3P6NWJ9,A0A0M3K044
GO:MF	cAMP-dependent protein kinase regulator activity	GO:0008603	1	0	2	1158	1	7999	A0A0M3K3R7
GO:MF	ammonium transmembrane transporter activity	GO:0008519	1	0	9	1158	1	7999	A0A0M3KEN9
GO:MF	organic anion transmembrane transporter activity	GO:0008514	1	0	17	1158	2	7999	A0A0M3K6Q9,A0A0M3JT50
GO:MF	anion transmembrane transporter activity	GO:0008509	1	0	87	1158	4	7999	A0A0M3K6Q9,A0A0M3K232,A0A0M3JT50,A0A158PP94
GO:MF	transaminase activity	GO:0008483	1	0	15	1158	5	7999	A0A0M3K705,A0A0M3K184,A0A0M3JQH7,A0A0M3K3G4,A0A0M3K6B4
GO:MF	RNA ligase activity	GO:0008452	1	0	1	1158	1	7999	A0A0M3K1N1
GO:MF	cob(I)yrinic acid a,c-diamide adenosyltransferase activity	GO:0008817	1	0	1	1158	1	7999	A0A0M3K5C1
GO:MF	5S rRNA binding	GO:0008097	1	0	1	1158	1	7999	A0A0M3JBZ5
GO:MF	glycosyltransferase activity	GO:0016757	1	0	176	1158	25	7999	A0A0M3JY34,A0A0M3K0N6,A0A0M3K5X6,A0A3P6PIN2,A0A158PN69,A0A3P6PY30,A0A0M3JDR4,A0A3P6SQN8,A0A3P6QCR5,A0A0M3JTQ2,A0A0M3K9G7,A0A3P6U809,A0A0M3KH52,A0A0M3JSH6,A0A0M3JS36,A0A3P6R1D9,A0A0M3JSC9,A0A0M3J4X9,A0A0M3JVR0,A0A0M3JSC7,A0A3P6SB12,A0A0M3IY11,A0A0M3K010,A0A0M3JJ02,A0A0M3JAU1
GO:MF	pentosyltransferase activity	GO:0016763	1	0	17	1158	4	7999	A0A0M3JY34,A0A0M3K5X6,A0A0M3KH52,A0A3P6SB12
GO:MF	L-malate dehydrogenase activity	GO:0030060	1	0	1	1158	1	7999	A0A0M3KBA5
GO:MF	inorganic cation transmembrane transporter activity	GO:0022890	1	0	219	1158	27	7999	A0A0M3K0Z0,A0A0M3JVS3,A0A0M3J315,A0A0M3JZQ3,A0A0M3JSI2,A0A0M3KJR2,A0A0M3K4N1,A0A3P6QHQ7,A0A0M3K219,A0A0M3K9C0,A0A0M3JYS1,A0A0M3JMK3,A0A0M3JSY8,A0A3P6UC49,A0A0M3JS85,A0A0M3JZ51,A0A0M3IZ79,A0A3P6T4S5,A0A0M3J201,A0A0M3K2A7,A0A0M3K0A5,A0A0M3K4M6,A0A0M3KHP3,A0A0M3JT97,A0A0M3JTY4,A0A0M3J7Y7,A0A0M3KEN9
GO:MF	macromolecule transmembrane transporter activity	GO:0022884	1	0	4	1158	1	7999	A0A0M3JRB7
GO:MF	transmembrane transporter activity	GO:0022857	1	0	740	1158	47	7999	A0A0M3K0Z0,A0A0M3JVS3,A0A0M3K6Q9,A0A0M3K232,A0A0M3J315,A0A0M3JR39,A0A0M3JZQ3,A0A0M3JSI2,A0A0M3KJR2,A0A158PN62,A0A0M3K4N1,A0A3P6QHQ7,A0A0M3JZV3,A0A0M3K219,A0A0M3K9C0,A0A0M3JYS1,A0A0M3JT50,A0A0M3JMK3,A0A0M3JYZ7,A0A0M3JXT7,A0A0M3K419,A0A0M3JRB7,A0A0M3JSY8,A0A3P6UC49,A0A0M3JS85,A0A0M3J6Q7,A0A158PP94,A0A0M3JZ51,A0A0M3K1Q7,A0A3P6RTY9,A0A158PPE4,A0A0M3IZ79,A0A3P6T4S5,A0A0M3J201,A0A0M3J3F7,A0A0M3K2R3,A0A…
GO:MF	active ion transmembrane transporter activity	GO:0022853	1	0	76	1158	7	7999	A0A0M3K0Z0,A0A0M3JVS3,A0A0M3JYS1,A0A158PP94,A0A0M3IZ79,A0A3P6T4S5,A0A0M3JTY4
GO:MF	gated channel activity	GO:0022836	1	0	157	1158	3	7999	A0A0M3K232,A0A0M3JZV3,A0A0M3J3F7
GO:MF	transmitter-gated channel activity	GO:0022835	1	0	20	1158	1	7999	A0A0M3JZV3
GO:MF	ligand-gated channel activity	GO:0022834	1	0	90	1158	2	7999	A0A0M3JZV3,A0A0M3J3F7
GO:MF	voltage-gated channel activity	GO:0022832	1	0	42	1158	1	7999	A0A0M3K232
GO:MF	transmitter-gated ion channel activity	GO:0022824	1	0	20	1158	1	7999	A0A0M3JZV3
GO:MF	active transmembrane transporter activity	GO:0022804	1	0	147	1158	11	7999	A0A0M3K0Z0,A0A0M3JVS3,A0A158PN62,A0A0M3JYS1,A0A0M3K419,A0A0M3J6Q7,A0A158PP94,A0A0M3IZ79,A0A3P6T4S5,A0A0M3JVK4,A0A0M3JTY4
GO:MF	passive transmembrane transporter activity	GO:0022803	1	0	288	1158	10	7999	A0A0M3K232,A0A0M3J315,A0A3P6QHQ7,A0A0M3JZV3,A0A0M3K219,A0A0M3K9C0,A0A0M3JZ51,A0A3P6T4S5,A0A0M3J201,A0A0M3J3F7
GO:MF	heme binding	GO:0020037	1	0	131	1158	16	7999	A0A0M3K1N2,A0A0M3JGX5,A0A0M3KDB7,A0A0M3JD22,A0A3P6N6X3,A0A0M3JEL6,A0A0M3KFL0,A0A0M3J8R0,A0A0M3K0S9,A0A0M3KIW7,A0A3P6RLY0,A0A0M3JMG2,A0A0M3IZB6,A0A0M3JLM5,A0A0M3K274,A0A0M3JT94
GO:MF	SUMO activating enzyme activity	GO:0019948	1	0	3	1158	1	7999	A0A0M3J0N5
GO:MF	protein domain specific binding	GO:0019904	1	0	8	1158	1	7999	A0A0M3JYJ1
GO:MF	enzyme binding	GO:0019899	1	0	30	1158	9	7999	A0A158PNF4,A0A0M3IYA3,A0A0M3K7I0,A0A0M3IY04,A0A158PMY9,A0A0M3JH92,A0A0M3K470,A0A0M3K4A4,A0A0M3JEZ3
GO:MF	protein phosphatase regulator activity	GO:0019888	1	0	7	1158	3	7999	A0A0M3JXM0,A0A0M3JU05,A0A0M3KBF5
GO:MF	protein kinase regulator activity	GO:0019887	1	0	24	1158	6	7999	A0A0M3K3R7,A0A0M3K7I0,A0A0M3JH92,A0A0M3K470,A0A0M3K4A4,A0A0M3JEZ3
GO:MF	rRNA binding	GO:0019843	1	0	14	1158	5	7999	A0A0M3JZW6,A0A0M3JD69,A0A0M3KAA6,A0A0M3JBZ5,A0A0M3JC95
GO:MF	ATPase-coupled cation transmembrane transporter activity	GO:0019829	1	0	13	1158	6	7999	A0A0M3K0Z0,A0A0M3JVS3,A0A0M3JYS1,A0A0M3IZ79,A0A3P6T4S5,A0A0M3JTY4
GO:MF	oxygen binding	GO:0019825	1	0	48	1158	5	7999	A0A0M3K1N2,A0A0M3KDB7,A0A0M3JEL6,A0A0M3KIW7,A0A0M3JMG2
GO:MF	procollagen-proline dioxygenase activity	GO:0019798	1	0	4	1158	1	7999	A0A0M3K9K6
GO:MF	ubiquitin-like protein-specific protease activity	GO:0019783	1	0	14	1158	4	7999	A0A0M3JRE5,A0A0M3JQV0,A0A0M3K087,A0A0M3JW10
GO:MF	deaminase activity	GO:0019239	1	0	8	1158	4	7999	A0A3P6N989,A0A0M3K453,A0A0M3KHG5,A0A3P6SLJ3
GO:MF	phosphatase inhibitor activity	GO:0019212	1	0	3	1158	1	7999	A0A0M3JXM0
GO:MF	molybdenum ion binding	GO:0030151	1	0	8	1158	2	7999	A0A0M3K1U3,A0A3P6QFE4
GO:MF	phosphatase activator activity	GO:0019211	1	0	1	1158	1	7999	A0A0M3JX78
GO:MF	enzyme regulator activity	GO:0030234	1	0	203	1158	27	7999	A0A0M3JXP0,A0A0M3JXM0,A0A0M3J308,A0A3P6S5V7,A0A0M3JZR1,A0A0M3JUR6,Q14QT4,A0A0M3KCU8,A0A0M3KCF5,A0A0M3KH91,A0A0M3K1V9,A0A0M3KCU9,A0A0M3IYS0,A0A0M3IXZ5,A0A0M3JUZ9,A0A0M3JRT3,A0A158PMT9,A0A0M3K8Y8,A0A0M3JZD1,A0A0M3JAI1,A0A0M3JRF6,A0A0M3JW67,A0A0M3KBW3,A0A0M3KJW8,A0A0M3KKP7,A0A0M3K4U8,A0A0M3JT06
GO:MF	5-formyltetrahydrofolate cyclo-ligase activity	GO:0030272	1	0	1	1158	1	7999	A0A0M3JRG8
GO:MF	clathrin light chain binding	GO:0032051	1	0	1	1158	1	7999	A0A158PP88
GO:MF	G-protein beta/gamma-subunit complex binding	GO:0031683	1	0	19	1158	1	7999	A0A0M3JSB2
GO:MF	ubiquitin protein ligase binding	GO:0031625	1	0	11	1158	2	7999	A0A0M3IYA3,A0A0M3IY04
GO:MF	polyubiquitin modification-dependent protein binding	GO:0031593	1	0	1	1158	1	7999	A0A0M3KHP4
GO:MF	peptidyl-proline 4-dioxygenase activity	GO:0031545	1	0	4	1158	1	7999	A0A0M3K9K6
GO:MF	peptidyl-proline dioxygenase activity	GO:0031543	1	0	4	1158	1	7999	A0A0M3K9K6
GO:MF	alkali metal ion binding	GO:0031420	1	0	2	1158	1	7999	A0A0M3JXT3
GO:MF	cobalamin binding	GO:0031419	1	0	9	1158	1	7999	A0A0M3K8S1
GO:MF	carboxylic acid binding	GO:0031406	1	0	5	1158	1	7999	A0A0M3K059
GO:MF	translation initiation factor binding	GO:0031369	1	0	5	1158	2	7999	A0A0M3JYU4,A0A158PNB8
GO:MF	phosphopantetheine binding	GO:0031177	1	0	3	1158	1	7999	A0A158PNK7
GO:MF	heat shock protein binding	GO:0031072	1	0	3	1158	2	7999	A0A0M3JRF6,A0A0M3JJR0
GO:MF	cysteine desulfurase activity	GO:0031071	1	0	1	1158	1	7999	A0A0M3JXB3
GO:MF	thiamine pyrophosphate binding	GO:0030976	1	0	10	1158	3	7999	A0A3P6SZK1,A0A0M3JPF6,A0A0M3J9N8
GO:MF	potassium ion binding	GO:0030955	1	0	2	1158	1	7999	A0A0M3JXT3
GO:MF	endoplasmic reticulum signal peptide binding	GO:0030942	1	0	2	1158	1	7999	A0A0M3K109
GO:MF	GTPase regulator activity	GO:0030695	1	0	93	1158	6	7999	A0A0M3JZR1,A0A0M3K1V9,A0A0M3IXZ5,A0A158PMT9,A0A0M3K4U8,A0A0M3JT06
GO:MF	protein-macromolecule adaptor activity	GO:0030674	1	0	23	1158	4	7999	A0A0M3JVW2,A0A0M3JYW2,A0A0M3J4Q1,A0A3P6NS89
GO:MF	neurotransmitter receptor activity	GO:0030594	1	0	21	1158	1	7999	A0A0M3JZV3
GO:MF	quinone cofactor methyltransferase activity	GO:0030580	1	0	2	1158	1	7999	A0A158PPA4
GO:MF	adenyl nucleotide binding	GO:0030554	1	0	982	1158	147	7999	A0A158PMX4,A0A0M3JT86,A0A158PN23,A0A0M3K059,A0A0M3K0Z0,A0A0M3JVS3,A0A0M3JSD5,A0A158PN62,A0A0M3K404,A0A3P6S264,A0A3P6NT27,A0A0M3K9V2,A0A3P6QT08,A0A3P6RE65,A0A0M3K659,A0A0M3JWQ2,A0A0M3K7G7,A0A0M3K0Q9,A0A0M3K5H6,A0A0M3JWC5,A0A0M3K8R5,A0A158PPQ6,A0A0M3J0M4,A0A0M3KB40,A0A3P6PPE7,A0A3P6QHQ7,A0A0M3K4G1,A0A0M3K120,A0A0M3JY41,A0A158PNY8,A0A0M3JZV3,A0A0M3J6I4,A0A158PN86,A0A0M3JQZ6,A0A0M3K505,A0A158PNN8,A0A…
GO:MF	cGMP binding	GO:0030553	1	0	1	1158	1	7999	A0A0M3K3S0
GO:MF	cAMP binding	GO:0030552	1	0	1	1158	1	7999	A0A0M3K3R7
GO:MF	cyclic nucleotide binding	GO:0030551	1	0	2	1158	2	7999	A0A0M3K3R7,A0A0M3K3S0
GO:MF	peptidase inhibitor activity	GO:0030414	1	0	71	1158	12	7999	A0A0M3JXP0,A0A3P6S5V7,A0A0M3JUR6,Q14QT4,A0A0M3KCU8,A0A0M3KH91,A0A0M3KCU9,A0A0M3JUZ9,A0A0M3JAI1,A0A0M3JW67,A0A0M3KJW8,A0A0M3KKP7
GO:MF	polysaccharide binding	GO:0030247	1	0	1	1158	1	7999	A0A0M3K2V5
GO:MF	phosphatase regulator activity	GO:0019208	1	0	3	1158	1	7999	A0A0M3JXM0
GO:MF	kinase regulator activity	GO:0019207	1	0	24	1158	6	7999	A0A0M3K3R7,A0A0M3K7I0,A0A0M3JH92,A0A0M3K470,A0A0M3K4A4,A0A0M3JEZ3
GO:MF	nucleoside kinase activity	GO:0019206	1	0	5	1158	1	7999	A0A0M3JT29
GO:MF	carbon-carbon lyase activity	GO:0016830	1	0	48	1158	12	7999	A0A0M3J768,A0A0M3JYW9,A0A0M3IZF7,A0A0M3K444,A0A0M3IZU8,A0A0M3JWG7,A0A0M3JU73,A0A3P6PJI1,A0A0M3JBQ8,A0A0M3KCB9,A0A0M3KIG6,A0A0M3K191
GO:MF	hydrolase activity, acting on acid carbon-carbon bonds, in ketonic substances	GO:0016823	1	0	5	1158	2	7999	A0A0M3K5R0,A0A0M3K4Z6
GO:MF	hydrolase activity, acting on acid carbon-carbon bonds	GO:0016822	1	0	5	1158	2	7999	A0A0M3K5R0,A0A0M3K4Z6
GO:MF	hydrolase activity, acting on carbon-nitrogen (but not peptide) bonds, in cyclic amidines	GO:0016814	1	0	11	1158	1	7999	A0A0M3K453
GO:MF	hydrolase activity, acting on carbon-nitrogen (but not peptide) bonds, in cyclic amides	GO:0016812	1	0	3	1158	1	7999	A0A0M3J2N5
GO:MF	hydrolase activity, acting on carbon-nitrogen (but not peptide) bonds, in linear amides	GO:0016811	1	0	20	1158	1	7999	A0A0M3K351
GO:MF	hydrolase activity, acting on carbon-nitrogen (but not peptide) bonds	GO:0016810	1	0	39	1158	5	7999	A0A0M3J2N5,A0A0M3K453,A0A0M3K351,A0A0M3K576,A0A0M3JYJ9
GO:MF	dipeptidase activity	GO:0016805	1	0	4	1158	3	7999	A0A0M3K6G9,A0A0M3K9E5,A0A0M3JSE0
GO:MF	trialkylsulfonium hydrolase activity	GO:0016802	1	0	1	1158	1	7999	A0A3P6P1P0
GO:MF	hydrolase activity, acting on ether bonds	GO:0016801	1	0	1	1158	1	7999	A0A3P6P1P0
GO:MF	hydrolase activity, acting on glycosyl bonds	GO:0016798	1	0	97	1158	15	7999	A0A158PMY7,A0A0M3K2C3,A0A0M3IZF4,A0A158PN69,A0A0M3J8F3,A0A0M3K9Z2,A0A3P6PGT7,A0A0M3KFM8,A0A0M3KAB8,A0A0M3K4N2,A0A0M3J1T9,A0A0M3KCN6,A0A0M3K6E2,A0A0M3K2B2,A0A0M3IY93
GO:MF	phosphatase activity	GO:0016791	1	0	160	1158	15	7999	A0A0M3KIX0,A0A0M3JWX2,A0A0M3JTS5,A0A0M3KD55,A0A0M3JSV6,A0A0M3JTD5,A0A0M3K0T4,A0A0M3KDT2,A0A0M3JRF0,A0A0M3JSP9,A0A0M3K5P6,A0A3P6RWU6,A0A0M3JXA1,A0A0M3JUY6,A0A0M3JSC6
GO:MF	thiolester hydrolase activity	GO:0016790	1	0	18	1158	5	7999	A0A3P6R753,A0A0M3KEU9,A0A0M3IZT4,A0A3P6TBC7,A0A0M3JX43
GO:MF	hydrolase activity, acting on ester bonds	GO:0016788	1	0	342	1158	29	7999	A0A0M3KIX0,A0A3P6R753,A0A0M3JWX2,A0A0M3JT07,A0A0M3KEU9,A0A0M3JTS5,A0A0M3KD55,A0A0M3JSV6,A0A0M3JTD5,A0A0M3K0T4,A0A0M3IZT4,A0A3P6TBC7,A0A0M3K2S0,A0A0M3KDT2,A0A0M3JX43,A0A0M3JRF0,A0A0M3J8A0,A0A0M3K5W0,A0A0M3JSP9,A0A0M3K5P6,A0A158PNK7,A0A0M3K341,A0A3P6RWU6,A0A3P6RJH9,A0A0M3JXA1,A0A0M3KHT0,A0A0M3JUY6,A0A0M3K2V5,A0A0M3JSC6
GO:MF	sulfurtransferase activity	GO:0016783	1	0	2	1158	2	7999	A0A158PN96,A0A0M3JXB3
GO:MF	transferase activity, transferring sulphur-containing groups	GO:0016782	1	0	22	1158	5	7999	A0A3P6R753,A0A0M3IZT4,A0A158PN96,A0A0M3JXB3,A0A0M3JWL9
GO:MF	phosphotransferase activity, for other substituted phosphate groups	GO:0016780	1	0	12	1158	1	7999	A0A0M3JX88
GO:MF	nucleotidyltransferase activity	GO:0016779	1	0	90	1158	4	7999	A0A0M3JTZ3,A0A0M3KAX2,A0A0M3IZU7,A0A0M3JYC9
GO:MF	diphosphotransferase activity	GO:0016778	1	0	4	1158	2	7999	A0A0M3JV76,A0A0M3K8T8
GO:MF	phosphotransferase activity, phosphate group as acceptor	GO:0016776	1	0	10	1158	4	7999	A0A158PMX4,A0A0M3JWU5,A0A0M3K9I2,A0A3P6R6R6
GO:MF	phosphotransferase activity, carboxyl group as acceptor	GO:0016774	1	0	2	1158	1	7999	A0A3P6QT08
GO:MF	phosphotransferase activity, alcohol group as acceptor	GO:0016773	1	0	427	1158	36	7999	A0A0M3JT86,A0A158PN23,A0A3P6S264,A0A3P6NT27,A0A0M3JWC5,A0A3P6PPE7,A0A3P6S5Y2,A0A158PNY8,A0A0M3JSY6,A0A0M3JRM1,A0A0M3KE04,A0A0M3KC77,A0A158PP12,A0A0M3JSM3,A0A3P6R7U4,A0A158PMV0,A0A3P6Q2M9,A0A0M3J1A8,A0A0M3IY02,A0A0M3IY29,A0A0M3JS01,A0A0M3KE24,A0A0M3K3S0,A0A0M3JXT3,A0A0M3JTM7,A0A0M3KIQ6,A0A0M3K0F3,A0A3P6R0U5,A0A0M3K8G9,A0A0M3JVG6,A0A158PP95,A0A0M3J3Z3,A0A0M3JWG0,A0A0M3JY54,A0A3P6QBU5,A0A0M3K5I3
GO:MF	transferase activity, transferring phosphorus-containing groups	GO:0016772	1	0	570	1158	54	7999	A0A158PMX4,A0A0M3JT86,A0A158PN23,A0A0M3JSD5,A0A3P6S264,A0A3P6NT27,A0A3P6QT08,A0A0M3JWC5,A0A3P6PPE7,A0A3P6S5Y2,A0A158PNY8,A0A0M3JWU5,A0A0M3JSY6,A0A0M3K9I2,A0A0M3JTZ3,A0A0M3KAX2,A0A3P6R6R6,A0A0M3JRM1,A0A0M3JT29,A0A0M3KE04,A0A0M3KC77,A0A158PP12,A0A0M3JSM3,A0A3P6R7U4,A0A158PMV0,A0A3P6Q2M9,A0A0M3K0Y9,A0A0M3JV76,A0A0M3J1A8,A0A0M3IY02,A0A0M3IY29,A0A0M3JS01,A0A0M3KE24,A0A0M3K8T8,A0A0M3JFM0,A0A0M3IZU7,A0A…
GO:MF	transferase activity, transferring nitrogenous groups	GO:0016769	1	0	15	1158	5	7999	A0A0M3K705,A0A0M3K184,A0A0M3JQH7,A0A0M3K3G4,A0A0M3K6B4
GO:MF	transferase activity, transferring alkyl or aryl (other than methyl) groups	GO:0016765	1	0	17	1158	6	7999	A0A0M3KAL6,A0A0M3KBE2,A0A0M3K3E0,A0A0M3JYD1,A0A0M3IY14,A0A0M3K5C1
GO:MF	carboxy-lyase activity	GO:0016831	1	0	38	1158	8	7999	A0A0M3J768,A0A0M3IZF7,A0A0M3IZU8,A0A0M3JU73,A0A3P6PJI1,A0A0M3JBQ8,A0A0M3KCB9,A0A0M3K191
GO:MF	carbon-nitrogen lyase activity	GO:0016840	1	0	10	1158	1	7999	A0A3P6RIG4
GO:MF	amine-lyase activity	GO:0016843	1	0	2	1158	1	7999	A0A3P6RIG4
GO:MF	strictosidine synthase activity	GO:0016844	1	0	2	1158	1	7999	A0A3P6RIG4
GO:MF	nucleobase-containing compound kinase activity	GO:0019205	1	0	19	1158	6	7999	A0A158PMX4,A0A0M3JWU5,A0A0M3K9I2,A0A3P6R6R6,A0A0M3JT29,A0A0M3JFM0
GO:MF	carbohydrate phosphatase activity	GO:0019203	1	0	2	1158	1	7999	A0A0M3JWX2
GO:MF	myristoyltransferase activity	GO:0019107	1	0	2	1158	1	7999	A0A0M3K903
GO:MF	S-formylglutathione hydrolase activity	GO:0018738	1	0	1	1158	1	7999	A0A0M3KEU9
GO:MF	cysteine dioxygenase activity	GO:0017172	1	0	1	1158	1	7999	A0A0M3IY24
GO:MF	nucleoside-diphosphatase activity	GO:0017110	1	0	1	1158	1	7999	A0A0M3JTT9
GO:MF	purine nucleotide binding	GO:0017076	1	0	1201	1158	198	7999	A0A158PMX4,A0A0M3J768,A0A0M3JT86,A0A158PN23,A0A0M3K059,A0A0M3K0Z0,A0A0M3JVS3,A0A0M3JSD5,A0A158PN62,A0A0M3K404,A0A3P6S264,A0A3P6NT27,A0A0M3K9V2,A0A3P6QT08,A0A3P6RE65,A0A0M3IZF7,A0A0M3K659,A0A0M3JWQ2,A0A0M3K7G7,A0A0M3K0Q9,A0A0M3IZU8,A0A0M3K5H6,A0A0M3K613,A0A0M3JWC5,A0A0M3K8R5,A0A158PPQ6,A0A0M3J0M4,A0A0M3KAH2,A0A0M3KB40,A0A3P6PPE7,A0A3P6QHQ7,A0A0M3K4G1,A0A0M3K120,A0A0M3JY41,A0A158PNY8,A0A0M3K551,A0A…
GO:MF	lipoate synthase activity	GO:0016992	1	0	1	1158	1	7999	A0A158PN96
GO:MF	thiol oxidase activity	GO:0016972	1	0	6	1158	2	7999	A0A0M3KD77,A0A0M3K460
GO:MF	flavin-linked sulfhydryl oxidase activity	GO:0016971	1	0	6	1158	2	7999	A0A0M3KD77,A0A0M3K460
GO:MF	oxidoreductase activity, acting on the CH-OH group of donors, quinone or similar compound as acceptor	GO:0016901	1	0	1	1158	1	7999	A0A0M3K2U5
GO:MF	ATPase	GO:0016887	1	0	226	1158	20	7999	A0A0M3K0Z0,A0A0M3JVS3,A0A158PN62,A0A0M3K8R5,A0A158PN86,A0A0M3JYS1,A0A0M3J2T7,A0A0M3K419,A0A3P6SMH2,A0A0M3JS83,A0A0M3J5A2,A0A0M3KGS1,A0A0M3JTX7,A0A0M3J6Q7,A0A0M3K1F9,A0A0M3IZ79,A0A3P6T4S5,A0A0M3JVM5,A0A0M3JVK4,A0A0M3JTY4
GO:MF	hexosyltransferase activity	GO:0016758	1	0	114	1158	20	7999	A0A0M3K0N6,A0A3P6PIN2,A0A158PN69,A0A3P6PY30,A0A0M3JDR4,A0A3P6SQN8,A0A3P6QCR5,A0A0M3JTQ2,A0A0M3K9G7,A0A3P6U809,A0A0M3JSH6,A0A0M3JS36,A0A3P6R1D9,A0A0M3JSC9,A0A0M3J4X9,A0A0M3JVR0,A0A0M3JSC7,A0A0M3K010,A0A0M3JJ02,A0A0M3JAU1
GO:MF	ligase activity, forming phosphoric ester bonds	GO:0016886	1	0	13	1158	1	7999	A0A0M3K1N1
GO:MF	cyclo-ligase activity	GO:0016882	1	0	2	1158	1	7999	A0A0M3JRG8
GO:MF	acid-amino acid ligase activity	GO:0016881	1	0	4	1158	2	7999	A0A3P6TAM0,A0A0M3KHR2
GO:MF	acid-ammonia (or amide) ligase activity	GO:0016880	1	0	1	1158	1	7999	A0A3P6QT32
GO:MF	ligase activity, forming carbon-nitrogen bonds	GO:0016879	1	0	30	1158	8	7999	A0A3P6QT32,A0A3P6NK53,A0A3P6TAM0,A0A0M3J6P2,A0A0M3KC75,A0A0M3KH52,A0A0M3JRG8,A0A0M3KHR2
GO:MF	acid-thiol ligase activity	GO:0016878	1	0	1	1158	1	7999	A0A0M3K2T6
GO:MF	ligase activity, forming carbon-sulfur bonds	GO:0016877	1	0	11	1158	5	7999	A0A0M3J0N5,A0A0M3K5N4,A0A0M3K2T6,A0A3P6NWJ9,A0A0M3K044
GO:MF	intramolecular transferase activity	GO:0016866	1	0	31	1158	9	7999	A0A0M3JK61,A0A0M3IY31,A0A0M3KAY8,A0A0M3K8S1,A0A3P6P1U1,A0A3P6NQR8,A0A0M3KKE6,A0A0M3KEG0,A0A3P6NW36
GO:MF	intramolecular oxidoreductase activity, transposing S-S bonds	GO:0016864	1	0	3	1158	2	7999	A0A097IYF9,A0A0M3K5J3
GO:MF	intramolecular oxidoreductase activity, interconverting aldoses and ketoses	GO:0016861	1	0	10	1158	5	7999	A0A0M3JS38,A0A3P6RU49,A0A0M3JQ33,A0A0M3KHG5,A0A3P6SLJ3
GO:MF	racemase and epimerase activity, acting on carbohydrates and derivatives	GO:0016857	1	0	8	1158	2	7999	A0A158PMX0,A0A3P6Q1K5
GO:MF	racemase and epimerase activity	GO:0016854	1	0	9	1158	3	7999	A0A0M3JRD2,A0A158PMX0,A0A3P6Q1K5
GO:MF	carbon-sulfur lyase activity	GO:0016846	1	0	1	1158	1	7999	A0A0M3KA34
GO:MF	ligase activity, forming carbon-carbon bonds	GO:0016885	1	0	2	1158	1	7999	A0A0M3K059
GO:MF	ubiquitin-like protein binding	GO:0032182	1	0	6	1158	1	7999	A0A0M3KHP4
GO:MF	ATPase, acting on DNA	GO:0008094	1	0	80	1158	1	7999	A0A0M3K8R5
GO:MF	phosphoric diester hydrolase activity	GO:0008081	1	0	39	1158	2	7999	A0A0M3K341,A0A0M3K2V5
GO:MF	glycine hydroxymethyltransferase activity	GO:0004372	1	0	2	1158	1	7999	A0A0M3K5M3
GO:MF	glycerone kinase activity	GO:0004371	1	0	3	1158	1	7999	A0A0M3J3Z3
GO:MF	glycerol-3-phosphate dehydrogenase (quinone) activity	GO:0004368	1	0	1	1158	1	7999	A0A0M3K2U5
GO:MF	glyceraldehyde-3-phosphate dehydrogenase (NAD+) (phosphorylating) activity	GO:0004365	1	0	2	1158	1	7999	A0A0M3K2Y3
GO:MF	glutathione transferase activity	GO:0004364	1	0	2	1158	2	7999	A0A0M3KAL6,A0A0M3KBE2
GO:MF	glutathione-disulfide reductase (NADPH) activity	GO:0004362	1	0	3	1158	1	7999	A0A0M3IYU7
GO:MF	glutamate-cysteine ligase activity	GO:0004357	1	0	1	1158	1	7999	A0A3P6TAM0
GO:MF	glutamate-ammonia ligase activity	GO:0004356	1	0	1	1158	1	7999	A0A3P6QT32
GO:MF	glucose-6-phosphate dehydrogenase activity	GO:0004345	1	0	1	1158	1	7999	A0A158PPB2
GO:MF	glucosamine-6-phosphate deaminase activity	GO:0004342	1	0	2	1158	2	7999	A0A0M3KHG5,A0A3P6SLJ3
GO:MF	galactokinase activity	GO:0004335	1	0	1	1158	1	7999	A0A3P6R7U4
GO:MF	fumarylacetoacetase activity	GO:0004334	1	0	3	1158	2	7999	A0A0M3K5R0,A0A0M3K4Z6
GO:MF	fructose-bisphosphate aldolase activity	GO:0004332	1	0	5	1158	3	7999	A0A0M3JYW9,A0A0M3K444,A0A0M3KIG6
GO:MF	formate-tetrahydrofolate ligase activity	GO:0004329	1	0	1	1158	1	7999	A0A3P6NK53
GO:MF	ferroxidase activity	GO:0004322	1	0	1	1158	1	7999	A0A0M3JY59
GO:MF	fatty acid synthase activity	GO:0004312	1	0	1	1158	1	7999	A0A158PNK7
GO:MF	serine-type endopeptidase activity	GO:0004252	1	0	30	1158	3	7999	A0A0M3K5U4,A0A0M3KGS3,A0A0M3JTX7
GO:MF	metalloendopeptidase activity	GO:0004222	1	0	91	1158	12	7999	A0A0M3JXL8,A0A0M3KF57,A0A3P6NIX6,A0A0M3IYZ9,A0A3P6QMC6,A0A0M3JTN1,A0A0M3KAH1,A0A0M3K6P3,A0A0M3IZI7,A0A0M3JVL0,A0A0M3K6V2,A0A0M3K299
GO:MF	calcium-dependent cysteine-type endopeptidase activity	GO:0004198	1	0	17	1158	2	7999	A0A3P6PNX1,A0A0M3JVB3
GO:MF	cysteine-type endopeptidase activity	GO:0004197	1	0	27	1158	3	7999	A0A0M3IYR0,A0A3P6PNX1,A0A0M3JVB3
GO:MF	aspartic-type endopeptidase activity	GO:0004190	1	0	44	1158	6	7999	A0A3P6RS93,A0A3P6QE55,A0A0M3K8G3,A0A0M3J302,A0A0M3JRA3,A0A3P6UQ95
GO:MF	metallocarboxypeptidase activity	GO:0004181	1	0	12	1158	1	7999	A0A3P6QD25
GO:MF	ATP-dependent peptidase activity	GO:0004176	1	0	1	1158	1	7999	A0A0M3JTX7
GO:MF	endopeptidase activity	GO:0004175	1	0	205	1158	36	7999	A0A3P6RS93,A0A0M3JXL8,A0A0M3KF57,A0A3P6NIX6,A0A0M3IYZ9,A0A3P6QMC6,A0A3P6QE55,A0A0M3K2H1,A0A0M3JSH7,A0A0M3JS47,A0A0M3K635,A0A3P6QLX8,A0A0M3JZK2,A0A0M3K5U4,A0A0M3KFJ4,A0A0M3JYT8,A0A0M3JT99,A0A0M3IYR0,A0A0M3K6C4,A0A0M3JTN1,A0A0M3KGS3,A0A0M3JTX7,A0A0M3KAH1,A0A0M3K6P3,A0A3P6PNX1,A0A0M3K925,A0A0M3JVB3,A0A0M3IZI7,A0A0M3JVL0,A0A0M3K8G3,A0A0M3J302,A0A3P6NIU7,A0A0M3JRA3,A0A0M3K6V2,A0A0M3K299,A0A3P6UQ95
GO:MF	electron-transferring-flavoprotein dehydrogenase activity	GO:0004174	1	0	1	1158	1	7999	A0A0M3K1D0
GO:MF	glycogen (starch) synthase activity	GO:0004373	1	0	4	1158	3	7999	A0A0M3JSC9,A0A0M3JSC7,A0A0M3JJ02
GO:MF	diphthine synthase activity	GO:0004164	1	0	1	1158	1	7999	A0A0M3JVR0
GO:MF	glycylpeptide N-tetradecanoyltransferase activity	GO:0004379	1	0	2	1158	1	7999	A0A0M3K903
GO:MF	helicase activity	GO:0004386	1	0	57	1158	1	7999	A0A0M3K8R5
GO:MF	endoribonuclease activity	GO:0004521	1	0	27	1158	1	7999	A0A0M3JT07
GO:MF	endonuclease activity	GO:0004519	1	0	40	1158	1	7999	A0A0M3JT07
GO:MF	nuclease activity	GO:0004518	1	0	69	1158	1	7999	A0A0M3JT07
GO:MF	nicotinate phosphoribosyltransferase activity	GO:0004516	1	0	1	1158	1	7999	A0A0M3KH52
GO:MF	nicotinate-nucleotide diphosphorylase (carboxylating) activity	GO:0004514	1	0	3	1158	1	7999	A0A0M3KH52
GO:MF	N,N-dimethylaniline monooxygenase activity	GO:0004499	1	0	9	1158	1	7999	A0A3P6SWV8
GO:MF	monooxygenase activity	GO:0004497	1	0	49	1158	2	7999	A0A3P6SWV8,A0A0M3JKK4
GO:MF	methylmalonyl-CoA mutase activity	GO:0004494	1	0	1	1158	1	7999	A0A0M3K8S1
GO:MF	methylenetetrahydrofolate dehydrogenase (NADP+) activity	GO:0004488	1	0	1	1158	1	7999	A0A0M3J2A8
GO:MF	methylenetetrahydrofolate dehydrogenase [NAD(P)+] activity	GO:0004486	1	0	1	1158	1	7999	A0A0M3J2A8
GO:MF	methionine adenosyltransferase activity	GO:0004478	1	0	4	1158	2	7999	A0A0M3K3E0,A0A0M3JYD1
GO:MF	mannose-6-phosphate isomerase activity	GO:0004476	1	0	3	1158	1	7999	A0A0M3JS38
GO:MF	malate dehydrogenase (decarboxylating) (NAD+) activity	GO:0004471	1	0	3	1158	2	7999	A0A0M3JCQ1,A0A3P6NFJ0
GO:MF	malic enzyme activity	GO:0004470	1	0	3	1158	2	7999	A0A0M3JCQ1,A0A3P6NFJ0
GO:MF	lactoylglutathione lyase activity	GO:0004462	1	0	1	1158	1	7999	A0A0M3KA34
GO:MF	L-lactate dehydrogenase activity	GO:0004459	1	0	1	1158	1	7999	A0A3P6PI01
GO:MF	lactate dehydrogenase activity	GO:0004457	1	0	1	1158	1	7999	A0A3P6PI01
GO:MF	isocitrate dehydrogenase (NADP+) activity	GO:0004450	1	0	3	1158	1	7999	A0A3P6R9P7
GO:MF	isocitrate dehydrogenase activity	GO:0004448	1	0	4	1158	1	7999	A0A3P6R9P7
GO:MF	inositol-polyphosphate 5-phosphatase activity	GO:0004445	1	0	2	1158	1	7999	A0A0M3JTS5
GO:MF	inorganic diphosphatase activity	GO:0004427	1	0	1	1158	1	7999	A0A0M3K3X7
GO:MF	hypoxanthine phosphoribosyltransferase activity	GO:0004422	1	0	1	1158	1	7999	A0A3P6SB12
GO:MF	hydroxyacylglutathione hydrolase activity	GO:0004416	1	0	1	1158	1	7999	A0A0M3JX43
GO:MF	histone acetyltransferase activity	GO:0004402	1	0	13	1158	1	7999	A0A0M3K0J7
GO:MF	hexaprenyldihydroxybenzoate methyltransferase activity	GO:0004395	1	0	1	1158	1	7999	A0A158PPA4
GO:MF	guanylate kinase activity	GO:0004385	1	0	1	1158	1	7999	A0A0M3JWU5
GO:MF	dihydroorotate dehydrogenase activity	GO:0004152	1	0	2	1158	2	7999	A0A3P6S0T8,A0A0M3K8M6
GO:MF	dihydrolipoyllysine-residue succinyltransferase activity	GO:0004149	1	0	1	1158	1	7999	A0A3P6T8Y5
GO:MF	dephospho-CoA kinase activity	GO:0004140	1	0	5	1158	2	7999	A0A0M3KE04,A0A3P6R0U5
GO:MF	1-pyrroline-5-carboxylate dehydrogenase activity	GO:0003842	1	0	1	1158	1	7999	A0A0M3JRD3
GO:MF	1-acylglycerol-3-phosphate O-acyltransferase activity	GO:0003841	1	0	2	1158	1	7999	A0A0M3JS74
GO:MF	alpha,alpha-trehalose-phosphate synthase (UDP-forming) activity	GO:0003825	1	0	1	1158	1	7999	A0A0M3JTQ2
GO:MF	actin monomer binding	GO:0003785	1	0	1	1158	1	7999	A0A0M3KFW1
GO:MF	microtubule motor activity	GO:0003777	1	0	43	1158	5	7999	A0A0M3JWX7,A0A0M3K8H5,A0A0M3IYB4,A0A3P6S2E4,A0A0M3KAR6
GO:MF	motor activity	GO:0003774	1	0	115	1158	20	7999	A0A0M3K404,A0A3P6RE65,A0A0M3K659,A0A3P6S783,A0A3P6RND9,A0A3P6SLJ0,A0A0M3JWX7,A0A0M3JUI8,A0A0M3K1M2,A0A0M3K0Z8,A0A0M3K8H5,A0A158PP35,A0A0M3IYB4,A0A0M3KB37,A0A158PMX5,A0A0M3K363,A0A3P6S2E4,A0A3P6PDK9,A0A0M3K689,A0A0M3KAR6
GO:MF	protein disulfide isomerase activity	GO:0003756	1	0	3	1158	2	7999	A0A097IYF9,A0A0M3K5J3
GO:MF	mRNA binding	GO:0003729	1	0	25	1158	4	7999	A0A0M3K1M6,A0A3P6SQR6,A0A0M3JUM8,A0A3P6Q861
GO:MF	RNA binding	GO:0003723	1	0	375	1158	65	7999	A0A0M3K2K1,A0A0M3JVA9,A0A0M3JU23,A0A0M3K551,A0A0M3K2Z8,A0A0M3JQZ6,A0A0M3JYB9,A0A0M3JYT0,A0A0M3K2P0,A0A0M3KEE7,A0A0M3KFS4,A0A158PNJ5,A0A0M3JZT1,A0A0M3JZW6,A0A0M3JWT3,A0A0M3K2I1,A0A0M3JD69,A0A0M3JZH0,A0A0M3K2H4,A0A0M3J236,A0A0M3K0G7,A0A0M3JZE2,A0A0M3KIF2,A0A0M3JTM1,A0A0M3JCA7,A0A0M3KH92,A0A3P6TN20,A0A0M3KFV9,A0A0M3JSP8,A0A0M3KAV8,A0A0M3K8K5,A0A0M3KAA6,A0A0M3JYP0,A0A0M3K961,A0A0M3K1M6,A0A3P6SQR6,A0A…
GO:MF	single-stranded DNA binding	GO:0003697	1	0	8	1158	2	7999	A0A0M3JZT1,A0A0M3JRM0
GO:MF	double-stranded DNA binding	GO:0003690	1	0	15	1158	1	7999	A0A0M3K0J7
GO:MF	damaged DNA binding	GO:0003684	1	0	11	1158	1	7999	A0A0M3KHP4
GO:MF	DNA binding	GO:0003677	1	0	505	1158	8	7999	A0A0M3K2E7,A0A0M3KFA5,A0A0M3JZT1,A0A0M3KHP4,A0A0M3K0J7,A0A0M3KCA4,A0A0M3JTX7,A0A0M3JRM0
GO:MF	nucleic acid binding	GO:0003676	1	0	1194	1158	84	7999	A0A0M3K2E7,A0A0M3K2K1,A0A0M3KAG0,A0A0M3JVA9,A0A0M3K8R5,A0A0M3JU23,A0A0M3K551,A0A0M3K2Z8,A0A0M3JQZ6,A0A0M3K505,A0A0M3JYB9,A0A0M3JYT0,A0A0M3K2P0,A0A0M3KEE7,A0A0M3KFS4,A0A0M3JXK6,A0A0M3KFA5,A0A158PNJ5,A0A0M3JW05,A0A0M3JZT1,A0A0M3JZW6,A0A158PPS2,A0A0M3JWT3,A0A0M3K2I1,A0A0M3JD69,A0A0M3JZH0,A0A0M3K2H4,A0A0M3J236,A0A0M3KHP4,A0A0M3K0G7,A0A0M3JZE2,A0A0M3KIF2,A0A0M3K0J7,A0A0M3JTM1,A0A0M3JCA7,A0A0M3KH92,A0A…
GO:MF	aminoacyl-tRNA editing activity	GO:0002161	1	0	8	1158	2	7999	A0A0M3K2S0,A0A0M3K5W0
GO:MF	ATPase activator activity	GO:0001671	1	0	3	1158	1	7999	A0A0M3JRF6
GO:MF	transcription regulatory region nucleic acid binding	GO:0001067	1	0	4	1158	1	7999	A0A0M3K0J7
GO:MF	RNA polymerase II transcription regulatory region sequence-specific DNA binding	GO:0000977	1	0	2	1158	1	7999	A0A0M3K0J7
GO:MF	transcription cis-regulatory region binding	GO:0000976	1	0	4	1158	1	7999	A0A0M3K0J7
GO:MF	adenyl-nucleotide exchange factor activity	GO:0000774	1	0	2	1158	2	7999	A0A0M3KCF5,A0A0M3KBW3
GO:MF	RNA cap binding	GO:0000339	1	0	4	1158	1	7999	A0A3P6Q861
GO:MF	adenine nucleotide transmembrane transporter activity	GO:0000295	1	0	14	1158	2	7999	A0A0M3K6Q9,A0A0M3JT50
GO:MF	fatty-acyl-CoA binding	GO:0000062	1	0	9	1158	2	7999	A0A158PNN8,A0A0M3JYL8
GO:MF	tRNA binding	GO:0000049	1	0	13	1158	4	7999	A0A0M3JQZ6,A0A0M3JSP8,A0A0M3K5W0,A0A3P6NPJ7
GO:MF	1,4-alpha-glucan branching enzyme activity	GO:0003844	1	0	3	1158	2	7999	A0A3P6SQN8,A0A3P6QCR5
GO:MF	3-hydroxyacyl-CoA dehydrogenase activity	GO:0003857	1	0	9	1158	3	7999	A0A0M3J7C1,A0A158PNG2,A0A0M3K501
GO:MF	3-hydroxyisobutyryl-CoA hydrolase activity	GO:0003860	1	0	3	1158	1	7999	A0A3P6TBC7
GO:MF	3-methyl-2-oxobutanoate dehydrogenase (2-methylpropanoyl-transferring) activity	GO:0003863	1	0	3	1158	2	7999	A0A3P6NTV1,A0A0M3J648
GO:MF	deoxyribose-phosphate aldolase activity	GO:0004139	1	0	1	1158	1	7999	A0A0M3JWG7
GO:MF	amylo-alpha-1,6-glucosidase activity	GO:0004135	1	0	1	1158	1	7999	A0A158PN69
GO:MF	4-alpha-glucanotransferase activity	GO:0004134	1	0	1	1158	1	7999	A0A158PN69
GO:MF	glycogen debranching enzyme activity	GO:0004133	1	0	1	1158	1	7999	A0A158PN69
GO:MF	cytidine deaminase activity	GO:0004126	1	0	1	1158	1	7999	A0A0M3K453
GO:MF	catalase activity	GO:0004096	1	0	4	1158	1	7999	A0A0M3IZB6
GO:MF	carbonate dehydratase activity	GO:0004089	1	0	8	1158	2	7999	A0A0M3KDS4,A0A3P6QFL2
GO:MF	asparaginase activity	GO:0004067	1	0	3	1158	1	7999	A0A0M3K351
GO:MF	arylesterase activity	GO:0004064	1	0	2	1158	1	7999	A0A3P6RJH9
GO:MF	aminoacyl-tRNA hydrolase activity	GO:0004045	1	0	2	1158	1	7999	A0A0M3JSC6
GO:MF	adenylosuccinate synthase activity	GO:0004019	1	0	3	1158	2	7999	A0A0M3J6P2,A0A0M3KC75
GO:MF	adenylate kinase activity	GO:0004017	1	0	3	1158	2	7999	A0A158PMX4,A0A3P6R6R6
GO:MF	ribonuclease activity	GO:0004540	1	0	36	1158	1	7999	A0A0M3JT07
GO:MF	adenosylhomocysteinase activity	GO:0004013	1	0	1	1158	1	7999	A0A3P6P1P0
GO:MF	aconitate hydratase activity	GO:0003994	1	0	1	1158	1	7999	A0A0M3JUQ3
GO:MF	acetyl-CoA hydrolase activity	GO:0003986	1	0	4	1158	2	7999	A0A3P6R753,A0A0M3IZT4
GO:MF	UDP-glucose:glycoprotein glucosyltransferase activity	GO:0003980	1	0	10	1158	1	7999	A0A3P6U809
GO:MF	UDP-glucose 4-epimerase activity	GO:0003978	1	0	1	1158	1	7999	A0A158PMX0
GO:MF	RNA ligase (ATP) activity	GO:0003972	1	0	1	1158	1	7999	A0A0M3K1N1
GO:MF	NAD+ kinase activity	GO:0003951	1	0	10	1158	1	7999	A0A0M3JVG6
GO:MF	IMP dehydrogenase activity	GO:0003938	1	0	1	1158	1	7999	A0A0M3K222
GO:MF	GMP reductase activity	GO:0003920	1	0	1	1158	1	7999	A0A0M3K7P1
GO:MF	D-amino-acid oxidase activity	GO:0003884	1	0	1	1158	1	7999	A0A158PPJ1
GO:MF	ATP citrate synthase activity	GO:0003878	1	0	1	1158	1	7999	A0A0M3JXS9
GO:MF	6-phosphofructo-2-kinase activity	GO:0003873	1	0	3	1158	1	7999	A0A0M3JS01
GO:MF	6-phosphofructokinase activity	GO:0003872	1	0	2	1158	1	7999	A0A3P6PPE7
GO:MF	acyl-CoA dehydrogenase activity	GO:0003995	1	0	8	1158	3	7999	A0A0M3JZE7,A0A0M3JV73,A0A0M3K2N9
GO:MF	cytoskeletal anchor activity	GO:0008093	1	0	6	1158	2	7999	A0A0M3J4Q1,A0A3P6NS89
GO:MF	nucleoside diphosphate kinase activity	GO:0004550	1	0	3	1158	2	7999	A0A158PMX4,A0A0M3K9I2
GO:MF	hydrolase activity, hydrolyzing O-glycosyl compounds	GO:0004553	1	0	90	1158	14	7999	A0A158PMY7,A0A0M3K2C3,A0A158PN69,A0A0M3J8F3,A0A0M3K9Z2,A0A3P6PGT7,A0A0M3KFM8,A0A0M3KAB8,A0A0M3K4N2,A0A0M3J1T9,A0A0M3KCN6,A0A0M3K6E2,A0A0M3K2B2,A0A0M3IY93
GO:MF	GTPase activator activity	GO:0005096	1	0	89	1158	5	7999	A0A0M3JZR1,A0A0M3K1V9,A0A158PMT9,A0A0M3K4U8,A0A0M3JT06
GO:MF	Rho GDP-dissociation inhibitor activity	GO:0005094	1	0	1	1158	1	7999	A0A0M3IXZ5
GO:MF	Rab GDP-dissociation inhibitor activity	GO:0005093	1	0	1	1158	1	7999	A0A0M3JZR1
GO:MF	GDP-dissociation inhibitor activity	GO:0005092	1	0	4	1158	2	7999	A0A0M3JZR1,A0A0M3IXZ5
GO:MF	guanyl-nucleotide exchange factor activity	GO:0005085	1	0	54	1158	2	7999	A0A158PMT9,A0A0M3K4U8
GO:MF	obsolete SH3/SH2 adaptor activity	GO:0005070	1	0	1	1158	1	7999	A0A0M3JQU3
GO:MF	signal sequence binding	GO:0005048	1	0	7	1158	1	7999	A0A0M3K109
GO:MF	signal recognition particle binding	GO:0005047	1	0	2	1158	2	7999	A0A0M3JWA5,A0A0M3K109
GO:MF	ionotropic glutamate receptor activity	GO:0004970	1	0	8	1158	1	7999	A0A0M3JZV3
GO:MF	transmembrane signaling receptor activity	GO:0004888	1	0	286	1158	2	7999	A0A0M3JZV3,A0A0M3J3F7
GO:MF	cysteine-type endopeptidase inhibitor activity	GO:0004869	1	0	10	1158	5	7999	Q14QT4,A0A0M3KCU8,A0A0M3KCU9,A0A0M3JUZ9,A0A0M3JW67
GO:MF	serine-type endopeptidase inhibitor activity	GO:0004867	1	0	53	1158	5	7999	A0A0M3JUR6,A0A0M3KH91,A0A0M3JAI1,A0A0M3KJW8,A0A0M3KKP7
GO:MF	endopeptidase inhibitor activity	GO:0004866	1	0	66	1158	12	7999	A0A0M3JXP0,A0A3P6S5V7,A0A0M3JUR6,Q14QT4,A0A0M3KCU8,A0A0M3KH91,A0A0M3KCU9,A0A0M3JUZ9,A0A0M3JAI1,A0A0M3JW67,A0A0M3KJW8,A0A0M3KKP7
GO:MF	protein phosphatase inhibitor activity	GO:0004864	1	0	3	1158	1	7999	A0A0M3JXM0
GO:MF	enzyme inhibitor activity	GO:0004857	1	0	78	1158	14	7999	A0A0M3JXP0,A0A0M3JXM0,A0A0M3J308,A0A3P6S5V7,A0A0M3JUR6,Q14QT4,A0A0M3KCU8,A0A0M3KH91,A0A0M3KCU9,A0A0M3JUZ9,A0A0M3JAI1,A0A0M3JW67,A0A0M3KJW8,A0A0M3KKP7
GO:MF	uridine phosphorylase activity	GO:0004850	1	0	1	1158	1	7999	A0A0M3JY34
GO:MF	thiol-dependent deubiquitinase	GO:0004843	1	0	11	1158	3	7999	A0A0M3JRE5,A0A0M3JQV0,A0A0M3JW10
GO:MF	valine-tRNA ligase activity	GO:0004832	1	0	2	1158	1	7999	A0A0M3K2S0
GO:MF	tyrosine-tRNA ligase activity	GO:0004831	1	0	5	1158	1	7999	A0A0M3KHS6
GO:MF	threonine-tRNA ligase activity	GO:0004829	1	0	1	1158	1	7999	A0A158PPQ6
GO:MF	serine-tRNA ligase activity	GO:0004828	1	0	3	1158	1	7999	A0A0M3K9F8
GO:MF	proline-tRNA ligase activity	GO:0004827	1	0	4	1158	1	7999	A0A0M3JY44
GO:MF	phenylalanine-tRNA ligase activity	GO:0004826	1	0	5	1158	2	7999	A0A0M3JSP8,A0A3P6NP85
GO:MF	methionine-tRNA ligase activity	GO:0004825	1	0	1	1158	1	7999	A0A3P6NPJ7
GO:MF	lysine-tRNA ligase activity	GO:0004824	1	0	1	1158	1	7999	A0A0M3K755
GO:MF	structural constituent of cytoskeleton	GO:0005200	1	0	17	1158	6	7999	A0A0M3KAH2,A0A0G2YNB9,A0A0M3KDZ4,A0A0M3JWX3,A0A3P6R6D8,A0A0M3IZK3
GO:MF	leucine-tRNA ligase activity	GO:0004823	1	0	6	1158	1	7999	A0A0M3J5E0
GO:MF	extracellular matrix structural constituent	GO:0005201	1	0	2	1158	2	7999	A0A158PN13,A0A158PPJ2
GO:MF	ion channel activity	GO:0005216	1	0	278	1158	10	7999	A0A0M3K232,A0A0M3J315,A0A3P6QHQ7,A0A0M3JZV3,A0A0M3K219,A0A0M3K9C0,A0A0M3JZ51,A0A3P6T4S5,A0A0M3J201,A0A0M3J3F7
GO:MF	N-acetyltransferase activity	GO:0008080	1	0	40	1158	3	7999	A0A0M3K741,A0A0M3K0J7,A0A0M3K1J5
GO:MF	glutamate receptor activity	GO:0008066	1	0	8	1158	1	7999	A0A0M3JZV3
GO:MF	chitin binding	GO:0008061	1	0	32	1158	3	7999	A0A0M3K3I0,A0A0M3JWZ4,A0A0M3KA49
GO:MF	enzyme activator activity	GO:0008047	1	0	122	1158	8	7999	A0A0M3JZR1,A0A0M3K1V9,A0A0M3JX78,A0A158PMT9,A0A0M3JRF6,A0A0M3K4U8,A0A0M3JT06,A0A158PPR7
GO:MF	microtubule binding	GO:0008017	1	0	54	1158	6	7999	A0A0M3J0B0,A0A0M3J921,A0A0M3K8H5,A0A0M3J3Y3,A0A0M3JZ34,A0A0M3JR11
GO:MF	phospholipid transporter activity	GO:0005548	1	0	5	1158	2	7999	A0A3P6RQU0,A0A3P6SVP5
GO:MF	mannose binding	GO:0005537	1	0	1	1158	1	7999	A0A0M3JT02
GO:MF	ATP binding	GO:0005524	1	0	968	1158	142	7999	A0A158PMX4,A0A0M3JT86,A0A158PN23,A0A0M3K059,A0A0M3K0Z0,A0A0M3JVS3,A0A0M3JSD5,A0A158PN62,A0A0M3K404,A0A3P6S264,A0A3P6NT27,A0A0M3K9V2,A0A3P6QT08,A0A3P6RE65,A0A0M3K659,A0A0M3JWQ2,A0A0M3K7G7,A0A0M3K0Q9,A0A0M3K5H6,A0A0M3JWC5,A0A0M3K8R5,A0A158PPQ6,A0A0M3J0M4,A0A0M3KB40,A0A3P6PPE7,A0A3P6QHQ7,A0A0M3K4G1,A0A0M3K120,A0A0M3JY41,A0A158PNY8,A0A0M3JZV3,A0A0M3J6I4,A0A158PN86,A0A0M3JQZ6,A0A0M3K505,A0A0M3K3G6,A0A…
GO:MF	tropomyosin binding	GO:0005523	1	0	3	1158	1	7999	A0A0M3IY30
GO:MF	calmodulin binding	GO:0005516	1	0	8	1158	3	7999	A0A0M3K5C8,A0A158PP81,A0A3P6QBU5
GO:MF	protein binding	GO:0005515	1	0	1678	1158	212	7999	A0A0M3K217,A0A0M3IZ45,A0A0M3KAQ0,A0A0M3JQU3,A0A158PN23,A0A3P6RI98,A0A0M3K916,A0A0M3K1G1,A0A3P6NDP5,A0A3P6SRG8,A0A3P6Q2Z8,A0A0M3JY66,A0A0M3J0B0,A0A0M3K865,A0A0M3JDM2,A0A0M3JA13,A0A0M3KFW1,A0A0M3KBB5,A0A0M3KCW4,A0A0M3K404,A0A0M3K866,A0A0M3JR83,A0A0M3K7K9,A0A0M3K0Q8,A0A0M3K4M4,A0A3P6RE65,A0A0M3K659,A0A0M3JWQ2,A0A158PP53,A0A3P6QS93,A0A158PPN0,A0A0M3JWC5,A0A158PPJ9,A0A0M3K6U9,A0A0M3K485,A0A3P6T8G2,A0A…
GO:MF	calcium ion binding	GO:0005509	1	0	260	1158	39	7999	A0A0M3K217,A0A3P6RQA4,A0A3P6SRG8,A0A0M3K609,A0A0M3K865,A0A3P6P9U4,A0A0M3J250,A0A0M3JPQ1,A0A0M3JU67,A0A3P6TQG9,A0A0M3K766,A0A0M3JU79,A0A3P6QHA8,A0A0M3K251,A0A3P6PWN4,A0A0M3JYI3,A0A3P6TH79,A0A0M3K3G9,A0A3P6RPM0,A0A0M3K0A4,A0A0M3JNY5,A0A3P6QK39,A0A0M3K398,A0A0M3K2U5,A0A0M3JY25,A0A0M3K0W5,A0A0M3K7C2,A0A0M3JZZ0,A0A0M3J414,A0A3P6QUW4,A0A0M3JVI1,A0A0M3K8Z9,A0A3P6R4D9,A0A0M3JTT9,A0A0M3KAW7,A0A3P6NV94,A0A…
GO:MF	iron ion binding	GO:0005506	1	0	51	1158	6	7999	A0A0M3IY24,A0A0M3JVH1,A0A0M3KAU8,A0A0M3K491,A0A0M3JH14,A0A0M3JY59
GO:MF	SNAP receptor activity	GO:0005484	1	0	7	1158	1	7999	A0A0M3JVW2
GO:MF	inorganic anion exchanger activity	GO:0005452	1	0	9	1158	1	7999	A0A158PP94
GO:MF	P-type calcium transporter activity	GO:0005388	1	0	4	1158	2	7999	A0A0M3K0Z0,A0A0M3JTY4
GO:MF	ATP transmembrane transporter activity	GO:0005347	1	0	10	1158	2	7999	A0A0M3K6Q9,A0A0M3JT50
GO:MF	purine ribonucleotide transmembrane transporter activity	GO:0005346	1	0	14	1158	2	7999	A0A0M3K6Q9,A0A0M3JT50
GO:MF	oxygen carrier activity	GO:0005344	1	0	17	1158	3	7999	A0A0M3K1N2,A0A0M3JEL6,A0A0M3KIW7
GO:MF	lipid transporter activity	GO:0005319	1	0	30	1158	8	7999	A0A0M3K1Y0,A0A0M3IXZ4,A0A0M3KD48,A0A0M3K663,A0A0M3IYN1,A0A0M3IYH2,A0A3P6RQU0,A0A3P6SVP5
GO:MF	cation channel activity	GO:0005261	1	0	113	1158	7	7999	A0A0M3J315,A0A3P6QHQ7,A0A0M3K219,A0A0M3K9C0,A0A0M3JZ51,A0A3P6T4S5,A0A0M3J201
GO:MF	anion channel activity	GO:0005253	1	0	35	1158	1	7999	A0A0M3K232
GO:MF	voltage-gated ion channel activity	GO:0005244	1	0	42	1158	1	7999	A0A0M3K232
GO:MF	extracellular ligand-gated ion channel activity	GO:0005230	1	0	79	1158	2	7999	A0A0M3JZV3,A0A0M3J3F7
GO:MF	transporter activity	GO:0005215	1	0	769	1158	55	7999	A0A0M3K1Y0,A0A0M3K0Z0,A0A0M3JVS3,A0A0M3K6Q9,A0A0M3K232,A0A0M3J315,A0A0M3JR39,A0A0M3JZQ3,A0A0M3JSI2,A0A0M3KJR2,A0A158PN62,A0A0M3K4N1,A0A0M3IXZ4,A0A3P6QHQ7,A0A0M3JZV3,A0A0M3K219,A0A0M3KD48,A0A0M3K9C0,A0A0M3K663,A0A0M3JYS1,A0A0M3JT50,A0A0M3JMK3,A0A0M3IYN1,A0A0M3JYZ7,A0A0M3JXT7,A0A0M3K419,A0A0M3JRB7,A0A0M3JSY8,A0A3P6UC49,A0A0M3JS85,A0A0M3J6Q7,A0A158PP94,A0A0M3JZ51,A0A0M3K1Q7,A0A3P6RTY9,A0A0M3IYH2,A0A…
GO:MF	isoleucine-tRNA ligase activity	GO:0004822	1	0	2	1158	1	7999	A0A0M3K5W0
GO:MF	histidine-tRNA ligase activity	GO:0004821	1	0	1	1158	1	7999	A0A0M3JWB8
GO:MF	glycine-tRNA ligase activity	GO:0004820	1	0	1	1158	1	7999	A0A0M3K2P3
GO:MF	phosphorylase kinase activity	GO:0004689	1	0	1	1158	1	7999	A0A3P6QBU5
GO:MF	calmodulin-dependent protein kinase activity	GO:0004683	1	0	1	1158	1	7999	A0A3P6QBU5
GO:MF	protein serine/threonine kinase activity	GO:0004674	1	0	120	1158	12	7999	A0A0M3JRM1,A0A158PP12,A0A0M3JSM3,A0A158PMV0,A0A0M3J1A8,A0A0M3IY02,A0A0M3K3S0,A0A0M3JTM7,A0A0M3JWG0,A0A0M3JY54,A0A3P6QBU5,A0A0M3K5I3
GO:MF	protein kinase activity	GO:0004672	1	0	352	1158	16	7999	A0A158PN23,A0A0M3JWC5,A0A0M3JRM1,A0A158PP12,A0A0M3JSM3,A0A158PMV0,A0A0M3J1A8,A0A0M3IY02,A0A0M3K3S0,A0A0M3JTM7,A0A0M3K0F3,A0A158PP95,A0A0M3JWG0,A0A0M3JY54,A0A3P6QBU5,A0A0M3K5I3
GO:MF	prenyltransferase activity	GO:0004659	1	0	3	1158	1	7999	A0A0M3IY14
GO:MF	proline dehydrogenase activity	GO:0004657	1	0	1	1158	1	7999	A0A158PMS6
GO:MF	procollagen-proline 4-dioxygenase activity	GO:0004656	1	0	4	1158	1	7999	A0A0M3K9K6
GO:MF	1,4-alpha-oligoglucan phosphorylase activity	GO:0004645	1	0	6	1158	3	7999	A0A3P6PIN2,A0A3P6PY30,A0A0M3JDR4
GO:MF	phosphoribosylaminoimidazolesuccinocarboxamide synthase activity	GO:0004639	1	0	1	1158	1	7999	A0A0M3KHR2
GO:MF	phosphopyruvate hydratase activity	GO:0004634	1	0	3	1158	1	7999	A0A158PP77
GO:MF	phospholipase activity	GO:0004620	1	0	33	1158	2	7999	A0A0M3J8A0,A0A0M3KHT0
GO:MF	phosphoglycerate mutase activity	GO:0004619	1	0	5	1158	2	7999	A0A0M3JK61,A0A0M3KAY8
GO:MF	phosphoglycerate kinase activity	GO:0004618	1	0	1	1158	1	7999	A0A3P6QT08
GO:MF	phosphogluconate dehydrogenase (decarboxylating) activity	GO:0004616	1	0	2	1158	1	7999	A0A0M3JVZ6
GO:MF	phosphoenolpyruvate carboxykinase activity	GO:0004611	1	0	26	1158	7	7999	A0A0M3J768,A0A0M3IZF7,A0A0M3IZU8,A0A0M3JU73,A0A3P6PJI1,A0A0M3JBQ8,A0A0M3KCB9
GO:MF	glutathione peroxidase activity	GO:0004602	1	0	5	1158	2	7999	A0A0M3K3M8,A0A0M3JUE7
GO:MF	peroxidase activity	GO:0004601	1	0	45	1158	7	7999	A0A0M3JD22,A0A3P6N6X3,A0A0M3K3M8,A0A3P6RLY0,A0A0M3JUE7,A0A0M3IZB6,A0A0M3K274
GO:MF	oxoglutarate dehydrogenase (succinyl-transferring) activity	GO:0004591	1	0	7	1158	3	7999	A0A3P6SZK1,A0A0M3JPF6,A0A0M3J9N8
GO:MF	ornithine-oxo-acid transaminase activity	GO:0004587	1	0	1	1158	1	7999	A0A0M3K184
GO:MF	dolichyl-phosphate beta-D-mannosyltransferase activity	GO:0004582	1	0	1	1158	1	7999	A0A0M3JSH6
GO:MF	dolichyl-diphosphooligosaccharide-protein glycotransferase activity	GO:0004579	1	0	1	1158	1	7999	A0A0M3K0N6
GO:MF	oligosaccharyl transferase activity	GO:0004576	1	0	4	1158	2	7999	A0A0M3K0N6,A0A0M3JS36
GO:MF	mannosyl-oligosaccharide glucosidase activity	GO:0004573	1	0	1	1158	1	7999	A0A0M3IY93
GO:MF	chitinase activity	GO:0004568	1	0	1	1158	1	7999	A0A0M3K6E2
GO:MF	beta-galactosidase activity	GO:0004565	1	0	1	1158	1	7999	A0A0M3K2B2
GO:MF	cyclic nucleotide-dependent protein kinase activity	GO:0004690	1	0	3	1158	2	7999	A0A0M3K3S0,A0A0M3K5I3
GO:MF	cAMP-dependent protein kinase activity	GO:0004691	1	0	1	1158	1	7999	A0A0M3K5I3
GO:MF	cGMP-dependent protein kinase activity	GO:0004692	1	0	2	1158	1	7999	A0A0M3K3S0
GO:MF	MAP kinase activity	GO:0004707	1	0	9	1158	3	7999	A0A0M3JSM3,A0A0M3JWG0,A0A0M3JY54
GO:MF	glutamine-tRNA ligase activity	GO:0004819	1	0	1	1158	1	7999	A0A0M3JST8
GO:MF	cysteine-tRNA ligase activity	GO:0004817	1	0	1	1158	1	7999	A0A3P6RRT9
GO:MF	asparagine-tRNA ligase activity	GO:0004816	1	0	1	1158	1	7999	A0A0M3JXK6
GO:MF	aspartate-tRNA ligase activity	GO:0004815	1	0	1	1158	1	7999	A0A0M3K505
GO:MF	arginine-tRNA ligase activity	GO:0004814	1	0	3	1158	1	7999	A0A0M3K674
GO:MF	alanine-tRNA ligase activity	GO:0004813	1	0	7	1158	1	7999	A0A0M3JQZ6
GO:MF	triose-phosphate isomerase activity	GO:0004807	1	0	1	1158	1	7999	A0A3P6RU49
GO:MF	transaldolase activity	GO:0004801	1	0	2	1158	1	7999	A0A0M3KAE3
GO:MF	thioredoxin-disulfide reductase activity	GO:0004791	1	0	1	1158	1	7999	A0A3P6S270
GO:MF	superoxide dismutase activity	GO:0004784	1	0	5	1158	3	7999	A0A0M3JZ77,A0A0M3K6L1,A0A0M3JY85
GO:MF	succinate-CoA ligase (ADP-forming) activity	GO:0004775	1	0	1	1158	1	7999	A0A0M3K2T6
GO:MF	succinate-CoA ligase activity	GO:0004774	1	0	1	1158	1	7999	A0A0M3K2T6
GO:MF	nucleotide diphosphatase activity	GO:0004551	1	0	4	1158	2	7999	A0A0M3KEA7,A0A0M3IY10
GO:MF	ribose-5-phosphate isomerase activity	GO:0004751	1	0	1	1158	1	7999	A0A0M3JQ33
GO:MF	ribokinase activity	GO:0004747	1	0	1	1158	1	7999	A0A0M3JSY6
GO:MF	pyruvate kinase activity	GO:0004743	1	0	2	1158	1	7999	A0A0M3JXT3
GO:MF	pyruvate dehydrogenase (acetyl-transferring) activity	GO:0004739	1	0	7	1158	4	7999	A0A0M3JXY6,A0A0M3KJM6,A0A3P6QLW6,A0A0M3JRA2
GO:MF	pyruvate dehydrogenase activity	GO:0004738	1	0	7	1158	4	7999	A0A0M3JXY6,A0A0M3KJM6,A0A3P6QLW6,A0A0M3JRA2
GO:MF	pyruvate carboxylase activity	GO:0004736	1	0	1	1158	1	7999	A0A0M3K059
GO:MF	pyrroline-5-carboxylate reductase activity	GO:0004735	1	0	2	1158	1	7999	A0A0M3K937
GO:MF	pyridoxamine-phosphate oxidase activity	GO:0004733	1	0	1	1158	1	7999	A0A0M3JUG3
GO:MF	purine-nucleoside phosphorylase activity	GO:0004731	1	0	1	1158	1	7999	A0A0M3K5X6
GO:MF	protein tyrosine phosphatase activity	GO:0004725	1	0	77	1158	2	7999	A0A0M3JSP9,A0A0M3JSC6
GO:MF	protein serine/threonine phosphatase activity	GO:0004722	1	0	16	1158	2	7999	A0A0M3K5P6,A0A3P6RWU6
GO:MF	phosphoprotein phosphatase activity	GO:0004721	1	0	125	1158	10	7999	A0A0M3KIX0,A0A0M3K0T4,A0A0M3KDT2,A0A0M3JRF0,A0A0M3JSP9,A0A0M3K5P6,A0A3P6RWU6,A0A0M3JXA1,A0A0M3JUY6,A0A0M3JSC6
GO:MF	protein-L-isoaspartate (D-aspartate) O-methyltransferase activity	GO:0004719	1	0	5	1158	2	7999	A0A0M3J182,A0A0M3JRG0
GO:MF	ribose phosphate diphosphokinase activity	GO:0004749	1	0	4	1158	2	7999	A0A0M3JV76,A0A0M3K8T8
GO:MF	purine-rich negative regulatory element binding	GO:0032422	1	0	1	1158	1	7999	A0A0M3K0J7
GO:MF	demethylase activity	GO:0032451	1	0	2	1158	1	7999	A0A0M3KAU8
GO:MF	histone demethylase activity	GO:0032452	1	0	2	1158	1	7999	A0A0M3KAU8
GO:MF	molecular transducer activity	GO:0060089	1	0	312	1158	3	7999	A0A0M3JZV3,A0A0M3K198,A0A0M3J3F7
GO:MF	NADPHX epimerase activity	GO:0052857	1	0	1	1158	1	7999	A0A0M3JRD2
GO:MF	NADHX epimerase activity	GO:0052856	1	0	1	1158	1	7999	A0A0M3JRD2
GO:MF	ADP-dependent NAD(P)H-hydrate dehydratase activity	GO:0052855	1	0	1	1158	1	7999	A0A0M3J7L6
GO:MF	inositol monophosphate phosphatase activity	GO:0052834	1	0	1	1158	1	7999	A0A0M3JTD5
GO:MF	inositol monophosphate 4-phosphatase activity	GO:0052833	1	0	1	1158	1	7999	A0A0M3JTD5
GO:MF	inositol monophosphate 3-phosphatase activity	GO:0052832	1	0	1	1158	1	7999	A0A0M3JTD5
GO:MF	inositol phosphate phosphatase activity	GO:0052745	1	0	3	1158	2	7999	A0A0M3JTS5,A0A0M3JTD5
GO:MF	carboxylic ester hydrolase activity	GO:0052689	1	0	27	1158	4	7999	A0A0M3K2S0,A0A0M3K5W0,A0A3P6RJH9,A0A0M3JSC6
GO:MF	guanine phosphoribosyltransferase activity	GO:0052657	1	0	1	1158	1	7999	A0A3P6SB12
GO:MF	sn-glycerol-3-phosphate:ubiquinone-8 oxidoreductase activity	GO:0052591	1	0	1	1158	1	7999	A0A0M3K2U5
GO:MF	sn-glycerol-3-phosphate:ubiquinone oxidoreductase activity	GO:0052590	1	0	1	1158	1	7999	A0A0M3K2U5
GO:MF	protein carboxyl O-methyltransferase activity	GO:0051998	1	0	7	1158	3	7999	A0A0M3J182,A0A0M3JRG0,A0A3P6RYC8
GO:MF	peroxiredoxin activity	GO:0051920	1	0	3	1158	2	7999	A0A3P6NUD5,A0A0M3K9Z9
GO:MF	Hsp90 protein binding	GO:0051879	1	0	1	1158	1	7999	A0A0M3JRF6
GO:MF	histone demethylase activity (H3-K36 specific)	GO:0051864	1	0	2	1158	1	7999	A0A0M3KAU8
GO:MF	4 iron, 4 sulfur cluster binding	GO:0051539	1	0	28	1158	7	7999	A0A0M3K1D0,A0A0M3JSL7,A0A0M3JUQ3,A0A0M3JRB2,A0A0M3K3S4,A0A158PN96,A0A0M3KKH2
GO:MF	3 iron, 4 sulfur cluster binding	GO:0051538	1	0	1	1158	1	7999	A0A0M3JRB2
GO:MF	2 iron, 2 sulfur cluster binding	GO:0051537	1	0	12	1158	5	7999	A0A0M3JVG4,A0A0M3JV87,A0A0M3JRB2,A0A0M3JSP5,A0A0M3JYW8
GO:MF	NAD binding	GO:0051287	1	0	34	1158	8	7999	A0A0M3K2Y3,A0A0M3KH27,A0A3P6SUD1,A0A0M3K3S4,A0A3P6NFJ0,A0A0M3JRK1,A0A0M3JT63,A0A0M3KI61
GO:MF	dioxygenase activity	GO:0051213	1	0	20	1158	4	7999	A0A0M3IY24,A0A0M3K9K6,A0A0M3KAU8,A0A0M3K491
GO:MF	protein kinase A binding	GO:0051018	1	0	2	1158	1	7999	A0A0M3K5I3
GO:MF	actin filament binding	GO:0051015	1	0	35	1158	11	7999	A0A0M3KBB5,A0A0M3K659,A0A0M3K0Z8,A0A0M3K507,A0A158PMX5,A0A3P6S466,A0A0M3J9V9,A0A3P6PDK9,A0A0M3JWX3,A0A0M3KC98,A0A0M3KFH7
GO:MF	cell adhesion molecule binding	GO:0050839	1	0	8	1158	1	7999	A0A0M3KFH7
GO:MF	obsolete coenzyme binding	GO:0050662	1	0	5	1158	2	7999	A0A0M3K9T7,A0A0M3K747
GO:MF	molecular adaptor activity	GO:0060090	1	0	28	1158	4	7999	A0A0M3JVW2,A0A0M3JYW2,A0A0M3J4Q1,A0A3P6NS89
GO:MF	NADP binding	GO:0050661	1	0	21	1158	5	7999	A0A0M3K2Y3,A0A158PPB2,A0A0M3IYU7,A0A0M3JVZ6,A0A3P6SWV8
GO:MF	nucleoside-triphosphatase regulator activity	GO:0060589	1	0	99	1158	10	7999	A0A0M3J308,A0A0M3JZR1,A0A0M3KCF5,A0A0M3K1V9,A0A0M3IXZ5,A0A158PMT9,A0A0M3JRF6,A0A0M3KBW3,A0A0M3K4U8,A0A0M3JT06
GO:MF	endopeptidase regulator activity	GO:0061135	1	0	66	1158	12	7999	A0A0M3JXP0,A0A3P6S5V7,A0A0M3JUR6,Q14QT4,A0A0M3KCU8,A0A0M3KH91,A0A0M3KCU9,A0A0M3JUZ9,A0A0M3JAI1,A0A0M3JW67,A0A0M3KJW8,A0A0M3KKP7
GO:MF	lipoyl synthase activity (acting on pyruvate dehydrogenase E2 protein)	GO:0102553	1	0	1	1158	1	7999	A0A158PN96
GO:MF	lipoyl synthase activity (acting on glycine-cleavage complex H protein	GO:0102552	1	0	1	1158	1	7999	A0A158PN96
GO:MF	SHG alpha-glucan phosphorylase activity	GO:0102499	1	0	5	1158	3	7999	A0A3P6PIN2,A0A3P6PY30,A0A0M3JDR4
GO:MF	linear malto-oligosaccharide phosphorylase activity	GO:0102250	1	0	5	1158	3	7999	A0A3P6PIN2,A0A3P6PY30,A0A0M3JDR4
GO:MF	deubiquitinase activity	GO:0101005	1	0	14	1158	4	7999	A0A0M3JRE5,A0A0M3JQV0,A0A0M3K087,A0A0M3JW10
GO:MF	mRNA cap binding	GO:0098808	1	0	1	1158	1	7999	A0A3P6Q861
GO:MF	molecular function regulator	GO:0098772	1	0	203	1158	27	7999	A0A0M3JXP0,A0A0M3JXM0,A0A0M3J308,A0A3P6S5V7,A0A0M3JZR1,A0A0M3JUR6,Q14QT4,A0A0M3KCU8,A0A0M3KCF5,A0A0M3KH91,A0A0M3K1V9,A0A0M3KCU9,A0A0M3IYS0,A0A0M3IXZ5,A0A0M3JUZ9,A0A0M3JRT3,A0A158PMT9,A0A0M3K8Y8,A0A0M3JZD1,A0A0M3JAI1,A0A0M3JRF6,A0A0M3JW67,A0A0M3KBW3,A0A0M3KJW8,A0A0M3KKP7,A0A0M3K4U8,A0A0M3JT06
GO:MF	carbohydrate derivative binding	GO:0097367	1	0	1242	1158	204	7999	A0A158PMX4,A0A0M3J768,A0A0M3K3I0,A0A0M3JT86,A0A158PN23,A0A158PNX7,A0A0M3K059,A0A0M3K0Z0,A0A0M3JVS3,A0A0M3JSD5,A0A158PN62,A0A0M3K404,A0A3P6S264,A0A3P6NT27,A0A0M3K9V2,A0A3P6QT08,A0A3P6RE65,A0A0M3IZF7,A0A0M3K659,A0A0M3JWQ2,A0A0M3K7G7,A0A0M3K0Q9,A0A0M3IZU8,A0A0M3K5H6,A0A0M3K613,A0A0M3JWC5,A0A0M3K8R5,A0A158PPQ6,A0A0M3J0M4,A0A0M3KAH2,A0A0M3KB40,A0A3P6PPE7,A0A3P6QHQ7,A0A0M3K4G1,A0A0M3K120,A0A0M3JY41,A0A…
GO:MF	organic cyclic compound binding	GO:0097159	1	0	2570	1158	335	7999	A0A158PMX4,A0A0M3K1N2,A0A0M3JGX5,A0A0M3J768,A0A0M3K2E7,A0A0M3JT86,A0A158PN23,A0A158PNX7,A0A0M3K059,A0A0M3K0Z0,A0A3P6SZK1,A0A0M3JVS3,A0A0M3JB20,A0A0M3JSD5,A0A0M3KDB7,A0A0M3K2K1,A0A0M3KAG0,A0A158PN62,A0A0M3JPF6,A0A0M3K404,A0A0M3JD22,A0A158PPJ1,A0A3P6S264,A0A0M3JVA9,A0A3P6N6X3,A0A3P6NT27,A0A0M3K9V2,A0A3P6QT08,A0A3P6RE65,A0A0M3IZF7,A0A0M3JW64,A0A0M3K659,A0A0M3JWQ2,A0A0M3K2Y3,A0A0M3K7G7,A0A0M3K0Q9,A0A…
GO:MF	alpha-glucosidase activity	GO:0090599	1	0	1	1158	1	7999	A0A158PN69
GO:MF	modified amino acid binding	GO:0072341	1	0	4	1158	1	7999	A0A158PNK7
GO:MF	FAD binding	GO:0071949	1	0	11	1158	3	7999	A0A158PPJ1,A0A0M3JVF1,A0A0M3JKK4
GO:MF	lysophospholipid acyltransferase activity	GO:0071617	1	0	2	1158	1	7999	A0A0M3JS74
GO:MF	dynein complex binding	GO:0070840	1	0	6	1158	2	7999	A0A0M3J4Q1,A0A3P6NS89
GO:MF	metallodipeptidase activity	GO:0070573	1	0	2	1158	1	7999	A0A0M3K6G9
GO:MF	uridylyltransferase activity	GO:0070569	1	0	8	1158	1	7999	A0A0M3KAX2
GO:MF	adenylyltransferase activity	GO:0070566	1	0	6	1158	1	7999	A0A0M3IZU7
GO:MF	metalloaminopeptidase activity	GO:0070006	1	0	2	1158	1	7999	A0A3P6SU26
GO:MF	aspartic-type peptidase activity	GO:0070001	1	0	44	1158	6	7999	A0A3P6RS93,A0A3P6QE55,A0A0M3K8G3,A0A0M3J302,A0A0M3JRA3,A0A3P6UQ95
GO:MF	peptide-lysine-N-acetyltransferase activity	GO:0061733	1	0	15	1158	1	7999	A0A0M3K0J7
GO:MF	nuclear import signal receptor activity	GO:0061608	1	0	3	1158	1	7999	A0A0M3JS37
GO:MF	molybdopterin molybdotransferase activity	GO:0061599	1	0	1	1158	1	7999	A0A0M3IZU7
GO:MF	molybdopterin adenylyltransferase activity	GO:0061598	1	0	1	1158	1	7999	A0A0M3IZU7
GO:MF	Lys63-specific deubiquitinase activity	GO:0061578	1	0	3	1158	1	7999	A0A0M3K087
GO:MF	3-demethylubiquinol-n 3-O-methyltransferase activity	GO:0061542	1	0	1	1158	1	7999	A0A158PPA4
GO:MF	peptidase regulator activity	GO:0061134	1	0	90	1158	12	7999	A0A0M3JXP0,A0A3P6S5V7,A0A0M3JUR6,Q14QT4,A0A0M3KCU8,A0A0M3KH91,A0A0M3KCU9,A0A0M3JUZ9,A0A0M3JAI1,A0A0M3JW67,A0A0M3KJW8,A0A0M3KKP7
GO:MF	flavin adenine dinucleotide binding	GO:0050660	1	0	66	1158	15	7999	A0A0M3JB20,A0A158PPJ1,A0A0M3JT84,A0A0M3JZE7,A0A0M3KCR5,A0A3P6TB17,A0A0M3IYU7,A0A0M3JV73,A0A0M3JAC1,A0A0M3K2N9,A0A0M3JVF1,A0A3P6P743,A0A3P6SWV8,A0A3P6S270,A0A0M3JKK4
GO:MF	sugar-phosphatase activity	GO:0050308	1	0	1	1158	1	7999	A0A0M3JWX2
GO:MF	nucleoside monophosphate kinase activity	GO:0050145	1	0	6	1158	3	7999	A0A158PMX4,A0A0M3JWU5,A0A3P6R6R6
GO:MF	ATPase-coupled ion transmembrane transporter activity	GO:0042625	1	0	7	1158	4	7999	A0A0M3JVS3,A0A0M3JYS1,A0A0M3IZ79,A0A3P6T4S5
GO:MF	phosphoric ester hydrolase activity	GO:0042578	1	0	204	1158	17	7999	A0A0M3KIX0,A0A0M3JWX2,A0A0M3JTS5,A0A0M3KD55,A0A0M3JSV6,A0A0M3JTD5,A0A0M3K0T4,A0A0M3KDT2,A0A0M3JRF0,A0A0M3JSP9,A0A0M3K5P6,A0A0M3K341,A0A3P6RWU6,A0A0M3JXA1,A0A0M3JUY6,A0A0M3K2V5,A0A0M3JSC6
GO:MF	structural constituent of cuticle	GO:0042302	1	0	103	1158	18	7999	A0A158PPI4,A0A0M3JUW3,A0A0M3JZM9,A0A0M3JVB9,A0A0M3K252,A0A0M3JVC1,A0A0M3J3V0,A0A0M3K555,A0A0M3KA61,A0A0M3JZU3,A0A0M3JZM7,A0A158PPG1,A0A0M3IZV9,A0A158PNL9,A0A0M3JR55,A0A0M3IYS8,A0A0M3KCL0,A0A0M3K6Y0
GO:MF	peptide binding	GO:0042277	1	0	9	1158	1	7999	A0A0M3K109
GO:MF	lysophosphatidic acid acyltransferase activity	GO:0042171	1	0	2	1158	1	7999	A0A0M3JS74
GO:MF	fructose 1,6-bisphosphate 1-phosphatase activity	GO:0042132	1	0	1	1158	1	7999	A0A0M3JWX2
GO:MF	ATPase inhibitor activity	GO:0042030	1	0	1	1158	1	7999	A0A0M3J308
GO:MF	signaling receptor activity	GO:0038023	1	0	312	1158	3	7999	A0A0M3JZV3,A0A0M3K198,A0A0M3J3F7
GO:MF	proteasome-activating activity	GO:0036402	1	0	4	1158	3	7999	A0A0M3J2T7,A0A0M3JS83,A0A0M3JVM5
GO:MF	glutathione hydrolase activity	GO:0036374	1	0	7	1158	4	7999	A0A3P6S310,A0A0M3JS63,A0A3P6SVY9,A0A3P6R4Z6
GO:MF	kynurenine aminotransferase activity	GO:0036137	1	0	1	1158	1	7999	A0A0M3K3G4
GO:MF	purine ribonucleoside triphosphate binding	GO:0035639	1	0	1181	1158	193	7999	A0A158PMX4,A0A0M3J768,A0A0M3JT86,A0A158PN23,A0A0M3K059,A0A0M3K0Z0,A0A0M3JVS3,A0A0M3JSD5,A0A158PN62,A0A0M3K404,A0A3P6S264,A0A3P6NT27,A0A0M3K9V2,A0A3P6QT08,A0A3P6RE65,A0A0M3IZF7,A0A0M3K659,A0A0M3JWQ2,A0A0M3K7G7,A0A0M3K0Q9,A0A0M3IZU8,A0A0M3K5H6,A0A0M3K613,A0A0M3JWC5,A0A0M3K8R5,A0A158PPQ6,A0A0M3J0M4,A0A0M3KAH2,A0A0M3KB40,A0A3P6PPE7,A0A3P6QHQ7,A0A0M3K4G1,A0A0M3K120,A0A0M3JY41,A0A158PNY8,A0A0M3K551,A0A…
GO:MF	clathrin adaptor activity	GO:0035615	1	0	1	1158	1	7999	A0A0M3JYW2
GO:MF	UDP-glucosyltransferase activity	GO:0035251	1	0	15	1158	5	7999	A0A0M3JTQ2,A0A3P6U809,A0A0M3JSC9,A0A0M3JSC7,A0A0M3JJ02
GO:MF	glutamate-cysteine ligase catalytic subunit binding	GO:0035226	1	0	1	1158	1	7999	A0A158PNF4
GO:MF	phosphatidylinositol binding	GO:0035091	1	0	20	1158	3	7999	A0A3P6QPF5,A0A0M3K043,A0A3P6R0P2
GO:MF	protein kinase A regulatory subunit binding	GO:0034237	1	0	2	1158	1	7999	A0A0M3K5I3
GO:MF	peptide N-acetyltransferase activity	GO:0034212	1	0	15	1158	1	7999	A0A0M3K0J7
GO:MF	peptide-methionine (R)-S-oxide reductase activity	GO:0033743	1	0	1	1158	1	7999	A0A3P6QLG3
GO:MF	monocarboxylic acid binding	GO:0033293	1	0	1	1158	1	7999	A0A0M3K059
GO:MF	amide binding	GO:0033218	1	0	22	1158	5	7999	A0A0M3K059,A0A158PNN8,A0A0M3JYL8,A0A158PNK7,A0A0M3K109
GO:MF	FFAT motif binding	GO:0033149	1	0	1	1158	1	7999	A0A0M3JYJ1
GO:MF	adenyl ribonucleotide binding	GO:0032559	1	0	980	1158	145	7999	A0A158PMX4,A0A0M3JT86,A0A158PN23,A0A0M3K059,A0A0M3K0Z0,A0A0M3JVS3,A0A0M3JSD5,A0A158PN62,A0A0M3K404,A0A3P6S264,A0A3P6NT27,A0A0M3K9V2,A0A3P6QT08,A0A3P6RE65,A0A0M3K659,A0A0M3JWQ2,A0A0M3K7G7,A0A0M3K0Q9,A0A0M3K5H6,A0A0M3JWC5,A0A0M3K8R5,A0A158PPQ6,A0A0M3J0M4,A0A0M3KB40,A0A3P6PPE7,A0A3P6QHQ7,A0A0M3K4G1,A0A0M3K120,A0A0M3JY41,A0A158PNY8,A0A0M3JZV3,A0A0M3J6I4,A0A158PN86,A0A0M3JQZ6,A0A0M3K505,A0A158PNN8,A0A…
GO:MF	purine ribonucleotide binding	GO:0032555	1	0	1193	1158	196	7999	A0A158PMX4,A0A0M3J768,A0A0M3JT86,A0A158PN23,A0A0M3K059,A0A0M3K0Z0,A0A0M3JVS3,A0A0M3JSD5,A0A158PN62,A0A0M3K404,A0A3P6S264,A0A3P6NT27,A0A0M3K9V2,A0A3P6QT08,A0A3P6RE65,A0A0M3IZF7,A0A0M3K659,A0A0M3JWQ2,A0A0M3K7G7,A0A0M3K0Q9,A0A0M3IZU8,A0A0M3K5H6,A0A0M3K613,A0A0M3JWC5,A0A0M3K8R5,A0A158PPQ6,A0A0M3J0M4,A0A0M3KAH2,A0A0M3KB40,A0A3P6PPE7,A0A3P6QHQ7,A0A0M3K4G1,A0A0M3K120,A0A0M3JY41,A0A158PNY8,A0A0M3K551,A0A…
GO:MF	ribonucleotide binding	GO:0032553	1	0	1201	1158	201	7999	A0A158PMX4,A0A0M3J768,A0A0M3JT86,A0A158PN23,A0A158PNX7,A0A0M3K059,A0A0M3K0Z0,A0A0M3JVS3,A0A0M3JSD5,A0A158PN62,A0A0M3K404,A0A3P6S264,A0A3P6NT27,A0A0M3K9V2,A0A3P6QT08,A0A3P6RE65,A0A0M3IZF7,A0A0M3K659,A0A0M3JWQ2,A0A0M3K7G7,A0A0M3K0Q9,A0A0M3IZU8,A0A0M3K5H6,A0A0M3K613,A0A0M3JWC5,A0A0M3K8R5,A0A158PPQ6,A0A0M3J0M4,A0A0M3KAH2,A0A0M3KB40,A0A3P6PPE7,A0A3P6QHQ7,A0A0M3K4G1,A0A0M3K120,A0A0M3JY41,A0A158PNY8,A0A…
GO:MF	ATPase-coupled transmembrane transporter activity	GO:0042626	1	0	75	1158	10	7999	A0A0M3K0Z0,A0A0M3JVS3,A0A158PN62,A0A0M3JYS1,A0A0M3K419,A0A0M3J6Q7,A0A0M3IZ79,A0A3P6T4S5,A0A0M3JVK4,A0A0M3JTY4
GO:MF	identical protein binding	GO:0042802	1	0	6	1158	1	7999	A0A0M3KCF5
GO:MF	protein homodimerization activity	GO:0042803	1	0	2	1158	1	7999	A0A0M3KCF5
GO:MF	amide transmembrane transporter activity	GO:0042887	1	0	6	1158	1	7999	A0A158PN62
GO:MF	quinone binding	GO:0048038	1	0	3	1158	2	7999	A0A0M3JSL7,A0A0M3JRK1
GO:MF	bis(5'-adenosyl)-triphosphatase activity	GO:0047710	1	0	2	1158	1	7999	A0A0M3IY10
GO:MF	ATP-dependent NAD(P)H-hydrate dehydratase activity	GO:0047453	1	0	1	1158	1	7999	A0A0M3J7L6
GO:MF	protein-disulfide reductase (NAD(P)) activity	GO:0047134	1	0	4	1158	2	7999	A0A0M3IYU7,A0A3P6S270
GO:MF	protein dimerization activity	GO:0046983	1	0	92	1158	4	7999	A0A0M3KCF5,A0A0M3J5Z6,A0A3P6TB17,A0A0M3JUC1
GO:MF	protein heterodimerization activity	GO:0046982	1	0	34	1158	1	7999	A0A0M3JUC1
GO:MF	proton-transporting ATPase activity, rotational mechanism	GO:0046961	1	0	7	1158	4	7999	A0A0M3JVS3,A0A0M3JYS1,A0A0M3IZ79,A0A3P6T4S5
GO:MF	transition metal ion binding	GO:0046914	1	0	364	1158	48	7999	A0A3P6NDQ7,A0A3P6PHI6,A0A0M3JS38,A0A3P6QD25,A0A0M3KAY8,A0A0M3KF57,A0A0M3JQZ6,A0A0M3KDS4,A0A0M3IY24,A0A3P6R8B8,A0A3P6RT59,A0A0M3JVH1,A0A0M3K810,A0A0M3K3N5,A0A0M3KIK6,A0A0M3JEZ9,A0A158PNZ2,A0A158PNI3,A0A3P6MYV4,A0A0M3K453,A0A0M3KDK6,A0A0M3JQV0,A0A0M3JUW0,A0A0M3K1U3,A0A0M3K332,A0A0M3K5P6,A0A0M3JFE7,A0A0M3JR63,A0A0M3K456,A0A3P6QFL2,A0A0M3KAU8,A0A3P6PGP1,A0A0M3K294,A0A3P6SUT5,A0A0M3K491,A0A0M3IZI7,A0A…
GO:MF	acyltransferase, acyl groups converted into alkyl on transfer	GO:0046912	1	0	10	1158	3	7999	A0A0M3JXS9,A0A0M3K529,A0A3P6P5A6
GO:MF	tetrapyrrole binding	GO:0046906	1	0	140	1158	17	7999	A0A0M3K1N2,A0A0M3JGX5,A0A0M3KDB7,A0A0M3JD22,A0A3P6N6X3,A0A0M3K8S1,A0A0M3JEL6,A0A0M3KFL0,A0A0M3J8R0,A0A0M3K0S9,A0A0M3KIW7,A0A3P6RLY0,A0A0M3JMG2,A0A0M3IZB6,A0A0M3JLM5,A0A0M3K274,A0A0M3JT94
GO:MF	metal ion transmembrane transporter activity	GO:0046873	1	0	140	1158	3	7999	A0A0M3K0Z0,A0A0M3JSI2,A0A0M3JTY4
GO:MF	metal ion binding	GO:0046872	1	0	1027	1158	169	7999	A0A0M3JGX5,A0A3P6NDQ7,A0A0M3JK61,A0A3P6PHI6,A0A0M3K217,A0A0M3K059,A0A0M3K0Z0,A0A3P6RQA4,A0A3P6SRG8,A0A0M3K609,A0A0M3K9W1,A0A0M3K865,A0A3P6P9U4,A0A0M3K1D0,A0A3P6RF88,A0A0M3JSL7,A0A0M3J250,A0A0M3JPQ1,A0A0M3JU67,A0A0M3JS38,A0A3P6TQG9,A0A3P6QD25,A0A0M3K0Q8,A0A0M3KIX0,A0A158PP77,A0A0M3K7G7,A0A0M3IY31,A0A0M3K3X7,A0A0M3KAY8,A0A0M3K8S1,A0A0M3K766,A0A3P6PPE7,A0A0M3JU79,A0A0M3KF57,A0A0M3JUQ3,A0A0M3J6I4,A0A…
GO:MF	purine phosphoribosyltransferase activity	GO:0106130	1	0	1	1158	1	7999	A0A3P6SB12
GO:MF	glucosyltransferase activity	GO:0046527	1	0	19	1158	5	7999	A0A0M3JTQ2,A0A3P6U809,A0A0M3JSC9,A0A0M3JSC7,A0A0M3JJ02
GO:MF	cadherin binding	GO:0045296	1	0	8	1158	1	7999	A0A0M3KFH7
GO:MF	N-acetylglucosamine kinase activity	GO:0045127	1	0	1	1158	1	7999	A0A0M3K0Y9
GO:MF	protein-containing complex binding	GO:0044877	1	0	106	1158	25	7999	A0A0M3KBB5,A0A0M3K659,A0A158PN86,A0A0M3K0Z8,A0A0M3K507,A0A158PMX5,A0A3P6S466,A0A0M3JWA5,A0A0M3J9V9,A0A0M3K7I0,A0A0M3JU93,A0A0M3J4Q1,A0A3P6PDK9,A0A3P6NS89,A0A0M3JWX3,A0A0M3KC98,A0A0M3JSB2,A0A0M3JH92,A0A0M3KFH7,A0A0M3K109,A0A0M3JVH6,A0A0M3JUR2,A0A0M3K470,A0A0M3K4A4,A0A0M3JEZ3
GO:MF	ATPase activity, coupled to transmembrane movement of ions, rotational mechanism	GO:0044769	1	0	7	1158	4	7999	A0A0M3JVS3,A0A0M3JYS1,A0A0M3IZ79,A0A3P6T4S5
GO:MF	S100 protein binding	GO:0044548	1	0	1	1158	1	7999	A0A0M3IYA3
GO:MF	ubiquitin-like protein ligase binding	GO:0044389	1	0	11	1158	2	7999	A0A0M3IYA3,A0A0M3IY04
GO:MF	glyceraldehyde-3-phosphate dehydrogenase (NAD(P)+) (phosphorylating) activity	GO:0043891	1	0	2	1158	1	7999	A0A0M3K2Y3
GO:MF	sequence-specific DNA binding	GO:0043565	1	0	140	1158	4	7999	A0A0M3JZT1,A0A0M3K0J7,A0A0M3KCA4,A0A0M3JTX7
GO:MF	organic acid binding	GO:0043177	1	0	6	1158	1	7999	A0A0M3K059
GO:MF	cation binding	GO:0043169	1	0	1040	1158	172	7999	A0A0M3JGX5,A0A3P6NDQ7,A0A0M3JK61,A0A3P6PHI6,A0A0M3K217,A0A0M3K059,A0A0M3K0Z0,A0A3P6SZK1,A0A3P6RQA4,A0A3P6SRG8,A0A0M3K609,A0A0M3K9W1,A0A0M3K865,A0A3P6P9U4,A0A0M3K1D0,A0A3P6RF88,A0A0M3JSL7,A0A0M3J250,A0A0M3JPF6,A0A0M3JPQ1,A0A0M3JU67,A0A0M3JS38,A0A3P6TQG9,A0A3P6QD25,A0A0M3K0Q8,A0A0M3KIX0,A0A158PP77,A0A0M3K7G7,A0A0M3IY31,A0A0M3K3X7,A0A0M3KAY8,A0A0M3K8S1,A0A0M3K766,A0A3P6PPE7,A0A0M3JU79,A0A0M3KF57,A0A…
GO:MF	ubiquitin binding	GO:0043130	1	0	6	1158	1	7999	A0A0M3KHP4
GO:MF	ribosomal large subunit binding	GO:0043023	1	0	3	1158	2	7999	A0A158PN86,A0A0M3JVH6
GO:MF	inositol trisphosphate phosphatase activity	GO:0046030	1	0	2	1158	1	7999	A0A0M3JTS5
GO:MF	lipid transfer activity	GO:0120013	1	0	3	1158	1	7999	A0A0M3KD48
GO:MF	acyl-CoA binding	GO:0120227	1	0	9	1158	2	7999	A0A158PNN8,A0A0M3JYL8
GO:MF	modification-dependent protein binding	GO:0140030	1	0	19	1158	1	7999	A0A0M3KHP4
GO:MF	starch binding	GO:2001070	1	0	1	1158	1	7999	A0A0M3K2V5
GO:MF	sequence-specific double-stranded DNA binding	GO:1990837	1	0	5	1158	1	7999	A0A0M3K0J7
GO:MF	peptide transmembrane transporter activity	GO:1904680	1	0	2	1158	1	7999	A0A158PN62
GO:MF	sulfur compound binding	GO:1901681	1	0	22	1158	6	7999	A0A0M3K059,A0A3P6SZK1,A0A0M3JPF6,A0A158PNN8,A0A0M3JYL8,A0A0M3J9N8
GO:MF	fatty acid derivative binding	GO:1901567	1	0	9	1158	2	7999	A0A158PNN8,A0A0M3JYL8
GO:MF	carbohydrate derivative transmembrane transporter activity	GO:1901505	1	0	29	1158	2	7999	A0A0M3K6Q9,A0A0M3JT50
GO:MF	heterocyclic compound binding	GO:1901363	1	0	2568	1158	335	7999	A0A158PMX4,A0A0M3K1N2,A0A0M3JGX5,A0A0M3J768,A0A0M3K2E7,A0A0M3JT86,A0A158PN23,A0A158PNX7,A0A0M3K059,A0A0M3K0Z0,A0A3P6SZK1,A0A0M3JVS3,A0A0M3JB20,A0A0M3JSD5,A0A0M3KDB7,A0A0M3K2K1,A0A0M3KAG0,A0A158PN62,A0A0M3JPF6,A0A0M3K404,A0A0M3JD22,A0A158PPJ1,A0A3P6S264,A0A0M3JVA9,A0A3P6N6X3,A0A3P6NT27,A0A0M3K9V2,A0A3P6QT08,A0A3P6RE65,A0A0M3IZF7,A0A0M3JW64,A0A0M3K659,A0A0M3JWQ2,A0A0M3K2Y3,A0A0M3K7G7,A0A0M3K0Q9,A0A…
GO:MF	protein carrier activity	GO:0140597	1	0	6	1158	1	7999	A0A0M3JS37
GO:MF	protein demethylase activity	GO:0140457	1	0	2	1158	1	7999	A0A0M3KAU8
GO:MF	P-type transmembrane transporter activity	GO:0140358	1	0	4	1158	2	7999	A0A0M3K0Z0,A0A0M3JTY4
GO:MF	protein transporter activity	GO:0140318	1	0	2	1158	1	7999	A0A0M3JRB7
GO:MF	cargo adaptor activity	GO:0140312	1	0	1	1158	1	7999	A0A0M3JYW2
GO:MF	nucleocytoplasmic carrier activity	GO:0140142	1	0	4	1158	1	7999	A0A0M3JS37
GO:MF	molecular carrier activity	GO:0140104	1	0	23	1158	4	7999	A0A0M3K1N2,A0A0M3JEL6,A0A0M3KIW7,A0A0M3JS37
GO:MF	catalytic activity, acting on a tRNA	GO:0140101	1	0	94	1158	22	7999	A0A158PPQ6,A0A0M3JQZ6,A0A0M3K505,A0A0M3K9F8,A0A0M3JXK6,A0A0M3K2P3,A0A3P6RRT9,A0A0M3K2S0,A0A0M3JSP8,A0A0M3KHS6,A0A0M3JST8,A0A0M3K5W0,A0A0M3K755,A0A0M3JWB8,A0A0M3K674,A0A0M3J2Z6,A0A0M3JY44,A0A3P6NPJ7,A0A0M3J5E0,A0A3P6NP85,A0A0M3J2G9,A0A0M3JSC6
GO:MF	catalytic activity, acting on RNA	GO:0140098	1	0	186	1158	24	7999	A0A0M3JT07,A0A158PPQ6,A0A0M3JQZ6,A0A0M3K505,A0A0M3K9F8,A0A0M3JXK6,A0A0M3K2P3,A0A3P6RRT9,A0A0M3K2S0,A0A0M3JSP8,A0A0M3KHS6,A0A0M3JST8,A0A0M3K5W0,A0A0M3K755,A0A0M3JWB8,A0A0M3K674,A0A0M3J2Z6,A0A0M3JY44,A0A3P6NPJ7,A0A0M3J5E0,A0A3P6NP85,A0A0M3J2G9,A0A0M3K1N1,A0A0M3JSC6
GO:MF	catalytic activity, acting on DNA	GO:0140097	1	0	131	1158	1	7999	A0A0M3K8R5
GO:MF	catalytic activity, acting on a protein	GO:0140096	1	0	1103	1158	165	7999	A0A3P6NDQ7,A0A3P6PHI6,A0A0M3KD77,A0A0M3JRP0,A0A3P6S310,A0A158PN23,A0A0M3JHT5,A0A0M3JS63,A0A0M3J110,A0A0M3K3Q3,A0A3P6T8Y5,A0A0M3J8A6,A0A3P6PHV5,A0A3P6NWF6,A0A0M3JH24,A0A0M3KC28,A0A0M3K6G9,A0A3P6SVY9,A0A3P6R4Z6,A0A3P6RS93,A0A3P6QD25,A0A0M3KIX0,A0A097IYF9,A0A3P6RU49,A0A0M3JWC5,A0A0M3JV41,A0A0M3K6U9,A0A0M3JXL8,A0A0M3JT42,A0A0M3KF57,A0A3P6NH68,A0A0M3JVH2,A0A0M3K9E5,A0A0M3JSE0,A0A0M3K5J3,A0A3P6NIX6,A0A…
GO:BP	amide biosynthetic process	GO:0043604	2.6011547216500936e-27	26.584833814370683	280	907	118	6091	A0A0M3JRJ4,A0A0M3IYX4,A0A0M3JXY6,A0A0M3K2K1,A0A0M3JMW2,A0A0M3KAG0,A0A0M3K867,A0A0M3JUN5,A0A0M3KJM6,A0A158PPQ6,A0A3P6QLW6,A0A0M3K551,A0A0M3K2Z8,A0A0M3JQZ6,A0A0M3K505,A0A158PNF4,A0A0M3JYB9,A0A0M3JRA2,A0A0M3K2P7,A0A0M3K9F8,A0A0M3K1X3,A0A0M3JXS9,A0A0M3KFV4,A0A0M3KEE7,A0A0M3JXK6,A0A0M3JXG1,A0A0M3JXS5,A0A0M3K2P3,A0A0M3JZW6,A0A3P6TAM0,A0A0M3JWT3,A0A0M3JXI1,A0A3P6PBG5,A0A0M3JU70,A0A0M3IYV2,A0A0M3K776,A0A…
GO:BP	cellular amide metabolic process	GO:0043603	1.0906122398262597e-26	25.962329632580634	311	907	125	6091	A0A3P6S310,A0A0M3JRJ4,A0A0M3IYX4,A0A0M3JXY6,A0A0M3K2K1,A0A0M3JMW2,A0A0M3JS63,A0A0M3KAG0,A0A0M3K867,A0A0M3JUN5,A0A3P6SVY9,A0A3P6R4Z6,A0A0M3KJM6,A0A158PPQ6,A0A3P6QLW6,A0A0M3K551,A0A0M3J2N5,A0A0M3K2Z8,A0A0M3JQZ6,A0A0M3K505,A0A158PNF4,A0A0M3JYB9,A0A0M3JRA2,A0A0M3K2P7,A0A0M3K9F8,A0A0M3K1X3,A0A0M3JXS9,A0A0M3KFV4,A0A0M3KEE7,A0A0M3JXK6,A0A0M3JXG1,A0A0M3JXS5,A0A0M3K2P3,A0A0M3JZW6,A0A3P6TAM0,A0A0M3JWT3,A0A…
GO:BP	generation of precursor metabolites and energy	GO:0006091	1.854016833095171e-26	25.73188632710244	110	907	67	6091	A0A0M3JGX5,A0A0M3JT86,A0A3P6SZK1,A0A0M3JYW9,A0A0M3K1D0,A0A3P6T8Y5,A0A0M3JPF6,A0A0M3K4N1,A0A0M3JV87,A0A3P6S264,A0A3P6NT27,A0A3P6QT08,A0A0M3K444,A0A158PP77,A0A0M3K2Y3,A0A0M3KBA5,A0A3P6RU49,A0A3P6PPE7,A0A0M3JY41,A0A158PNY8,A0A0M3KAE3,A0A0M3JUQ3,A0A0M3JT84,A0A0M3JRB2,A0A0M3JXN4,A0A158PN69,A0A0M3JQ33,A0A0M3KFL0,A0A3P6QPM6,A0A0M3J8R0,A0A0M3K0T4,A0A0M3J802,A0A158PPB2,A0A0M3K529,A0A3P6SQN8,A0A3P6QCR5,A0A…
GO:BP	peptide metabolic process	GO:0006518	4.2215782031971386e-26	25.3745251611693	291	907	119	6091	A0A3P6S310,A0A0M3JRJ4,A0A0M3IYX4,A0A0M3K2K1,A0A0M3JMW2,A0A0M3JS63,A0A0M3KAG0,A0A0M3K867,A0A0M3JUN5,A0A3P6SVY9,A0A3P6R4Z6,A0A158PPQ6,A0A0M3K551,A0A0M3K2Z8,A0A0M3JQZ6,A0A0M3K505,A0A158PNF4,A0A0M3JYB9,A0A0M3K2P7,A0A0M3K9F8,A0A0M3K1X3,A0A0M3KFV4,A0A0M3KEE7,A0A0M3JXK6,A0A0M3JXG1,A0A0M3JXS5,A0A0M3K2P3,A0A0M3JZW6,A0A3P6TAM0,A0A0M3JWT3,A0A0M3JXI1,A0A3P6PBG5,A0A0M3JU70,A0A0M3IYV2,A0A0M3K776,A0A0M3JD69,A0A…
GO:BP	peptide biosynthetic process	GO:0043043	2.2273591078614913e-25	24.65220975782465	272	907	113	6091	A0A0M3JRJ4,A0A0M3IYX4,A0A0M3K2K1,A0A0M3JMW2,A0A0M3KAG0,A0A0M3K867,A0A0M3JUN5,A0A158PPQ6,A0A0M3K551,A0A0M3K2Z8,A0A0M3JQZ6,A0A0M3K505,A0A158PNF4,A0A0M3JYB9,A0A0M3K2P7,A0A0M3K9F8,A0A0M3K1X3,A0A0M3KFV4,A0A0M3KEE7,A0A0M3JXK6,A0A0M3JXG1,A0A0M3JXS5,A0A0M3K2P3,A0A0M3JZW6,A0A3P6TAM0,A0A0M3JWT3,A0A0M3JXI1,A0A3P6PBG5,A0A0M3JU70,A0A0M3IYV2,A0A0M3K776,A0A0M3JD69,A0A3P6RRT9,A0A0M3K630,A0A0M3JZH0,A0A0M3K2H4,A0A…
GO:BP	translation	GO:0006412	9.520929656473917e-25	24.021320643531016	268	907	111	6091	A0A0M3JRJ4,A0A0M3IYX4,A0A0M3K2K1,A0A0M3JMW2,A0A0M3KAG0,A0A0M3K867,A0A0M3JUN5,A0A158PPQ6,A0A0M3K551,A0A0M3K2Z8,A0A0M3JQZ6,A0A0M3K505,A0A0M3JYB9,A0A0M3K2P7,A0A0M3K9F8,A0A0M3K1X3,A0A0M3KFV4,A0A0M3KEE7,A0A0M3JXK6,A0A0M3JXG1,A0A0M3JXS5,A0A0M3K2P3,A0A0M3JZW6,A0A0M3JWT3,A0A0M3JXI1,A0A3P6PBG5,A0A0M3JU70,A0A0M3IYV2,A0A0M3K776,A0A0M3JD69,A0A3P6RRT9,A0A0M3K630,A0A0M3JZH0,A0A0M3K2H4,A0A0M3KBD1,A0A3P6R7J6,A0A…
GO:BP	organonitrogen compound biosynthetic process	GO:1901566	7.690881897729543e-24	23.114023857681325	499	907	164	6091	A0A158PMX4,A0A0M3JYN9,A0A0M3K0N6,A0A0M3JSD5,A0A0M3JRJ4,A0A0M3J315,A0A0M3IYX4,A0A0M3JXY6,A0A0M3K2K1,A0A0M3JMW2,A0A0M3KAG0,A0A0M3K867,A0A0M3JZQ3,A0A0M3JUN5,A0A0M3KJM6,A0A0M3K5M3,A0A158PPQ6,A0A3P6QT32,A0A3P6QLW6,A0A3P6QHQ7,A0A0M3K551,A0A0M3K2Z8,A0A0M3JQZ6,A0A0M3K505,A0A158PNF4,A0A0M3JYB9,A0A0M3JRA2,A0A0M3K2P7,A0A0M3K9F8,A0A0M3K219,A0A0M3K1X3,A0A0M3K9I2,A0A0M3JXS9,A0A3P6R6R6,A0A0M3KFV4,A0A0M3K8P9,A0A…
GO:BP	small molecule metabolic process	GO:0044281	3.37392449158362e-19	18.47186464114687	497	907	154	6091	A0A158PMX4,A0A0M3JY34,A0A0M3JYN9,A0A0M3JK61,A0A0M3J768,A0A0M3JT86,A0A3P6MZQ7,A0A0M3K059,A0A0M3JYW9,A0A0M3J315,A0A0M3JCR4,A0A0M3JXY6,A0A0M3JZQ3,A0A0M3J7C1,A0A0M3JUJ4,A0A0M3JS38,A0A158PPJ1,A0A3P6S264,A0A0M3KJM6,A0A3P6NT27,A0A3P6QT08,A0A0M3IZF7,A0A0M3K444,A0A158PP77,A0A0M3K2Y3,A0A3P6R753,A0A0M3IZU8,A0A0M3KDF0,A0A0M3JRD3,A0A0M3KBA5,A0A3P6RU49,A0A0M3K5M3,A0A0M3KAY8,A0A158PPQ6,A0A3P6QT32,A0A0M3K5X6,A0A…
GO:BP	obsolete oxidation-reduction process	GO:0055114	3.945892598501096e-19	18.403854739791658	493	907	153	6091	A0A158PP56,A0A0M3JGX5,A0A0M3IYI0,A0A0M3KD77,A0A3P6MZQ7,A0A158PNX7,A0A3P6SZK1,A0A0M3JB20,A0A0M3J8X8,A0A0M3JCR4,A0A0M3JXY6,A0A0M3JNJ2,A0A0M3JUG1,A0A0M3KFN0,A0A0M3JA18,A0A0M3K1D0,A0A0M3JZ90,A0A0M3J7C1,A0A0M3JSL7,A0A0M3JH42,A0A0M3JPF6,A0A0M3IZY4,A0A0M3JV87,A0A0M3JR09,A0A0M3JD22,A0A158PPJ1,A0A0M3KJM6,A0A3P6N6X3,A0A0M3K2Y3,A0A3P6QS93,A0A0M3JRD3,A0A0M3KBA5,A0A0M3K6M6,A0A0M3K5J0,A0A0M3JSX9,A0A0M3K4H2,A0A…
GO:BP	organonitrogen compound metabolic process	GO:1901564	6.015664933546872e-18	17.220716361506206	1957	907	414	6091	A0A158PMX4,A0A0M3JY34,A0A0M3JXP0,A0A3P6NDQ7,A0A3P6NPL4,A0A0M3JYN9,A0A3P6PHI6,A0A0M3JRP0,A0A3P6S310,A0A0M3JT86,A0A0M3JQB9,A0A158PN23,A0A3P6MZQ7,A0A0M3JYW9,A0A0M3K0N6,A0A0M3JSD5,A0A0M3JRJ4,A0A0M3J315,A0A0M3JCR4,A0A0M3IYX4,A0A0M3JXY6,A0A0M3JXM0,A0A0M3K2K1,A0A0M3JHT5,A0A0M3JMW2,A0A0M3JS63,A0A0M3KAG0,A0A0M3J110,A0A0M3K3Q3,A0A0M3K867,A0A0M3J8A6,A0A0M3JZQ3,A0A3P6PHV5,A0A3P6NWF6,A0A0M3JUN5,A0A0M3JH24,A0A…
GO:BP	ATP metabolic process	GO:0046034	4.963047436584077e-16	15.304251573815723	50	907	35	6091	A0A158PMX4,A0A0M3JT86,A0A0M3JYW9,A0A0M3JVS3,A0A0M3J315,A0A0M3JZQ3,A0A3P6S264,A0A3P6NT27,A0A3P6QT08,A0A0M3K444,A0A158PP77,A0A0M3K2Y3,A0A3P6RU49,A0A3P6PPE7,A0A3P6QHQ7,A0A158PNY8,A0A0M3JZV3,A0A0M3JXN4,A0A0M3K219,A0A3P6R6R6,A0A0M3K9C0,A0A0M3IY29,A0A0M3JSY8,A0A0M3KE43,A0A0M3JZ53,A0A0M3KIG6,A0A0M3JGC1,A0A0M3JS85,A0A0M3JXT3,A0A0M3JZ51,A0A0M3KIV9,A0A0M3J201,A0A0M3K0A5,A0A0M3K5J7,A0A0M3J208
GO:BP	organic acid metabolic process	GO:0006082	5.725808853561264e-15	14.242163154258744	266	907	94	6091	A0A0M3JT86,A0A3P6MZQ7,A0A0M3K059,A0A0M3JYW9,A0A0M3JCR4,A0A0M3JXY6,A0A0M3J7C1,A0A158PPJ1,A0A3P6S264,A0A0M3KJM6,A0A3P6NT27,A0A3P6QT08,A0A0M3K444,A0A158PP77,A0A0M3K2Y3,A0A3P6R753,A0A0M3KDF0,A0A0M3JRD3,A0A0M3KBA5,A0A3P6RU49,A0A0M3K5M3,A0A158PPQ6,A0A3P6QT32,A0A0M3K4H2,A0A3P6QLW6,A0A3P6PPE7,A0A158PNY8,A0A0M3J2N5,A0A0M3JQZ6,A0A0M3K505,A0A0M3J5G4,A0A0M3KAE7,A0A0M3JU43,A0A0M3JHZ6,A0A0M3JRA2,A0A0M3J0G5,A0A…
GO:BP	oxoacid metabolic process	GO:0043436	5.928041345225365e-15	14.227088776023901	245	907	89	6091	A0A0M3JT86,A0A3P6MZQ7,A0A0M3K059,A0A0M3JYW9,A0A0M3JCR4,A0A0M3JXY6,A0A0M3J7C1,A0A158PPJ1,A0A3P6S264,A0A0M3KJM6,A0A3P6NT27,A0A3P6QT08,A0A0M3K444,A0A158PP77,A0A0M3K2Y3,A0A3P6R753,A0A0M3KDF0,A0A0M3JRD3,A0A0M3KBA5,A0A3P6RU49,A0A0M3K5M3,A0A158PPQ6,A0A3P6QT32,A0A0M3K4H2,A0A3P6QLW6,A0A3P6PPE7,A0A158PNY8,A0A0M3J2N5,A0A0M3JQZ6,A0A0M3K505,A0A0M3J5G4,A0A0M3KAE7,A0A0M3JU43,A0A0M3JHZ6,A0A0M3JRA2,A0A0M3J0G5,A0A…
GO:BP	carboxylic acid metabolic process	GO:0019752	5.928041345225365e-15	14.227088776023901	245	907	89	6091	A0A0M3JT86,A0A3P6MZQ7,A0A0M3K059,A0A0M3JYW9,A0A0M3JCR4,A0A0M3JXY6,A0A0M3J7C1,A0A158PPJ1,A0A3P6S264,A0A0M3KJM6,A0A3P6NT27,A0A3P6QT08,A0A0M3K444,A0A158PP77,A0A0M3K2Y3,A0A3P6R753,A0A0M3KDF0,A0A0M3JRD3,A0A0M3KBA5,A0A3P6RU49,A0A0M3K5M3,A0A158PPQ6,A0A3P6QT32,A0A0M3K4H2,A0A3P6QLW6,A0A3P6PPE7,A0A158PNY8,A0A0M3J2N5,A0A0M3JQZ6,A0A0M3K505,A0A0M3J5G4,A0A0M3KAE7,A0A0M3JU43,A0A0M3JHZ6,A0A0M3JRA2,A0A0M3J0G5,A0A…
GO:BP	energy derivation by oxidation of organic compounds	GO:0015980	1.7363308611802849e-13	12.760367515626296	43	907	30	6091	A0A3P6SZK1,A0A0M3K1D0,A0A3P6T8Y5,A0A0M3JPF6,A0A0M3KBA5,A0A0M3JY41,A0A0M3JUQ3,A0A0M3JRB2,A0A0M3JXN4,A0A158PN69,A0A0M3J802,A0A0M3K529,A0A3P6SQN8,A0A3P6QCR5,A0A0M3K5C8,A0A0M3K2T6,A0A0M3JQ36,A0A3P6RGD8,A0A0M3KE43,A0A0M3JZ53,A0A0M3J9N8,A0A0M3JGC1,A0A0M3KIV9,A0A0M3JSC9,A0A0M3JSC7,A0A0M3K5J7,A0A0M3JJ02,A0A158PP81,A0A3P6QBU5,A0A0M3J208
GO:BP	carbohydrate metabolic process	GO:0005975	3.0909208192498023e-12	11.50991212020468	237	907	82	6091	A0A0M3JK61,A0A0M3J768,A0A0M3JT86,A0A0M3K059,A0A0M3JYW9,A0A158PMY7,A0A0M3K2A3,A0A0M3K2C3,A0A0M3JS38,A0A3P6S264,A0A3P6NT27,A0A3P6QT08,A0A0M3IZF7,A0A0M3K444,A0A158PP77,A0A0M3K2Y3,A0A0M3IZU8,A0A0M3IY31,A0A0M3KBA5,A0A0M3JWX2,A0A3P6RU49,A0A0M3KAY8,A0A3P6PIN2,A0A3P6PPE7,A0A158PNY8,A0A0M3KAE3,A0A0M3JSV6,A0A0M3JU73,A0A158PN69,A0A3P6P1U1,A0A0M3JSY6,A0A158PMX0,A0A3P6PY30,A0A3P6NQR8,A0A0M3JDR4,A0A0M3JTD5,A0A…
GO:BP	purine nucleotide metabolic process	GO:0006163	7.770614310483983e-11	10.109544646436229	85	907	41	6091	A0A158PMX4,A0A0M3JT86,A0A0M3JYW9,A0A0M3J315,A0A0M3JXY6,A0A0M3JZQ3,A0A3P6S264,A0A0M3KJM6,A0A3P6NT27,A0A3P6QT08,A0A0M3K444,A0A158PP77,A0A0M3K2Y3,A0A3P6RU49,A0A3P6QLW6,A0A3P6PPE7,A0A3P6QHQ7,A0A158PNY8,A0A0M3JWU5,A0A0M3JRA2,A0A0M3K219,A0A0M3K9I2,A0A0M3JXS9,A0A3P6R6R6,A0A0M3K222,A0A0M3K9C0,A0A0M3KE04,A0A0M3J6P2,A0A0M3KC75,A0A0M3IY29,A0A0M3JSY8,A0A0M3KIG6,A0A0M3JS85,A0A0M3JXT3,A0A0M3JZ51,A0A3P6R0U5,A0A…
GO:BP	purine-containing compound metabolic process	GO:0072521	2.0770802964963686e-10	9.682546714032437	87	907	41	6091	A0A158PMX4,A0A0M3JT86,A0A0M3JYW9,A0A0M3J315,A0A0M3JXY6,A0A0M3JZQ3,A0A3P6S264,A0A0M3KJM6,A0A3P6NT27,A0A3P6QT08,A0A0M3K444,A0A158PP77,A0A0M3K2Y3,A0A3P6RU49,A0A3P6QLW6,A0A3P6PPE7,A0A3P6QHQ7,A0A158PNY8,A0A0M3JWU5,A0A0M3JRA2,A0A0M3K219,A0A0M3K9I2,A0A0M3JXS9,A0A3P6R6R6,A0A0M3K222,A0A0M3K9C0,A0A0M3KE04,A0A0M3J6P2,A0A0M3KC75,A0A0M3IY29,A0A0M3JSY8,A0A0M3KIG6,A0A0M3JS85,A0A0M3JXT3,A0A0M3JZ51,A0A3P6R0U5,A0A…
GO:BP	ribonucleotide metabolic process	GO:0009259	5.334907052174913e-10	9.27287314270234	82	907	39	6091	A0A158PMX4,A0A0M3JT86,A0A0M3JYW9,A0A0M3J315,A0A0M3JXY6,A0A0M3JZQ3,A0A3P6S264,A0A0M3KJM6,A0A3P6NT27,A0A3P6QT08,A0A0M3K444,A0A158PP77,A0A0M3K2Y3,A0A3P6RU49,A0A3P6QLW6,A0A3P6PPE7,A0A3P6QHQ7,A0A158PNY8,A0A0M3JWU5,A0A0M3JRA2,A0A0M3K219,A0A0M3K9I2,A0A0M3JXS9,A0A3P6R6R6,A0A0M3K9C0,A0A0M3KE04,A0A0M3J6P2,A0A0M3KC75,A0A0M3IY29,A0A0M3JSY8,A0A3P6S0T8,A0A0M3KIG6,A0A0M3JS85,A0A0M3JXT3,A0A0M3JZ51,A0A3P6R0U5,A0A…
GO:BP	ribose phosphate metabolic process	GO:0019693	5.334907052174913e-10	9.27287314270234	82	907	39	6091	A0A158PMX4,A0A0M3JT86,A0A0M3JYW9,A0A0M3J315,A0A0M3JXY6,A0A0M3JZQ3,A0A3P6S264,A0A0M3KJM6,A0A3P6NT27,A0A3P6QT08,A0A0M3K444,A0A158PP77,A0A0M3K2Y3,A0A3P6RU49,A0A3P6QLW6,A0A3P6PPE7,A0A3P6QHQ7,A0A158PNY8,A0A0M3JWU5,A0A0M3JRA2,A0A0M3K219,A0A0M3K9I2,A0A0M3JXS9,A0A3P6R6R6,A0A0M3K9C0,A0A0M3KE04,A0A0M3J6P2,A0A0M3KC75,A0A0M3IY29,A0A0M3JSY8,A0A3P6S0T8,A0A0M3KIG6,A0A0M3JS85,A0A0M3JXT3,A0A0M3JZ51,A0A3P6R0U5,A0A…
GO:BP	protein folding	GO:0006457	5.813359796685904e-10	9.23557279714	59	907	32	6091	A0A0M3K865,A0A0M3KCW4,A0A0M3JWQ2,A0A0M3K0Q9,A0A3P6RU49,A0A0M3K766,A0A0M3JT42,A0A0M3K4G1,A0A0M3K120,A0A3P6NH68,A0A0M3JT78,A0A3P6PX58,A0A0M3KCF5,A0A0M3JY22,A0A158PMR9,A0A158PP11,A0A0M3JZH0,A0A0M3K4P8,A0A3P6PVT6,A0A0M3J8K2,A0A0M3J613,A0A0M3J7D2,A0A3P6SIL1,A0A0M3J953,A0A158PP66,A0A0M3JZZ0,A0A158PMR0,A0A0M3JSW1,A0A3P6NCX3,A0A0M3JJR0,A0A0M3K5W6,A0A0M3K752
GO:BP	purine ribonucleotide metabolic process	GO:0009150	6.652154593286125e-10	9.177037666513408	79	907	38	6091	A0A158PMX4,A0A0M3JT86,A0A0M3JYW9,A0A0M3J315,A0A0M3JXY6,A0A0M3JZQ3,A0A3P6S264,A0A0M3KJM6,A0A3P6NT27,A0A3P6QT08,A0A0M3K444,A0A158PP77,A0A0M3K2Y3,A0A3P6RU49,A0A3P6QLW6,A0A3P6PPE7,A0A3P6QHQ7,A0A158PNY8,A0A0M3JWU5,A0A0M3JRA2,A0A0M3K219,A0A0M3K9I2,A0A0M3JXS9,A0A3P6R6R6,A0A0M3K9C0,A0A0M3KE04,A0A0M3J6P2,A0A0M3KC75,A0A0M3IY29,A0A0M3JSY8,A0A0M3KIG6,A0A0M3JS85,A0A0M3JXT3,A0A0M3JZ51,A0A3P6R0U5,A0A3P6SB12,A0A…
GO:BP	electron transport chain	GO:0022900	2.563245603147636e-9	8.59120977891858	52	907	29	6091	A0A0M3JGX5,A0A0M3K1D0,A0A0M3K4N1,A0A0M3JV87,A0A0M3JT84,A0A0M3JRB2,A0A0M3JXN4,A0A0M3KFL0,A0A3P6QPM6,A0A0M3J8R0,A0A0M3K0T4,A0A0M3JZ52,A0A0M3JQ36,A0A3P6RGD8,A0A0M3JYV4,A0A0M3KE43,A0A0M3JZ53,A0A158PNY1,A0A0M3JGC1,A0A0M3KIV9,A0A0M3K2A7,A0A0M3J7M0,A0A0M3K4M6,A0A0M3KHP3,A0A0M3K8S9,A0A0M3K5J7,A0A0M3JT97,A0A0M3J208,A0A0M3JT94
GO:BP	organic substance catabolic process	GO:1901575	1.756066970008837e-8	7.755458925701732	250	907	77	6091	A0A0M3JY34,A0A0M3JK61,A0A3P6S310,A0A0M3JT86,A0A0M3JYW9,A0A0M3JS63,A0A3P6SVY9,A0A3P6R4Z6,A0A3P6S264,A0A3P6NT27,A0A3P6QT08,A0A0M3K444,A0A158PP77,A0A0M3K2Y3,A0A0M3KDF0,A0A0M3JRD3,A0A3P6RU49,A0A0M3KAY8,A0A3P6PPE7,A0A0M3KEU9,A0A158PNY8,A0A0M3JWG7,A0A0M3J2N5,A0A158PN69,A0A0M3KAE7,A0A0M3JSY6,A0A0M3JTK2,A0A0M3K631,A0A0M3JTD5,A0A0M3K2H1,A0A3P6TBC7,A0A0M3JSH7,A0A0M3IYS0,A0A0M3JS47,A0A0M3KHP4,A0A0M3J2T7,A0A…
GO:BP	cellular respiration	GO:0045333	2.8812620393041753e-8	7.540417242570417	32	907	21	6091	A0A3P6SZK1,A0A0M3K1D0,A0A3P6T8Y5,A0A0M3JPF6,A0A0M3KBA5,A0A0M3JY41,A0A0M3JUQ3,A0A0M3JRB2,A0A0M3JXN4,A0A0M3J802,A0A0M3K529,A0A0M3K2T6,A0A0M3JQ36,A0A3P6RGD8,A0A0M3KE43,A0A0M3JZ53,A0A0M3J9N8,A0A0M3JGC1,A0A0M3KIV9,A0A0M3K5J7,A0A0M3J208
GO:BP	aerobic respiration	GO:0009060	2.4439878414980844e-7	6.611900958979166	29	907	19	6091	A0A3P6SZK1,A0A3P6T8Y5,A0A0M3JPF6,A0A0M3KBA5,A0A0M3JY41,A0A0M3JUQ3,A0A0M3JRB2,A0A0M3JXN4,A0A0M3J802,A0A0M3K529,A0A0M3K2T6,A0A3P6RGD8,A0A0M3KE43,A0A0M3JZ53,A0A0M3J9N8,A0A0M3JGC1,A0A0M3KIV9,A0A0M3K5J7,A0A0M3J208
GO:BP	cellular amino acid metabolic process	GO:0006520	4.184266260050753e-7	6.378380687527119	143	907	50	6091	A0A3P6MZQ7,A0A0M3JCR4,A0A158PPJ1,A0A0M3KDF0,A0A0M3JRD3,A0A0M3K5M3,A0A158PPQ6,A0A3P6QT32,A0A0M3K4H2,A0A0M3J2N5,A0A0M3JQZ6,A0A0M3K505,A0A0M3KAE7,A0A0M3JU43,A0A0M3JHZ6,A0A0M3K9F8,A0A0M3JXK6,A0A0M3K2P3,A0A0M3JWK1,A0A0M3JXV3,A0A3P6TBC7,A0A0M3JQH7,A0A3P6RRT9,A0A0M3K2S0,A0A0M3K937,A0A0M3JC40,A0A0M3JSP8,A0A0M3KHS6,A0A0M3JST8,A0A0M3JH52,A0A0M3K5W0,A0A0M3K351,A0A0M3K755,A0A0M3JWB8,A0A0M3K674,A0A0M3J2Z6,A0A…
GO:BP	organonitrogen compound catabolic process	GO:1901565	4.470970394056196e-7	6.349598205940645	139	907	49	6091	A0A3P6S310,A0A0M3JS63,A0A3P6SVY9,A0A3P6R4Z6,A0A0M3KDF0,A0A0M3JRD3,A0A0M3J2N5,A0A0M3KAE7,A0A0M3JTK2,A0A0M3K631,A0A0M3K2H1,A0A3P6TBC7,A0A0M3JSH7,A0A0M3IYS0,A0A0M3JS47,A0A0M3KHP4,A0A0M3J2T7,A0A0M3JRE5,A0A0M3K635,A0A3P6QLX8,A0A0M3JC40,A0A0M3JZK2,A0A0M3KFJ4,A0A0M3JYT8,A0A0M3JT99,A0A0M3K453,A0A0M3K8Y8,A0A0M3JQV0,A0A0M3JZD1,A0A0M3JS83,A0A0M3K6C4,A0A3P6NTV1,A0A0M3JRK5,A0A0M3KF60,A0A0M3J5A2,A0A0M3JTX7,A0A…
GO:BP	nucleotide metabolic process	GO:0009117	5.915026925798897e-7	6.228043274079286	140	907	49	6091	A0A158PMX4,A0A0M3JY34,A0A0M3JT86,A0A0M3JYW9,A0A0M3J315,A0A0M3JXY6,A0A0M3JZQ3,A0A3P6S264,A0A0M3KJM6,A0A3P6NT27,A0A3P6QT08,A0A0M3K444,A0A158PP77,A0A0M3K2Y3,A0A3P6RU49,A0A3P6QLW6,A0A3P6PPE7,A0A3P6QHQ7,A0A158PNY8,A0A0M3JWG7,A0A0M3JWU5,A0A0M3JRA2,A0A0M3K219,A0A0M3K9I2,A0A0M3JXS9,A0A3P6R6R6,A0A0M3K222,A0A0M3K9C0,A0A0M3JT29,A0A0M3KE04,A0A0M3JV76,A0A0M3J6P2,A0A0M3KC75,A0A0M3IY29,A0A0M3JSY8,A0A3P6S0T8,A0A…
GO:BP	nucleobase-containing small molecule metabolic process	GO:0055086	0.0000011301107002498335	5.94687901301844	173	907	56	6091	A0A158PMX4,A0A0M3JY34,A0A0M3JT86,A0A0M3JYW9,A0A0M3J315,A0A0M3JXY6,A0A0M3JZQ3,A0A0M3JUJ4,A0A0M3JS38,A0A3P6S264,A0A0M3KJM6,A0A3P6NT27,A0A3P6QT08,A0A0M3K444,A0A158PP77,A0A0M3K2Y3,A0A3P6RU49,A0A0M3K5X6,A0A3P6QLW6,A0A3P6PPE7,A0A3P6QHQ7,A0A158PNY8,A0A0M3JWG7,A0A0M3JWU5,A0A0M3JRA2,A0A0M3K219,A0A0M3K9I2,A0A0M3JXS9,A0A3P6R6R6,A0A0M3K222,A0A0M3K9C0,A0A0M3JT29,A0A0M3KE04,A0A0M3JV76,A0A0M3J6P2,A0A0M3KC75,A0A…
GO:BP	nucleoside phosphate metabolic process	GO:0006753	0.0000013390358017382184	5.873207811121308	143	907	49	6091	A0A158PMX4,A0A0M3JY34,A0A0M3JT86,A0A0M3JYW9,A0A0M3J315,A0A0M3JXY6,A0A0M3JZQ3,A0A3P6S264,A0A0M3KJM6,A0A3P6NT27,A0A3P6QT08,A0A0M3K444,A0A158PP77,A0A0M3K2Y3,A0A3P6RU49,A0A3P6QLW6,A0A3P6PPE7,A0A3P6QHQ7,A0A158PNY8,A0A0M3JWG7,A0A0M3JWU5,A0A0M3JRA2,A0A0M3K219,A0A0M3K9I2,A0A0M3JXS9,A0A3P6R6R6,A0A0M3K222,A0A0M3K9C0,A0A0M3JT29,A0A0M3KE04,A0A0M3JV76,A0A0M3J6P2,A0A0M3KC75,A0A0M3IY29,A0A0M3JSY8,A0A3P6S0T8,A0A…
GO:BP	translational initiation	GO:0006413	0.000002493238454448256	5.603236183390062	29	907	18	6091	A0A0M3KEE7,A0A0M3JWT3,A0A0M3K2H4,A0A0M3KIF2,A0A0M3JTM1,A0A0M3K8K5,A0A0M3JYP0,A0A3P6Q861,A0A0M3JYU4,A0A158PNB8,A0A0M3JSK8,A0A0M3JS72,A0A0M3JS04,A0A0M3K1F7,A0A0M3JVH6,A0A0M3JUR2,A0A158PN31,A0A0M3K2C4
GO:BP	nucleoside triphosphate biosynthetic process	GO:0009142	0.000002513097682474541	5.599790630334927	14	907	12	6091	A0A158PMX4,A0A0M3J315,A0A0M3JZQ3,A0A3P6QHQ7,A0A0M3K219,A0A0M3K9I2,A0A0M3K9C0,A0A0M3JSY8,A0A0M3JS85,A0A0M3JZ51,A0A0M3J201,A0A0M3K0A5
GO:BP	purine ribonucleoside triphosphate metabolic process	GO:0009205	0.0000026045826153559234	5.584261862526097	12	907	11	6091	A0A0M3J315,A0A0M3JZQ3,A0A3P6QHQ7,A0A0M3K219,A0A0M3K9I2,A0A0M3K9C0,A0A0M3JSY8,A0A0M3JS85,A0A0M3JZ51,A0A0M3J201,A0A0M3K0A5
GO:BP	purine nucleoside triphosphate biosynthetic process	GO:0009145	0.0000026045826153559234	5.584261862526097	12	907	11	6091	A0A0M3J315,A0A0M3JZQ3,A0A3P6QHQ7,A0A0M3K219,A0A0M3K9I2,A0A0M3K9C0,A0A0M3JSY8,A0A0M3JS85,A0A0M3JZ51,A0A0M3J201,A0A0M3K0A5
GO:BP	purine ribonucleoside triphosphate biosynthetic process	GO:0009206	0.0000026045826153559234	5.584261862526097	12	907	11	6091	A0A0M3J315,A0A0M3JZQ3,A0A3P6QHQ7,A0A0M3K219,A0A0M3K9I2,A0A0M3K9C0,A0A0M3JSY8,A0A0M3JS85,A0A0M3JZ51,A0A0M3J201,A0A0M3K0A5
GO:BP	purine nucleoside triphosphate metabolic process	GO:0009144	0.0000026045826153559234	5.584261862526097	12	907	11	6091	A0A0M3J315,A0A0M3JZQ3,A0A3P6QHQ7,A0A0M3K219,A0A0M3K9I2,A0A0M3K9C0,A0A0M3JSY8,A0A0M3JS85,A0A0M3JZ51,A0A0M3J201,A0A0M3K0A5
GO:BP	purine nucleotide biosynthetic process	GO:0006164	0.0000026047148812492084	5.5842398087471965	51	907	25	6091	A0A158PMX4,A0A0M3J315,A0A0M3JXY6,A0A0M3JZQ3,A0A0M3KJM6,A0A3P6QLW6,A0A3P6QHQ7,A0A0M3JRA2,A0A0M3K219,A0A0M3K9I2,A0A0M3JXS9,A0A3P6R6R6,A0A0M3K222,A0A0M3K9C0,A0A0M3KE04,A0A0M3J6P2,A0A0M3KC75,A0A0M3JSY8,A0A0M3JS85,A0A0M3JZ51,A0A3P6R0U5,A0A3P6SB12,A0A0M3J201,A0A0M3K0A5,A0A0M3KHR2
GO:BP	catabolic process	GO:0009056	0.0000029182912523725332	5.5348713666625615	281	907	78	6091	A0A0M3JY34,A0A0M3JK61,A0A3P6S310,A0A0M3JT86,A0A0M3JYW9,A0A0M3JS63,A0A3P6SVY9,A0A3P6R4Z6,A0A3P6S264,A0A3P6NT27,A0A3P6QT08,A0A0M3K444,A0A158PP77,A0A0M3K2Y3,A0A0M3KDF0,A0A0M3JRD3,A0A3P6RU49,A0A0M3KAY8,A0A3P6PPE7,A0A0M3KEU9,A0A158PNY8,A0A0M3JWG7,A0A0M3J2N5,A0A158PN69,A0A0M3KAE7,A0A0M3JSY6,A0A0M3JTK2,A0A0M3K631,A0A0M3JTD5,A0A0M3K2H1,A0A3P6TBC7,A0A0M3JSH7,A0A0M3IYS0,A0A0M3JS47,A0A0M3KHP4,A0A0M3J2T7,A0A…
GO:BP	proteolysis	GO:0006508	0.0000045532819095427885	5.341675460175302	598	907	138	6091	A0A0M3JXP0,A0A3P6NDQ7,A0A3P6NPL4,A0A3P6PHI6,A0A3P6S310,A0A0M3JHT5,A0A0M3JS63,A0A0M3J110,A0A0M3K3Q3,A0A0M3J8A6,A0A3P6PHV5,A0A3P6NWF6,A0A0M3JH24,A0A0M3KC28,A0A0M3K6G9,A0A3P6S5V7,A0A3P6SVY9,A0A3P6R4Z6,A0A3P6RS93,A0A3P6QD25,A0A0M3JV41,A0A0M3JXL8,A0A0M3KF57,A0A0M3K9E5,A0A0M3JUR6,A0A0M3JSE0,Q14QT4,A0A3P6NIX6,A0A0M3KCU8,A0A3P6SU26,A0A0M3IYZ9,A0A0M3JTK2,A0A3P6SDQ6,A0A0M3K631,A0A3P6QMC6,A0A0M3KH91,A0A3P6Q…
GO:BP	carbohydrate derivative metabolic process	GO:1901135	0.000004983640892667544	5.3024532592766	226	907	66	6091	A0A158PMX4,A0A0M3JY34,A0A0M3JT86,A0A0M3JYW9,A0A0M3K0N6,A0A0M3J315,A0A0M3JXY6,A0A0M3JZQ3,A0A0M3JUJ4,A0A0M3JS38,A0A3P6S264,A0A0M3KJM6,A0A3P6NT27,A0A3P6QT08,A0A0M3K444,A0A158PP77,A0A0M3K2Y3,A0A3P6RU49,A0A0M3K5X6,A0A3P6QLW6,A0A3P6PPE7,A0A3P6QHQ7,A0A158PNY8,A0A0M3KAE3,A0A0M3JWG7,A0A0M3JWU5,A0A0M3JRA2,A0A0M3K219,A0A0M3K9I2,A0A0M3JXS9,A0A0M3JQ33,A0A3P6R6R6,A0A0M3K9C0,A0A0M3KE04,A0A158PPB2,A0A3P6SLE9,A0A…
GO:BP	ribose phosphate biosynthetic process	GO:0046390	0.0000053202276204443375	5.274069786466564	49	907	24	6091	A0A158PMX4,A0A0M3J315,A0A0M3JXY6,A0A0M3JZQ3,A0A0M3KJM6,A0A3P6QLW6,A0A3P6QHQ7,A0A0M3JRA2,A0A0M3K219,A0A0M3K9I2,A0A0M3JXS9,A0A3P6R6R6,A0A0M3K9C0,A0A0M3KE04,A0A0M3J6P2,A0A0M3KC75,A0A0M3JSY8,A0A3P6S0T8,A0A0M3JS85,A0A0M3JZ51,A0A3P6R0U5,A0A3P6SB12,A0A0M3J201,A0A0M3K0A5
GO:BP	ribonucleotide biosynthetic process	GO:0009260	0.0000053202276204443375	5.274069786466564	49	907	24	6091	A0A158PMX4,A0A0M3J315,A0A0M3JXY6,A0A0M3JZQ3,A0A0M3KJM6,A0A3P6QLW6,A0A3P6QHQ7,A0A0M3JRA2,A0A0M3K219,A0A0M3K9I2,A0A0M3JXS9,A0A3P6R6R6,A0A0M3K9C0,A0A0M3KE04,A0A0M3J6P2,A0A0M3KC75,A0A0M3JSY8,A0A3P6S0T8,A0A0M3JS85,A0A0M3JZ51,A0A3P6R0U5,A0A3P6SB12,A0A0M3J201,A0A0M3K0A5
GO:BP	pyruvate metabolic process	GO:0006090	0.000005503746278679713	5.259341595177553	33	907	19	6091	A0A0M3JT86,A0A0M3K059,A0A0M3JYW9,A0A0M3JXY6,A0A3P6S264,A0A0M3KJM6,A0A3P6NT27,A0A3P6QT08,A0A0M3K444,A0A158PP77,A0A0M3K2Y3,A0A3P6RU49,A0A3P6QLW6,A0A3P6PPE7,A0A158PNY8,A0A0M3JRA2,A0A0M3IY29,A0A0M3KIG6,A0A0M3JXT3
GO:BP	purine ribonucleotide biosynthetic process	GO:0009152	0.00000644604214831911	5.190706859121145	46	907	23	6091	A0A158PMX4,A0A0M3J315,A0A0M3JXY6,A0A0M3JZQ3,A0A0M3KJM6,A0A3P6QLW6,A0A3P6QHQ7,A0A0M3JRA2,A0A0M3K219,A0A0M3K9I2,A0A0M3JXS9,A0A3P6R6R6,A0A0M3K9C0,A0A0M3KE04,A0A0M3J6P2,A0A0M3KC75,A0A0M3JSY8,A0A0M3JS85,A0A0M3JZ51,A0A3P6R0U5,A0A3P6SB12,A0A0M3J201,A0A0M3K0A5
GO:BP	purine-containing compound biosynthetic process	GO:0072522	0.000007033561043018926	5.152824739024942	53	907	25	6091	A0A158PMX4,A0A0M3J315,A0A0M3JXY6,A0A0M3JZQ3,A0A0M3KJM6,A0A3P6QLW6,A0A3P6QHQ7,A0A0M3JRA2,A0A0M3K219,A0A0M3K9I2,A0A0M3JXS9,A0A3P6R6R6,A0A0M3K222,A0A0M3K9C0,A0A0M3KE04,A0A0M3J6P2,A0A0M3KC75,A0A0M3JSY8,A0A0M3JS85,A0A0M3JZ51,A0A3P6R0U5,A0A3P6SB12,A0A0M3J201,A0A0M3K0A5,A0A0M3KHR2
GO:BP	intracellular protein transport	GO:0006886	0.000009877479317510035	5.005353871016363	129	907	44	6091	A0A0M3JST9,A0A158PP88,A0A0M3JYT0,A0A0M3J530,A0A0M3JR34,A0A0M3KAN8,A0A0M3J280,A0A0M3KGP1,A0A0M3J2S2,A0A0M3JJJ3,A0A0M3JQT2,A0A158PNI3,A0A0M3JVW2,A0A0M3JYW2,A0A0M3JWA5,A0A3P6PG54,A0A0M3JRB7,A0A0M3JW90,A0A0M3JMG8,A0A0M3JH07,A0A0M3JS37,A0A0M3JTE7,A0A0M3JB02,A0A0M3JQU7,A0A0M3JUW0,A0A0M3JE92,A0A0M3K7F9,A0A0M3JR63,A0A0M3JT23,A0A3P6R0P2,A0A158PPN9,A0A0M3K2L9,A0A3P6Q1K3,A0A0M3JSR0,A0A0M3JT33,A0A0M3K8Y4,A0A…
GO:BP	purine nucleoside diphosphate metabolic process	GO:0009135	0.000010606313117763708	4.974435555860707	28	907	17	6091	A0A158PMX4,A0A0M3JT86,A0A0M3JYW9,A0A3P6S264,A0A3P6NT27,A0A3P6QT08,A0A0M3K444,A0A158PP77,A0A0M3K2Y3,A0A3P6RU49,A0A3P6PPE7,A0A158PNY8,A0A0M3JWU5,A0A3P6R6R6,A0A0M3IY29,A0A0M3KIG6,A0A0M3JXT3
GO:BP	ribonucleoside diphosphate metabolic process	GO:0009185	0.000010606313117763708	4.974435555860707	28	907	17	6091	A0A158PMX4,A0A0M3JT86,A0A0M3JYW9,A0A3P6S264,A0A3P6NT27,A0A3P6QT08,A0A0M3K444,A0A158PP77,A0A0M3K2Y3,A0A3P6RU49,A0A3P6PPE7,A0A158PNY8,A0A0M3JWU5,A0A3P6R6R6,A0A0M3IY29,A0A0M3KIG6,A0A0M3JXT3
GO:BP	purine ribonucleoside diphosphate metabolic process	GO:0009179	0.000010606313117763708	4.974435555860707	28	907	17	6091	A0A158PMX4,A0A0M3JT86,A0A0M3JYW9,A0A3P6S264,A0A3P6NT27,A0A3P6QT08,A0A0M3K444,A0A158PP77,A0A0M3K2Y3,A0A3P6RU49,A0A3P6PPE7,A0A158PNY8,A0A0M3JWU5,A0A3P6R6R6,A0A0M3IY29,A0A0M3KIG6,A0A0M3JXT3
GO:BP	nucleoside triphosphate metabolic process	GO:0009141	0.000010860515975317881	4.964149541237945	15	907	12	6091	A0A158PMX4,A0A0M3J315,A0A0M3JZQ3,A0A3P6QHQ7,A0A0M3K219,A0A0M3K9I2,A0A0M3K9C0,A0A0M3JSY8,A0A0M3JS85,A0A0M3JZ51,A0A0M3J201,A0A0M3K0A5
GO:BP	protein metabolic process	GO:0019538	0.000011600185841837905	4.9355350530628925	1693	907	321	6091	A0A0M3JXP0,A0A3P6NDQ7,A0A3P6NPL4,A0A3P6PHI6,A0A0M3JRP0,A0A3P6S310,A0A0M3JQB9,A0A158PN23,A0A0M3K0N6,A0A0M3JRJ4,A0A0M3IYX4,A0A0M3JXM0,A0A0M3K2K1,A0A0M3JHT5,A0A0M3JMW2,A0A0M3JS63,A0A0M3KAG0,A0A0M3J110,A0A0M3K3Q3,A0A0M3K867,A0A0M3J8A6,A0A3P6PHV5,A0A3P6NWF6,A0A0M3JUN5,A0A0M3JH24,A0A0M3KC28,A0A0M3K6G9,A0A3P6S5V7,A0A3P6SVY9,A0A3P6R4Z6,A0A3P6RS93,A0A3P6QD25,A0A0M3KIX0,A0A3P6RU49,A0A0M3JWC5,A0A158PPQ6,A0A…
GO:BP	ribonucleoside triphosphate biosynthetic process	GO:0009201	0.000014644936242489449	4.834312514702443	13	907	11	6091	A0A0M3J315,A0A0M3JZQ3,A0A3P6QHQ7,A0A0M3K219,A0A0M3K9I2,A0A0M3K9C0,A0A0M3JSY8,A0A0M3JS85,A0A0M3JZ51,A0A0M3J201,A0A0M3K0A5
GO:BP	ribonucleoside triphosphate metabolic process	GO:0009199	0.000014644936242489449	4.834312514702443	13	907	11	6091	A0A0M3J315,A0A0M3JZQ3,A0A3P6QHQ7,A0A0M3K219,A0A0M3K9I2,A0A0M3K9C0,A0A0M3JSY8,A0A0M3JS85,A0A0M3JZ51,A0A0M3J201,A0A0M3K0A5
GO:BP	energy coupled proton transport, down electrochemical gradient	GO:0015985	0.000016204231388924256	4.7903715639199795	11	907	10	6091	A0A0M3J315,A0A0M3JZQ3,A0A3P6QHQ7,A0A0M3K219,A0A0M3K9C0,A0A0M3JSY8,A0A0M3JS85,A0A0M3JZ51,A0A0M3J201,A0A0M3K0A5
GO:BP	ATP biosynthetic process	GO:0006754	0.000016204231388924256	4.7903715639199795	11	907	10	6091	A0A0M3J315,A0A0M3JZQ3,A0A3P6QHQ7,A0A0M3K219,A0A0M3K9C0,A0A0M3JSY8,A0A0M3JS85,A0A0M3JZ51,A0A0M3J201,A0A0M3K0A5
GO:BP	ATP synthesis coupled proton transport	GO:0015986	0.000016204231388924256	4.7903715639199795	11	907	10	6091	A0A0M3J315,A0A0M3JZQ3,A0A3P6QHQ7,A0A0M3K219,A0A0M3K9C0,A0A0M3JSY8,A0A0M3JS85,A0A0M3JZ51,A0A0M3J201,A0A0M3K0A5
GO:BP	proton transmembrane transport	GO:1902600	0.000021072537301565477	4.676283168723879	59	907	26	6091	A0A0M3JVS3,A0A0M3J315,A0A0M3JZQ3,A0A0M3KJR2,A0A0M3K4N1,A0A3P6QHQ7,A0A0M3JZV3,A0A0M3K219,A0A0M3K9C0,A0A0M3JYS1,A0A0M3JMK3,A0A3P6N3P2,A0A0M3JSY8,A0A3P6UC49,A0A0M3JS85,A0A0M3J6Q7,A0A0M3JZ51,A0A0M3IZ79,A0A3P6T4S5,A0A0M3J201,A0A0M3K2A7,A0A0M3K0A5,A0A0M3K4M6,A0A0M3KHP3,A0A0M3JT97,A0A0M3J7Y7
GO:BP	nucleoside diphosphate metabolic process	GO:0009132	0.00004124697253250378	4.384607922524461	33	907	18	6091	A0A158PMX4,A0A0M3JT86,A0A0M3JYW9,A0A3P6S264,A0A3P6NT27,A0A3P6QT08,A0A0M3K444,A0A158PP77,A0A0M3K2Y3,A0A3P6RU49,A0A3P6PPE7,A0A158PNY8,A0A0M3JWU5,A0A0M3K9I2,A0A3P6R6R6,A0A0M3IY29,A0A0M3KIG6,A0A0M3JXT3
GO:BP	ADP metabolic process	GO:0046031	0.00004412494060784626	4.35531586616394	27	907	16	6091	A0A158PMX4,A0A0M3JT86,A0A0M3JYW9,A0A3P6S264,A0A3P6NT27,A0A3P6QT08,A0A0M3K444,A0A158PP77,A0A0M3K2Y3,A0A3P6RU49,A0A3P6PPE7,A0A158PNY8,A0A3P6R6R6,A0A0M3IY29,A0A0M3KIG6,A0A0M3JXT3
GO:BP	cellular macromolecule localization	GO:0070727	0.000057786824317224226	4.238171171590056	145	907	46	6091	A0A0M3JST9,A0A158PP88,A0A0M3JYT0,A0A0M3J530,A0A0M3JR34,A0A0M3KAN8,A0A0M3J280,A0A0M3KGP1,A0A0M3J2S2,A0A0M3JJJ3,A0A0M3JQT2,A0A158PNI3,A0A0M3JVW2,A0A0M3JYW2,A0A0M3JWA5,A0A3P6PG54,A0A0M3JRB7,A0A0M3JW90,A0A0M3JMG8,A0A0M3JH07,A0A0M3JS37,A0A0M3JTE7,A0A0M3JB02,A0A0M3JQU7,A0A0M3JUW0,A0A158PNG9,A0A0M3JE92,A0A0M3K7F9,A0A0M3JR63,A0A0M3JT23,A0A3P6R0P2,A0A158PPN9,A0A0M3K2L9,A0A3P6Q1K3,A0A0M3JSR0,A0A0M3JYJ1,A0A…
GO:BP	cellular protein localization	GO:0034613	0.000057786824317224226	4.238171171590056	145	907	46	6091	A0A0M3JST9,A0A158PP88,A0A0M3JYT0,A0A0M3J530,A0A0M3JR34,A0A0M3KAN8,A0A0M3J280,A0A0M3KGP1,A0A0M3J2S2,A0A0M3JJJ3,A0A0M3JQT2,A0A158PNI3,A0A0M3JVW2,A0A0M3JYW2,A0A0M3JWA5,A0A3P6PG54,A0A0M3JRB7,A0A0M3JW90,A0A0M3JMG8,A0A0M3JH07,A0A0M3JS37,A0A0M3JTE7,A0A0M3JB02,A0A0M3JQU7,A0A0M3JUW0,A0A158PNG9,A0A0M3JE92,A0A0M3K7F9,A0A0M3JR63,A0A0M3JT23,A0A3P6R0P2,A0A158PPN9,A0A0M3K2L9,A0A3P6Q1K3,A0A0M3JSR0,A0A0M3JYJ1,A0A…
GO:BP	carbohydrate catabolic process	GO:0016052	0.00007555719514215543	4.121724172466643	34	907	18	6091	A0A0M3JK61,A0A0M3JT86,A0A0M3JYW9,A0A3P6S264,A0A3P6NT27,A0A3P6QT08,A0A0M3K444,A0A158PP77,A0A0M3K2Y3,A0A3P6RU49,A0A0M3KAY8,A0A3P6PPE7,A0A158PNY8,A0A158PN69,A0A0M3JSY6,A0A0M3IY29,A0A0M3KIG6,A0A0M3JXT3
GO:BP	formation of cytoplasmic translation initiation complex	GO:0001732	0.00007796426555312889	4.108104407939378	8	907	8	6091	A0A0M3JWT3,A0A3P6Q861,A0A0M3JYU4,A0A158PNB8,A0A0M3JS04,A0A0M3JUR2,A0A158PN31,A0A0M3K2C4
GO:BP	nucleotide phosphorylation	GO:0046939	0.00008881644392795674	4.051506619288695	28	907	16	6091	A0A158PMX4,A0A0M3JT86,A0A0M3JYW9,A0A3P6S264,A0A3P6NT27,A0A3P6QT08,A0A0M3K444,A0A158PP77,A0A0M3K2Y3,A0A3P6RU49,A0A3P6PPE7,A0A158PNY8,A0A0M3K9I2,A0A0M3IY29,A0A0M3KIG6,A0A0M3JXT3
GO:BP	nucleoside diphosphate phosphorylation	GO:0006165	0.00008881644392795674	4.051506619288695	28	907	16	6091	A0A158PMX4,A0A0M3JT86,A0A0M3JYW9,A0A3P6S264,A0A3P6NT27,A0A3P6QT08,A0A0M3K444,A0A158PP77,A0A0M3K2Y3,A0A3P6RU49,A0A3P6PPE7,A0A158PNY8,A0A0M3K9I2,A0A0M3IY29,A0A0M3KIG6,A0A0M3JXT3
GO:BP	tricarboxylic acid cycle	GO:0006099	0.00028632966843984903	3.5431336496306893	18	907	12	6091	A0A3P6SZK1,A0A3P6T8Y5,A0A0M3JPF6,A0A0M3KBA5,A0A0M3JY41,A0A0M3JUQ3,A0A0M3JRB2,A0A0M3J802,A0A0M3K529,A0A0M3K2T6,A0A3P6RGD8,A0A0M3J9N8
GO:BP	translational elongation	GO:0006414	0.0003160609386376861	3.500229174462058	13	907	10	6091	A0A0M3K551,A0A0M3K2Z8,A0A0M3JYB9,A0A3P6TN20,A0A0M3JU93,A0A0M3JRE7,A0A0M3JVR0,A0A0M3JSL1,A0A0M3JS03,A0A0M3K9J4
GO:BP	organophosphate metabolic process	GO:0019637	0.00037484135139585837	3.42615250505099	251	907	66	6091	A0A158PMX4,A0A0M3JY34,A0A0M3JT86,A0A0M3JYW9,A0A0M3JSD5,A0A0M3J315,A0A0M3JXY6,A0A0M3JZQ3,A0A3P6S264,A0A0M3KJM6,A0A3P6NT27,A0A3P6QT08,A0A0M3K444,A0A158PP77,A0A0M3K2Y3,A0A3P6RU49,A0A3P6QLW6,A0A3P6PPE7,A0A3P6QHQ7,A0A158PNY8,A0A0M3KAE3,A0A0M3JWG7,A0A0M3JWU5,A0A0M3JRA2,A0A0M3K219,A0A0M3K9I2,A0A0M3JXS9,A0A0M3JQ33,A0A3P6R6R6,A0A0M3K222,A0A0M3JTD5,A0A0M3K9C0,A0A0M3JT29,A0A0M3KE04,A0A158PPB2,A0A3P6SLE9,A0A…
GO:BP	cellular glucan metabolic process	GO:0006073	0.00047659323218678215	3.3218521290999363	11	907	9	6091	A0A158PN69,A0A3P6SQN8,A0A3P6QCR5,A0A0M3K5C8,A0A0M3JSC9,A0A0M3JSC7,A0A0M3JJ02,A0A158PP81,A0A3P6QBU5
GO:BP	glycogen metabolic process	GO:0005977	0.00047659323218678215	3.3218521290999363	11	907	9	6091	A0A158PN69,A0A3P6SQN8,A0A3P6QCR5,A0A0M3K5C8,A0A0M3JSC9,A0A0M3JSC7,A0A0M3JJ02,A0A158PP81,A0A3P6QBU5
GO:BP	energy reserve metabolic process	GO:0006112	0.00047659323218678215	3.3218521290999363	11	907	9	6091	A0A158PN69,A0A3P6SQN8,A0A3P6QCR5,A0A0M3K5C8,A0A0M3JSC9,A0A0M3JSC7,A0A0M3JJ02,A0A158PP81,A0A3P6QBU5
GO:BP	cellular polysaccharide metabolic process	GO:0044264	0.00047659323218678215	3.3218521290999363	11	907	9	6091	A0A158PN69,A0A3P6SQN8,A0A3P6QCR5,A0A0M3K5C8,A0A0M3JSC9,A0A0M3JSC7,A0A0M3JJ02,A0A158PP81,A0A3P6QBU5
GO:BP	polysaccharide metabolic process	GO:0005976	0.00047659323218678215	3.3218521290999363	11	907	9	6091	A0A158PN69,A0A3P6SQN8,A0A3P6QCR5,A0A0M3K5C8,A0A0M3JSC9,A0A0M3JSC7,A0A0M3JJ02,A0A158PP81,A0A3P6QBU5
GO:BP	glucan metabolic process	GO:0044042	0.00047659323218678215	3.3218521290999363	11	907	9	6091	A0A158PN69,A0A3P6SQN8,A0A3P6QCR5,A0A0M3K5C8,A0A0M3JSC9,A0A0M3JSC7,A0A0M3JJ02,A0A158PP81,A0A3P6QBU5
GO:BP	sulfur compound biosynthetic process	GO:0044272	0.000708252434028404	3.149811924279056	25	907	14	6091	A0A0M3JXY6,A0A0M3KJM6,A0A3P6QLW6,A0A158PNF4,A0A0M3JRA2,A0A0M3JXS9,A0A0M3IY24,A0A3P6TAM0,A0A0M3JWK1,A0A0M3JXV3,A0A158PN96,A0A0M3K3E0,A0A0M3JYD1,A0A0M3K491
GO:BP	ATP generation from ADP	GO:0006757	0.000708252434028404	3.149811924279056	25	907	14	6091	A0A0M3JT86,A0A0M3JYW9,A0A3P6S264,A0A3P6NT27,A0A3P6QT08,A0A0M3K444,A0A158PP77,A0A0M3K2Y3,A0A3P6RU49,A0A3P6PPE7,A0A158PNY8,A0A0M3IY29,A0A0M3KIG6,A0A0M3JXT3
GO:BP	glycolytic process	GO:0006096	0.000708252434028404	3.149811924279056	25	907	14	6091	A0A0M3JT86,A0A0M3JYW9,A0A3P6S264,A0A3P6NT27,A0A3P6QT08,A0A0M3K444,A0A158PP77,A0A0M3K2Y3,A0A3P6RU49,A0A3P6PPE7,A0A158PNY8,A0A0M3IY29,A0A0M3KIG6,A0A0M3JXT3
GO:BP	actin filament organization	GO:0007015	0.0007950466982518234	3.099607361661192	35	907	17	6091	A0A0M3KFW1,A0A0M3K485,A0A0M3JGR5,A0A0M3J4U9,A0A0M3K947,A0A0M3K6Q4,A0A0M3JIK2,A0A0M3KKB4,A0A0M3J9V9,A0A0M3JW74,A0A0M3IY30,A0A0M3J324,A0A0M3KC98,A0A0M3K9T5,A0A0M3JS99,A0A0M3JWP6,A0A3P6SY92
GO:BP	small molecule catabolic process	GO:0044282	0.0010229362736788573	2.9901514208838105	50	907	21	6091	A0A0M3JK61,A0A0M3KDF0,A0A0M3JRD3,A0A0M3KAY8,A0A0M3KEU9,A0A0M3J2N5,A0A0M3KAE7,A0A0M3JSY6,A0A0M3JTD5,A0A3P6TBC7,A0A0M3JC40,A0A0M3JX43,A0A0M3K453,A0A0M3JWL9,A0A3P6NTV1,A0A3P6PQ31,A0A3P6RAT0,A0A0M3J648,A0A0M3JJT0,A0A0M3JKN7,A0A158PMS6
GO:BP	protein transport	GO:0015031	0.0010577573397482453	2.975613952429093	183	907	51	6091	A0A0M3JST9,A0A0M3JZR1,A0A158PP88,A0A0M3JYT0,A0A0M3J530,A0A0M3JR34,A0A0M3KAN8,A0A0M3J280,A0A0M3KGP1,A0A0M3J2S2,A0A0M3JJJ3,A0A0M3JQT2,A0A3P6QRE4,A0A158PNI3,A0A0M3JVW2,A0A0M3JYW2,A0A0M3JWA5,A0A3P6PG54,A0A3P6S6H8,A0A0M3JRB7,A0A0M3JW90,A0A0M3JMG8,A0A0M3KD75,A0A0M3JSC5,A0A0M3JH07,A0A0M3JS37,A0A0M3JTE7,A0A0M3JB02,A0A0M3JQU7,A0A0M3JUW0,A0A0M3K9H9,A0A0M3JE92,A0A0M3K7F9,A0A0M3JR63,A0A0M3JT23,A0A3P6R0P2,A0A…
GO:BP	sulfur compound metabolic process	GO:0006790	0.0010983342667765423	2.959265466694888	54	907	22	6091	A0A3P6S310,A0A0M3JXY6,A0A0M3JS63,A0A3P6SVY9,A0A3P6R4Z6,A0A0M3KJM6,A0A3P6QLW6,A0A158PNF4,A0A0M3JRA2,A0A0M3JXS9,A0A0M3IY24,A0A3P6TAM0,A0A0M3JWK1,A0A0M3JXV3,A0A0M3JVH1,A0A158PN96,A0A0M3K3E0,A0A0M3IYU7,A0A0M3JYD1,A0A0M3JXB3,A0A0M3K491,A0A0M3JH14
GO:BP	protein localization	GO:0008104	0.0010999768533335571	2.9586164535465715	193	907	53	6091	A0A0M3JST9,A0A0M3JZR1,A0A158PP88,A0A0M3JYT0,A0A0M3J530,A0A0M3JR34,A0A0M3KAN8,A0A0M3J280,A0A0M3KGP1,A0A0M3J2S2,A0A0M3JJJ3,A0A0M3JQT2,A0A3P6QRE4,A0A158PNI3,A0A0M3JVW2,A0A0M3JYW2,A0A0M3JWA5,A0A3P6PG54,A0A3P6S6H8,A0A0M3JRB7,A0A0M3JW90,A0A0M3JMG8,A0A0M3KD75,A0A0M3JSC5,A0A0M3JH07,A0A0M3JS37,A0A0M3JTE7,A0A0M3JB02,A0A0M3JQU7,A0A0M3JUW0,A0A158PNG9,A0A0M3K9H9,A0A0M3JE92,A0A0M3K7F9,A0A0M3JR63,A0A0M3JT23,A0A…
GO:BP	carbohydrate phosphorylation	GO:0046835	0.0016537655029768253	2.7815260715568355	12	907	9	6091	A0A0M3JT86,A0A3P6S264,A0A3P6NT27,A0A158PNY8,A0A0M3JSY6,A0A3P6R7U4,A0A0M3K0Y9,A0A0M3IY29,A0A0M3JS01
GO:BP	establishment of protein localization	GO:0045184	0.0020922740304734114	2.679381435422058	187	907	51	6091	A0A0M3JST9,A0A0M3JZR1,A0A158PP88,A0A0M3JYT0,A0A0M3J530,A0A0M3JR34,A0A0M3KAN8,A0A0M3J280,A0A0M3KGP1,A0A0M3J2S2,A0A0M3JJJ3,A0A0M3JQT2,A0A3P6QRE4,A0A158PNI3,A0A0M3JVW2,A0A0M3JYW2,A0A0M3JWA5,A0A3P6PG54,A0A3P6S6H8,A0A0M3JRB7,A0A0M3JW90,A0A0M3JMG8,A0A0M3KD75,A0A0M3JSC5,A0A0M3JH07,A0A0M3JS37,A0A0M3JTE7,A0A0M3JB02,A0A0M3JQU7,A0A0M3JUW0,A0A0M3K9H9,A0A0M3JE92,A0A0M3K7F9,A0A0M3JR63,A0A0M3JT23,A0A3P6R0P2,A0A…
GO:BP	cellular homeostasis	GO:0019725	0.0022584457853062527	2.646190330351617	60	907	23	6091	A0A0M3JRA5,A0A0M3JT86,A0A0M3JB20,A0A3P6S264,A0A3P6NT27,A0A097IYF9,A0A0M3JTZ8,A0A3P6NBS7,A0A0M3K8Z5,A0A158PNY8,A0A3P6NUD5,A0A0M3K9Z9,A0A0M3K5J3,A0A0M3K0T4,A0A0M3JYQ4,A0A0M3JRH6,A0A0M3IYU7,A0A0M3IY29,A0A0M3JWD3,A0A0M3JUL1,A0A0M3JRE6,A0A3P6NTK3,A0A0M3JY59
GO:BP	supramolecular fiber organization	GO:0097435	0.003238141835014931	2.4897041324772515	38	907	17	6091	A0A0M3KFW1,A0A0M3K485,A0A0M3JGR5,A0A0M3J4U9,A0A0M3K947,A0A0M3K6Q4,A0A0M3JIK2,A0A0M3KKB4,A0A0M3J9V9,A0A0M3JW74,A0A0M3IY30,A0A0M3J324,A0A0M3KC98,A0A0M3K9T5,A0A0M3JS99,A0A0M3JWP6,A0A3P6SY92
GO:BP	cellular catabolic process	GO:0044248	0.0039577844814739785	2.402547858703391	211	907	55	6091	A0A0M3JY34,A0A3P6S310,A0A0M3JS63,A0A3P6SVY9,A0A3P6R4Z6,A0A0M3KDF0,A0A0M3JRD3,A0A0M3KEU9,A0A0M3JWG7,A0A0M3J2N5,A0A158PN69,A0A0M3KAE7,A0A0M3JTK2,A0A0M3K631,A0A0M3K2H1,A0A3P6TBC7,A0A0M3JSH7,A0A0M3JS47,A0A0M3KHP4,A0A0M3J2T7,A0A0M3JRE5,A0A0M3K635,A0A3P6QLX8,A0A0M3JC40,A0A0M3JZK2,A0A0M3JX43,A0A0M3KFJ4,A0A0M3JYT8,A0A0M3JT99,A0A0M3K453,A0A0M3JQV0,A0A0M3JS83,A0A0M3JWL9,A0A0M3K6C4,A0A3P6NTV1,A0A0M3JRK5,A0A…
GO:BP	actin polymerization or depolymerization	GO:0008154	0.004109681584500701	2.386191825678996	28	907	14	6091	A0A0M3K485,A0A0M3JGR5,A0A0M3J4U9,A0A0M3K947,A0A0M3K6Q4,A0A0M3JIK2,A0A0M3KKB4,A0A0M3JW74,A0A0M3IY30,A0A0M3J324,A0A0M3K9T5,A0A0M3JS99,A0A0M3JWP6,A0A3P6SY92
GO:BP	monocarboxylic acid metabolic process	GO:0032787	0.004174963552360133	2.379347311576299	83	907	28	6091	A0A0M3JT86,A0A0M3K059,A0A0M3JYW9,A0A0M3JXY6,A0A0M3J7C1,A0A3P6S264,A0A0M3KJM6,A0A3P6NT27,A0A3P6QT08,A0A0M3K444,A0A158PP77,A0A0M3K2Y3,A0A3P6R753,A0A3P6RU49,A0A3P6QLW6,A0A3P6PPE7,A0A158PNY8,A0A0M3JRA2,A0A0M3IZT4,A0A158PN96,A0A158PNG2,A0A0M3JX43,A0A0M3IY29,A0A0M3JVZ6,A0A0M3KIG6,A0A0M3JXT3,A0A0M3JVN5,A0A0M3K501
GO:BP	cellular carbohydrate metabolic process	GO:0044262	0.004359436296761334	2.3605696641794105	58	907	22	6091	A0A0M3JT86,A0A3P6S264,A0A3P6NT27,A0A158PNY8,A0A158PN69,A0A0M3JSY6,A0A0M3JTD5,A0A3P6R7U4,A0A3P6SQN8,A0A3P6QCR5,A0A0M3K5C8,A0A0M3K0Y9,A0A0M3JTQ2,A0A0M3IY29,A0A0M3JVZ6,A0A0M3JS01,A0A0M3JSC9,A0A0M3JSC7,A0A0M3J3Z3,A0A0M3JJ02,A0A158PP81,A0A3P6QBU5
GO:BP	protein catabolic process	GO:0030163	0.0044312801914035225	2.353470788507491	92	907	30	6091	A0A0M3JTK2,A0A0M3K631,A0A0M3K2H1,A0A0M3JSH7,A0A0M3IYS0,A0A0M3JS47,A0A0M3KHP4,A0A0M3J2T7,A0A0M3JRE5,A0A0M3K635,A0A3P6QLX8,A0A0M3JZK2,A0A0M3KFJ4,A0A0M3JYT8,A0A0M3JT99,A0A0M3K8Y8,A0A0M3JQV0,A0A0M3JZD1,A0A0M3JS83,A0A0M3K6C4,A0A0M3JRK5,A0A0M3KF60,A0A0M3J5A2,A0A0M3JTX7,A0A0M3K7F7,A0A0M3JVM5,A0A0M3K925,A0A0M3K0P4,A0A3P6NIU7,A0A0M3JW10
GO:BP	dicarboxylic acid metabolic process	GO:0043648	0.00466360077273989	2.3312786344105056	13	907	9	6091	A0A0M3JRD3,A0A0M3KBA5,A0A0M3J2N5,A0A0M3J5G4,A0A0M3J0G5,A0A0M3J802,A0A0M3JL06,A0A0M3JNY8,A0A0M3K0N8
GO:BP	respiratory electron transport chain	GO:0022904	0.00466360077273989	2.3312786344105056	13	907	9	6091	A0A0M3K1D0,A0A0M3JXN4,A0A0M3JQ36,A0A0M3KE43,A0A0M3JZ53,A0A0M3JGC1,A0A0M3KIV9,A0A0M3K5J7,A0A0M3J208
GO:BP	cell redox homeostasis	GO:0045454	0.0049531792913486096	2.305115951477652	39	907	17	6091	A0A0M3JRA5,A0A0M3JB20,A0A097IYF9,A0A0M3JTZ8,A0A3P6NBS7,A0A0M3K8Z5,A0A3P6NUD5,A0A0M3K9Z9,A0A0M3K5J3,A0A0M3K0T4,A0A0M3JYQ4,A0A0M3JRH6,A0A0M3IYU7,A0A0M3JWD3,A0A0M3JUL1,A0A0M3JRE6,A0A3P6NTK3
GO:BP	macromolecule localization	GO:0033036	0.010646359588162587	1.9727988693188705	249	907	61	6091	A0A0M3K1Y0,A0A0M3JST9,A0A0M3IXZ4,A0A0M3JZR1,A0A158PP88,A0A0M3JYT0,A0A0M3J530,A0A0M3KD48,A0A0M3JR34,A0A0M3K663,A0A0M3KAN8,A0A0M3J280,A0A0M3KGP1,A0A0M3J2S2,A0A0M3IYN1,A0A0M3JJJ3,A0A0M3JQT2,A0A3P6QRE4,A0A158PNI3,A0A0M3JVW2,A0A0M3JYW2,A0A0M3JWA5,A0A3P6PG54,A0A3P6S6H8,A0A0M3JRB7,A0A0M3JW90,A0A0M3JMG8,A0A0M3KD75,A0A0M3JSC5,A0A0M3JH07,A0A0M3JS37,A0A0M3JTE7,A0A0M3JB02,A0A0M3JQU7,A0A0M3JUW0,A0A158PNG9,A0A…
GO:BP	glycogen biosynthetic process	GO:0005978	0.01438425806396447	1.8421125339847075	9	907	7	6091	A0A158PN69,A0A3P6SQN8,A0A3P6QCR5,A0A0M3JSC9,A0A0M3JSC7,A0A0M3JJ02,A0A3P6QBU5
GO:BP	glucan biosynthetic process	GO:0009250	0.01438425806396447	1.8421125339847075	9	907	7	6091	A0A158PN69,A0A3P6SQN8,A0A3P6QCR5,A0A0M3JSC9,A0A0M3JSC7,A0A0M3JJ02,A0A3P6QBU5
GO:BP	cellular polysaccharide biosynthetic process	GO:0033692	0.01438425806396447	1.8421125339847075	9	907	7	6091	A0A158PN69,A0A3P6SQN8,A0A3P6QCR5,A0A0M3JSC9,A0A0M3JSC7,A0A0M3JJ02,A0A3P6QBU5
GO:BP	polysaccharide biosynthetic process	GO:0000271	0.01438425806396447	1.8421125339847075	9	907	7	6091	A0A158PN69,A0A3P6SQN8,A0A3P6QCR5,A0A0M3JSC9,A0A0M3JSC7,A0A0M3JJ02,A0A3P6QBU5
GO:BP	cytoskeleton organization	GO:0007010	0.01733289886709756	1.7611287969687222	98	907	30	6091	A0A0M3KFW1,A0A0M3K485,A0A0M3KAH2,A0A0G2YNB9,A0A0M3JYU1,A0A0M3JGR5,A0A0M3J921,A0A0M3J4U9,A0A0M3K947,A0A0M3K6Q4,A0A0M3KDZ4,A0A0M3JIK2,A0A0M3KKB4,A0A0M3J9V9,A0A0M3JW74,A0A0M3J3Y3,A0A158PNG9,A0A0M3IY30,A0A0M3JWX3,A0A0M3J324,A0A0M3KC98,A0A0M3K9T5,A0A0M3JTR8,A0A0M3JR11,A0A0M3JS99,A0A158PMT6,A0A0M3JWP6,A0A3P6R6D8,A0A0M3IZK3,A0A3P6SY92
GO:BP	cellular protein catabolic process	GO:0044257	0.019985421043023508	1.6992866978048984	85	907	27	6091	A0A0M3JTK2,A0A0M3K631,A0A0M3K2H1,A0A0M3JSH7,A0A0M3JS47,A0A0M3KHP4,A0A0M3J2T7,A0A0M3JRE5,A0A0M3K635,A0A3P6QLX8,A0A0M3JZK2,A0A0M3KFJ4,A0A0M3JYT8,A0A0M3JT99,A0A0M3JQV0,A0A0M3JS83,A0A0M3K6C4,A0A0M3JRK5,A0A0M3KF60,A0A0M3J5A2,A0A0M3JTX7,A0A0M3K7F7,A0A0M3JVM5,A0A0M3K925,A0A0M3K0P4,A0A3P6NIU7,A0A0M3JW10
GO:BP	proteolysis involved in cellular protein catabolic process	GO:0051603	0.019985421043023508	1.6992866978048984	85	907	27	6091	A0A0M3JTK2,A0A0M3K631,A0A0M3K2H1,A0A0M3JSH7,A0A0M3JS47,A0A0M3KHP4,A0A0M3J2T7,A0A0M3JRE5,A0A0M3K635,A0A3P6QLX8,A0A0M3JZK2,A0A0M3KFJ4,A0A0M3JYT8,A0A0M3JT99,A0A0M3JQV0,A0A0M3JS83,A0A0M3K6C4,A0A0M3JRK5,A0A0M3KF60,A0A0M3J5A2,A0A0M3JTX7,A0A0M3K7F7,A0A0M3JVM5,A0A0M3K925,A0A0M3K0P4,A0A3P6NIU7,A0A0M3JW10
GO:BP	cytoplasmic translational initiation	GO:0002183	0.022006144373821954	1.65745604212883	12	907	8	6091	A0A0M3JWT3,A0A3P6Q861,A0A0M3JYU4,A0A158PNB8,A0A0M3JS04,A0A0M3JUR2,A0A158PN31,A0A0M3K2C4
GO:BP	cellular carbohydrate biosynthetic process	GO:0034637	0.024595268205281726	1.6091484372055331	15	907	9	6091	A0A158PN69,A0A0M3JTD5,A0A3P6SQN8,A0A3P6QCR5,A0A0M3JTQ2,A0A0M3JSC9,A0A0M3JSC7,A0A0M3JJ02,A0A3P6QBU5
GO:BP	metabolic process	GO:0008152	0.025833185803712435	1.5878220323997996	3587	907	586	6091	A0A158PMX4,A0A0M3JY34,A0A0M3JXP0,A0A0M3JGX5,A0A3P6NDQ7,A0A3P6NPL4,A0A0M3JYN9,A0A0M3JK61,A0A3P6PHI6,A0A0M3J768,A0A0M3JRP0,A0A3P6S310,A0A0M3JT86,A0A0M3JQB9,A0A158PN23,A0A3P6MZQ7,A0A0M3K059,A0A3P6SZK1,A0A0M3JYW9,A0A0M3JVS3,A0A0M3K0N6,A0A0M3JSD5,A0A0M3JRJ4,A0A0M3J315,A0A0M3JCR4,A0A0M3IYX4,A0A158PMY7,A0A0M3JXY6,A0A0M3JXM0,A0A0M3K2A3,A0A0M3K2K1,A0A0M3JHT5,A0A0M3JMW2,A0A0M3JS63,A0A0M3KAG0,A0A0M3J110,A0A…
GO:BP	tRNA aminoacylation for protein translation	GO:0006418	0.027455904452818387	1.5613642451835863	60	907	21	6091	A0A158PPQ6,A0A0M3JQZ6,A0A0M3K505,A0A0M3K9F8,A0A0M3JXK6,A0A0M3K2P3,A0A3P6RRT9,A0A0M3K2S0,A0A0M3JSP8,A0A0M3KHS6,A0A0M3JST8,A0A0M3K5W0,A0A0M3K755,A0A0M3JWB8,A0A0M3K674,A0A0M3J2Z6,A0A0M3JY44,A0A3P6NPJ7,A0A0M3J5E0,A0A3P6NP85,A0A0M3J2G9
GO:BP	nucleotide biosynthetic process	GO:0009165	0.032245385618835366	1.4915324250181288	101	907	30	6091	A0A158PMX4,A0A0M3J315,A0A0M3JXY6,A0A0M3JZQ3,A0A0M3KJM6,A0A3P6QLW6,A0A3P6QHQ7,A0A0M3JRA2,A0A0M3K219,A0A0M3K9I2,A0A0M3JXS9,A0A3P6R6R6,A0A0M3K222,A0A0M3K9C0,A0A0M3JT29,A0A0M3KE04,A0A0M3JV76,A0A0M3J6P2,A0A0M3KC75,A0A0M3JSY8,A0A3P6S0T8,A0A0M3K8T8,A0A0M3KH52,A0A0M3JS85,A0A0M3JZ51,A0A3P6R0U5,A0A3P6SB12,A0A0M3J201,A0A0M3K0A5,A0A0M3KHR2
GO:BP	regulation of actin filament organization	GO:0110053	0.036183812520596645	1.4414856754688945	22	907	11	6091	A0A0M3J4U9,A0A0M3K947,A0A0M3K6Q4,A0A0M3KKB4,A0A0M3JW74,A0A0M3IY30,A0A0M3J324,A0A0M3K9T5,A0A0M3JS99,A0A0M3JWP6,A0A3P6SY92
GO:BP	actin filament polymerization	GO:0030041	0.036183812520596645	1.4414856754688945	22	907	11	6091	A0A0M3J4U9,A0A0M3K947,A0A0M3K6Q4,A0A0M3KKB4,A0A0M3JW74,A0A0M3IY30,A0A0M3J324,A0A0M3K9T5,A0A0M3JS99,A0A0M3JWP6,A0A3P6SY92
GO:BP	regulation of supramolecular fiber organization	GO:1902903	0.036183812520596645	1.4414856754688945	22	907	11	6091	A0A0M3J4U9,A0A0M3K947,A0A0M3K6Q4,A0A0M3KKB4,A0A0M3JW74,A0A0M3IY30,A0A0M3J324,A0A0M3K9T5,A0A0M3JS99,A0A0M3JWP6,A0A3P6SY92
GO:BP	regulation of protein-containing complex assembly	GO:0043254	0.036183812520596645	1.4414856754688945	22	907	11	6091	A0A0M3J4U9,A0A0M3K947,A0A0M3K6Q4,A0A0M3KKB4,A0A0M3JW74,A0A0M3IY30,A0A0M3J324,A0A0M3K9T5,A0A0M3JS99,A0A0M3JWP6,A0A3P6SY92
GO:BP	regulation of actin filament polymerization	GO:0030833	0.036183812520596645	1.4414856754688945	22	907	11	6091	A0A0M3J4U9,A0A0M3K947,A0A0M3K6Q4,A0A0M3KKB4,A0A0M3JW74,A0A0M3IY30,A0A0M3J324,A0A0M3K9T5,A0A0M3JS99,A0A0M3JWP6,A0A3P6SY92
GO:BP	regulation of actin polymerization or depolymerization	GO:0008064	0.036183812520596645	1.4414856754688945	22	907	11	6091	A0A0M3J4U9,A0A0M3K947,A0A0M3K6Q4,A0A0M3KKB4,A0A0M3JW74,A0A0M3IY30,A0A0M3J324,A0A0M3K9T5,A0A0M3JS99,A0A0M3JWP6,A0A3P6SY92
GO:BP	regulation of actin filament length	GO:0030832	0.036183812520596645	1.4414856754688945	22	907	11	6091	A0A0M3J4U9,A0A0M3K947,A0A0M3K6Q4,A0A0M3KKB4,A0A0M3JW74,A0A0M3IY30,A0A0M3J324,A0A0M3K9T5,A0A0M3JS99,A0A0M3JWP6,A0A3P6SY92
GO:BP	regulation of protein polymerization	GO:0032271	0.036183812520596645	1.4414856754688945	22	907	11	6091	A0A0M3J4U9,A0A0M3K947,A0A0M3K6Q4,A0A0M3KKB4,A0A0M3JW74,A0A0M3IY30,A0A0M3J324,A0A0M3K9T5,A0A0M3JS99,A0A0M3JWP6,A0A3P6SY92
GO:BP	ATP synthesis coupled electron transport	GO:0042773	0.04176919510227882	1.379143893564346	10	907	7	6091	A0A0M3JXN4,A0A0M3KE43,A0A0M3JZ53,A0A0M3JGC1,A0A0M3KIV9,A0A0M3K5J7,A0A0M3J208
GO:BP	oxidative phosphorylation	GO:0006119	0.04176919510227882	1.379143893564346	10	907	7	6091	A0A0M3JXN4,A0A0M3KE43,A0A0M3JZ53,A0A0M3JGC1,A0A0M3KIV9,A0A0M3K5J7,A0A0M3J208
GO:BP	regulation of cellular component biogenesis	GO:0044087	0.04678535776075311	1.3298900451884177	26	907	12	6091	A0A0M3K232,A0A0M3J4U9,A0A0M3K947,A0A0M3K6Q4,A0A0M3KKB4,A0A0M3JW74,A0A0M3IY30,A0A0M3J324,A0A0M3K9T5,A0A0M3JS99,A0A0M3JWP6,A0A3P6SY92
GO:BP	tRNA aminoacylation	GO:0043039	0.04707606565456638	1.3271998401342504	62	907	21	6091	A0A158PPQ6,A0A0M3JQZ6,A0A0M3K505,A0A0M3K9F8,A0A0M3JXK6,A0A0M3K2P3,A0A3P6RRT9,A0A0M3K2S0,A0A0M3JSP8,A0A0M3KHS6,A0A0M3JST8,A0A0M3K5W0,A0A0M3K755,A0A0M3JWB8,A0A0M3K674,A0A0M3J2Z6,A0A0M3JY44,A0A3P6NPJ7,A0A0M3J5E0,A0A3P6NP85,A0A0M3J2G9
GO:BP	amino acid activation	GO:0043038	0.04707606565456638	1.3271998401342504	62	907	21	6091	A0A158PPQ6,A0A0M3JQZ6,A0A0M3K505,A0A0M3K9F8,A0A0M3JXK6,A0A0M3K2P3,A0A3P6RRT9,A0A0M3K2S0,A0A0M3JSP8,A0A0M3KHS6,A0A0M3JST8,A0A0M3K5W0,A0A0M3K755,A0A0M3JWB8,A0A0M3K674,A0A0M3J2Z6,A0A0M3JY44,A0A3P6NPJ7,A0A0M3J5E0,A0A3P6NP85,A0A0M3J2G9
GO:BP	nucleoside phosphate biosynthetic process	GO:1901293	0.0477776808137101	1.320774935252809	103	907	30	6091	A0A158PMX4,A0A0M3J315,A0A0M3JXY6,A0A0M3JZQ3,A0A0M3KJM6,A0A3P6QLW6,A0A3P6QHQ7,A0A0M3JRA2,A0A0M3K219,A0A0M3K9I2,A0A0M3JXS9,A0A3P6R6R6,A0A0M3K222,A0A0M3K9C0,A0A0M3JT29,A0A0M3KE04,A0A0M3JV76,A0A0M3J6P2,A0A0M3KC75,A0A0M3JSY8,A0A3P6S0T8,A0A0M3K8T8,A0A0M3KH52,A0A0M3JS85,A0A0M3JZ51,A0A3P6R0U5,A0A3P6SB12,A0A0M3J201,A0A0M3K0A5,A0A0M3KHR2
GO:BP	cytoplasmic translation	GO:0002181	0.04881426216630875	1.311453270718896	16	907	9	6091	A0A0M3JWT3,A0A3P6Q861,A0A0M3JYU4,A0A158PNB8,A0A0M3JS04,A0A0M3JVR0,A0A0M3JUR2,A0A158PN31,A0A0M3K2C4
GO:BP	regulation of anatomical structure size	GO:0090066	0.06009341948763968	1.2211730826840514	23	907	11	6091	A0A0M3J4U9,A0A0M3K947,A0A0M3K6Q4,A0A0M3KKB4,A0A0M3JW74,A0A0M3IY30,A0A0M3J324,A0A0M3K9T5,A0A0M3JS99,A0A0M3JWP6,A0A3P6SY92
GO:BP	regulation of cellular component size	GO:0032535	0.06009341948763968	1.2211730826840514	23	907	11	6091	A0A0M3J4U9,A0A0M3K947,A0A0M3K6Q4,A0A0M3KKB4,A0A0M3JW74,A0A0M3IY30,A0A0M3J324,A0A0M3K9T5,A0A0M3JS99,A0A0M3JWP6,A0A3P6SY92
GO:BP	regulation of protein catabolic process	GO:0042176	0.07600289922823665	1.1191698406822441	8	907	6	6091	A0A0M3IYS0,A0A0M3J2T7,A0A0M3K8Y8,A0A0M3JZD1,A0A0M3JS83,A0A0M3JVM5
GO:BP	carbohydrate biosynthetic process	GO:0016051	0.0820516939538153	1.0859124485267864	47	907	17	6091	A0A0M3J768,A0A0M3K059,A0A0M3IZF7,A0A0M3IZU8,A0A0M3JU73,A0A158PN69,A0A0M3JTD5,A0A3P6PJI1,A0A0M3JBQ8,A0A3P6SQN8,A0A3P6QCR5,A0A0M3JTQ2,A0A0M3KCB9,A0A0M3JSC9,A0A0M3JSC7,A0A0M3JJ02,A0A3P6QBU5
GO:BP	homeostatic process	GO:0042592	0.09922735043217895	1.0033686050170647	74	907	23	6091	A0A0M3JRA5,A0A0M3JT86,A0A0M3JB20,A0A3P6S264,A0A3P6NT27,A0A097IYF9,A0A0M3JTZ8,A0A3P6NBS7,A0A0M3K8Z5,A0A158PNY8,A0A3P6NUD5,A0A0M3K9Z9,A0A0M3K5J3,A0A0M3K0T4,A0A0M3JYQ4,A0A0M3JRH6,A0A0M3IYU7,A0A0M3IY29,A0A0M3JWD3,A0A0M3JUL1,A0A0M3JRE6,A0A3P6NTK3,A0A0M3JY59
GO:BP	cellular glucose homeostasis	GO:0001678	0.12629988146154744	0.8985970570505283	6	907	5	6091	A0A0M3JT86,A0A3P6S264,A0A3P6NT27,A0A158PNY8,A0A0M3IY29
GO:BP	macromolecule catabolic process	GO:0009057	0.14620633667773777	0.8350338043649035	129	907	34	6091	A0A158PN69,A0A0M3JTK2,A0A0M3K631,A0A0M3K2H1,A0A0M3JSH7,A0A0M3IYS0,A0A0M3JS47,A0A0M3KHP4,A0A0M3J2T7,A0A0M3JRE5,A0A0M3K635,A0A3P6QLX8,A0A0M3JZK2,A0A0M3KFJ4,A0A0M3JYT8,A0A0M3JT99,A0A0M3K8Y8,A0A0M3JQV0,A0A0M3JZD1,A0A0M3JS83,A0A0M3K6C4,A0A0M3JRK5,A0A0M3KF60,A0A0M3J5A2,A0A0M3JTX7,A0A0M3K7F7,A0A0M3JVM5,A0A0M3K925,A0A0M3K0P4,A0A3P6NIU7,A0A0M3K357,A0A0M3K6E2,A0A158PPR7,A0A0M3JW10
GO:BP	nitrogen compound transport	GO:0071705	0.14699276955238827	0.8327040272975972	239	907	55	6091	A0A0M3K6Q9,A0A0M3JST9,A0A158PN62,A0A0M3JZR1,A0A158PP88,A0A0M3JYT0,A0A0M3J530,A0A0M3JR34,A0A0M3KAN8,A0A0M3JT50,A0A0M3J280,A0A0M3KGP1,A0A0M3J2S2,A0A0M3JJJ3,A0A0M3JQT2,A0A3P6QRE4,A0A158PNI3,A0A0M3JVW2,A0A0M3JYW2,A0A0M3JWA5,A0A3P6PG54,A0A3P6S6H8,A0A0M3JRB7,A0A0M3JW90,A0A0M3JMG8,A0A0M3KD75,A0A0M3JSC5,A0A0M3JH07,A0A0M3JS37,A0A0M3JTE7,A0A0M3JB02,A0A0M3JQU7,A0A0M3JUW0,A0A0M3K9H9,A0A0M3JE92,A0A0M3K7F9,A0A…
GO:BP	regulation of actin cytoskeleton organization	GO:0032956	0.1488297337835644	0.827310295079685	25	907	11	6091	A0A0M3J4U9,A0A0M3K947,A0A0M3K6Q4,A0A0M3KKB4,A0A0M3JW74,A0A0M3IY30,A0A0M3J324,A0A0M3K9T5,A0A0M3JS99,A0A0M3JWP6,A0A3P6SY92
GO:BP	regulation of actin filament-based process	GO:0032970	0.1488297337835644	0.827310295079685	25	907	11	6091	A0A0M3J4U9,A0A0M3K947,A0A0M3K6Q4,A0A0M3KKB4,A0A0M3JW74,A0A0M3IY30,A0A0M3J324,A0A0M3K9T5,A0A0M3JS99,A0A0M3JWP6,A0A3P6SY92
GO:BP	protein polymerization	GO:0051258	0.1488297337835644	0.827310295079685	25	907	11	6091	A0A0M3J4U9,A0A0M3K947,A0A0M3K6Q4,A0A0M3KKB4,A0A0M3JW74,A0A0M3IY30,A0A0M3J324,A0A0M3K9T5,A0A0M3JS99,A0A0M3JWP6,A0A3P6SY92
GO:BP	serine family amino acid metabolic process	GO:0009069	0.15653437791013614	0.805390268359825	18	907	9	6091	A0A0M3K5M3,A0A0M3KAE7,A0A0M3JWK1,A0A0M3JXV3,A0A0M3JC40,A0A3P6PQ31,A0A3P6RAT0,A0A0M3JJT0,A0A0M3JKN7
GO:BP	fumarate metabolic process	GO:0006106	0.161889634110198	0.7907809584910116	4	907	4	6091	A0A0M3J0G5,A0A0M3J802,A0A0M3JL06,A0A0M3K0N8
GO:BP	regulation of biological quality	GO:0065008	0.16241399061193804	0.7893765626326804	150	907	38	6091	A0A0M3JRA5,A0A0M3JT86,A0A0M3JB20,A0A3P6S264,A0A3P6NT27,A0A097IYF9,A0A0M3JTZ8,A0A3P6NBS7,A0A0M3K8Z5,A0A158PNY8,A0A3P6NUD5,A0A0M3K9Z9,A0A0M3K5J3,A0A0M3K0T4,A0A0M3J4U9,A0A0M3K947,A0A0M3K6Q4,A0A0M3JYQ4,A0A0M3K2S0,A0A0M3JRH6,A0A0M3IYU7,A0A0M3KKB4,A0A0M3IY29,A0A0M3JWD3,A0A0M3JW74,A0A0M3K5W0,A0A0M3K351,A0A0M3JUL1,A0A0M3IY30,A0A0M3JRE6,A0A0M3J324,A0A0M3K9T5,A0A0M3JS99,A0A3P6NTK3,A0A0M3JWP6,A0A0M3JY59,A0A…
GO:BP	serine family amino acid catabolic process	GO:0009071	0.19924018155678147	0.7006230711904451	9	907	6	6091	A0A0M3KAE7,A0A0M3JC40,A0A3P6PQ31,A0A3P6RAT0,A0A0M3JJT0,A0A0M3JKN7
GO:BP	glycine catabolic process	GO:0006546	0.19924018155678147	0.7006230711904451	9	907	6	6091	A0A0M3KAE7,A0A0M3JC40,A0A3P6PQ31,A0A3P6RAT0,A0A0M3JJT0,A0A0M3JKN7
GO:BP	alpha-amino acid metabolic process	GO:1901605	0.2225324788013898	0.652606594414162	55	907	18	6091	A0A158PPJ1,A0A0M3KDF0,A0A0M3JRD3,A0A0M3K5M3,A0A3P6QT32,A0A0M3J2N5,A0A0M3KAE7,A0A0M3JWK1,A0A0M3JXV3,A0A0M3K937,A0A0M3JC40,A0A3P6PQ31,A0A3P6RAT0,A0A0M3K3G4,A0A0M3K491,A0A0M3JJT0,A0A0M3JKN7,A0A158PMS6
GO:BP	organic substance transport	GO:0071702	0.30913753480723966	0.5098482606435933	296	907	64	6091	A0A0M3K1Y0,A0A0M3K6Q9,A0A0M3JST9,A0A158PN62,A0A0M3IXZ4,A0A0M3JZR1,A0A158PP88,A0A0M3JYT0,A0A0M3J530,A0A0M3KD48,A0A0M3JR34,A0A0M3K663,A0A0M3KAN8,A0A0M3JT50,A0A0M3J280,A0A0M3KGP1,A0A0M3J2S2,A0A0M3IYN1,A0A0M3JYZ7,A0A0M3JJJ3,A0A0M3JQT2,A0A3P6QRE4,A0A0M3JXT7,A0A158PNI3,A0A0M3JVW2,A0A0M3JYW2,A0A0M3JWA5,A0A3P6PG54,A0A3P6S6H8,A0A0M3JRB7,A0A0M3JW90,A0A0M3JMG8,A0A0M3KD75,A0A0M3JSC5,A0A0M3JH07,A0A0M3JS37,A0A…
GO:BP	intracellular transport	GO:0046907	0.31349178954048545	0.5037738290085594	208	907	48	6091	A0A0M3JST9,A0A158PP88,A0A0M3JYT0,A0A0M3JT02,A0A0M3JYI3,A0A0M3J530,A0A0M3JR34,A0A0M3KAN8,A0A0M3J280,A0A0M3KGP1,A0A0M3J2S2,A0A0M3JJJ3,A0A0M3JQT2,A0A158PNI3,A0A0M3JVW2,A0A0M3JYW2,A0A0M3JWA5,A0A3P6PG54,A0A3P6S6H8,A0A0M3JRB7,A0A0M3JW90,A0A0M3JMG8,A0A0M3JH07,A0A0M3JS37,A0A0M3JTE7,A0A0M3JB02,A0A0M3JQU7,A0A0M3JUW0,A0A0M3JE92,A0A0M3K7F9,A0A0M3JR63,A0A0M3JT23,A0A3P6R0P2,A0A158PPN9,A0A0M3K2L9,A0A3P6Q1K3,A0A…
GO:BP	mitochondrion organization	GO:0007005	0.3332616777468957	0.4772146236329906	31	907	12	6091	A0A0M3JR34,A0A0M3JRB7,A0A0M3KBI1,A0A0M3JPU1,A0A0M3JE92,A0A0M3JSR0,A0A0M3K8Y4,A0A3P6NTZ1,A0A3P6UAV9,A0A3P6NV01,A0A0M3K3L3,A0A0M3K6V2
GO:BP	carbohydrate homeostasis	GO:0033500	0.3876654775560657	0.41154287212783763	7	907	5	6091	A0A0M3JT86,A0A3P6S264,A0A3P6NT27,A0A158PNY8,A0A0M3IY29
GO:BP	glucose homeostasis	GO:0042593	0.3876654775560657	0.41154287212783763	7	907	5	6091	A0A0M3JT86,A0A3P6S264,A0A3P6NT27,A0A158PNY8,A0A0M3IY29
GO:BP	glycine metabolic process	GO:0006544	0.39571612021853025	0.4026162575950914	13	907	7	6091	A0A0M3K5M3,A0A0M3KAE7,A0A0M3JC40,A0A3P6PQ31,A0A3P6RAT0,A0A0M3JJT0,A0A0M3JKN7
GO:BP	protein targeting to mitochondrion	GO:0006626	0.4354466612385357	0.36106503502707665	10	907	6	6091	A0A0M3JR34,A0A0M3JRB7,A0A0M3JE92,A0A0M3JSR0,A0A0M3K8Y4,A0A0M3K6V2
GO:BP	protein localization to mitochondrion	GO:0070585	0.4354466612385357	0.36106503502707665	10	907	6	6091	A0A0M3JR34,A0A0M3JRB7,A0A0M3JE92,A0A0M3JSR0,A0A0M3K8Y4,A0A0M3K6V2
GO:BP	establishment of protein localization to mitochondrion	GO:0072655	0.4354466612385357	0.36106503502707665	10	907	6	6091	A0A0M3JR34,A0A0M3JRB7,A0A0M3JE92,A0A0M3JSR0,A0A0M3K8Y4,A0A0M3K6V2
GO:BP	organic acid catabolic process	GO:0016054	0.4429762616478157	0.3536195462635915	36	907	13	6091	A0A0M3KDF0,A0A0M3JRD3,A0A0M3J2N5,A0A0M3KAE7,A0A3P6TBC7,A0A0M3JC40,A0A3P6NTV1,A0A3P6PQ31,A0A3P6RAT0,A0A0M3J648,A0A0M3JJT0,A0A0M3JKN7,A0A158PMS6
GO:BP	protein-containing complex subunit organization	GO:0043933	0.4640392352021	0.33344529765334097	137	907	34	6091	A0A0M3K031,A0A0M3K485,A0A0M3JGR5,A0A0M3K8N6,A0A0M3J4U9,A0A0M3JRT2,A0A0M3JWT3,A0A0M3K947,A0A0M3K6Q4,A0A3P6Q6M9,A0A0M3JIK2,A0A0M3KKB4,A0A3P6S0H1,A0A0M3JW74,A0A0M3KBI1,A0A0M3JU93,A0A3P6Q861,A0A0M3KBY0,A0A0M3JYU4,A0A158PNB8,A0A0M3IY30,A0A0M3J324,A0A0M3K9T5,A0A0M3JTX7,A0A0M3JS04,A0A0M3K1F9,A0A0M3K487,A0A0M3JS99,A0A0M3JWP6,A0A0M3JUR2,A0A158PN31,A0A3P6SY92,A0A0M3IZA2,A0A0M3K2C4
GO:BP	positive regulation of cellular component organization	GO:0051130	0.5390018731698627	0.2684097255258374	17	907	8	6091	A0A0M3J4U9,A0A0M3K6Q4,A0A0M3KKB4,A0A0M3JW74,A0A0M3JU93,A0A0M3K9T5,A0A0M3JWP6,A0A3P6SY92
GO:BP	actin filament-based process	GO:0030029	0.6341073838273106	0.1978371896662386	55	907	17	6091	A0A0M3KFW1,A0A0M3K485,A0A0M3JGR5,A0A0M3J4U9,A0A0M3K947,A0A0M3K6Q4,A0A0M3JIK2,A0A0M3KKB4,A0A0M3J9V9,A0A0M3JW74,A0A0M3IY30,A0A0M3J324,A0A0M3KC98,A0A0M3K9T5,A0A0M3JS99,A0A0M3JWP6,A0A3P6SY92
GO:BP	actin cytoskeleton organization	GO:0030036	0.6341073838273106	0.1978371896662386	55	907	17	6091	A0A0M3KFW1,A0A0M3K485,A0A0M3JGR5,A0A0M3J4U9,A0A0M3K947,A0A0M3K6Q4,A0A0M3JIK2,A0A0M3KKB4,A0A0M3J9V9,A0A0M3JW74,A0A0M3IY30,A0A0M3J324,A0A0M3KC98,A0A0M3K9T5,A0A0M3JS99,A0A0M3JWP6,A0A3P6SY92
GO:BP	cellular amino acid catabolic process	GO:0009063	0.6535473195978897	0.18472296218251164	29	907	11	6091	A0A0M3KDF0,A0A0M3JRD3,A0A0M3J2N5,A0A0M3KAE7,A0A3P6TBC7,A0A0M3JC40,A0A3P6PQ31,A0A3P6RAT0,A0A0M3JJT0,A0A0M3JKN7,A0A158PMS6
GO:BP	cellular modified amino acid metabolic process	GO:0006575	0.6535473195978897	0.18472296218251164	29	907	11	6091	A0A3P6S310,A0A0M3JSD5,A0A0M3JS63,A0A3P6SVY9,A0A3P6R4Z6,A0A0M3K5M3,A0A158PNF4,A0A3P6TAM0,A0A0M3IYU7,A0A0M3K1E8,A0A0M3KGA6
GO:BP	regulation of cytoskeleton organization	GO:0051493	0.6535473195978897	0.18472296218251164	29	907	11	6091	A0A0M3J4U9,A0A0M3K947,A0A0M3K6Q4,A0A0M3KKB4,A0A0M3JW74,A0A0M3IY30,A0A0M3J324,A0A0M3K9T5,A0A0M3JS99,A0A0M3JWP6,A0A3P6SY92
GO:BP	positive regulation of supramolecular fiber organization	GO:1902905	0.6904497085202169	0.16086794939177126	14	907	7	6091	A0A0M3J4U9,A0A0M3K6Q4,A0A0M3KKB4,A0A0M3JW74,A0A0M3K9T5,A0A0M3JWP6,A0A3P6SY92
GO:BP	actin nucleation	GO:0045010	0.6904497085202169	0.16086794939177126	14	907	7	6091	A0A0M3J4U9,A0A0M3K6Q4,A0A0M3KKB4,A0A0M3JW74,A0A0M3K9T5,A0A0M3JWP6,A0A3P6SY92
GO:BP	positive regulation of protein-containing complex assembly	GO:0031334	0.6904497085202169	0.16086794939177126	14	907	7	6091	A0A0M3J4U9,A0A0M3K6Q4,A0A0M3KKB4,A0A0M3JW74,A0A0M3K9T5,A0A0M3JWP6,A0A3P6SY92
GO:BP	Arp2/3 complex-mediated actin nucleation	GO:0034314	0.6904497085202169	0.16086794939177126	14	907	7	6091	A0A0M3J4U9,A0A0M3K6Q4,A0A0M3KKB4,A0A0M3JW74,A0A0M3K9T5,A0A0M3JWP6,A0A3P6SY92
GO:BP	positive regulation of actin filament polymerization	GO:0030838	0.6904497085202169	0.16086794939177126	14	907	7	6091	A0A0M3J4U9,A0A0M3K6Q4,A0A0M3KKB4,A0A0M3JW74,A0A0M3K9T5,A0A0M3JWP6,A0A3P6SY92
GO:BP	positive regulation of cytoskeleton organization	GO:0051495	0.6904497085202169	0.16086794939177126	14	907	7	6091	A0A0M3J4U9,A0A0M3K6Q4,A0A0M3KKB4,A0A0M3JW74,A0A0M3K9T5,A0A0M3JWP6,A0A3P6SY92
GO:BP	positive regulation of protein polymerization	GO:0032273	0.6904497085202169	0.16086794939177126	14	907	7	6091	A0A0M3J4U9,A0A0M3K6Q4,A0A0M3KKB4,A0A0M3JW74,A0A0M3K9T5,A0A0M3JWP6,A0A3P6SY92
GO:BP	pentose-phosphate shunt	GO:0006098	0.7133835478458753	0.14667691064406452	5	907	4	6091	A0A0M3KAE3,A0A0M3JQ33,A0A158PPB2,A0A0M3JVZ6
GO:BP	glucose 6-phosphate metabolic process	GO:0051156	0.7133835478458753	0.14667691064406452	5	907	4	6091	A0A0M3KAE3,A0A0M3JQ33,A0A158PPB2,A0A0M3JVZ6
GO:BP	AMP metabolic process	GO:0046033	0.7133835478458753	0.14667691064406452	5	907	4	6091	A0A158PMX4,A0A3P6R6R6,A0A0M3J6P2,A0A0M3KC75
GO:BP	NADPH regeneration	GO:0006740	0.7133835478458753	0.14667691064406452	5	907	4	6091	A0A0M3KAE3,A0A0M3JQ33,A0A158PPB2,A0A0M3JVZ6
GO:BP	ribonucleoside monophosphate metabolic process	GO:0009161	0.8449758693776448	0.07315569335299654	18	907	8	6091	A0A158PMX4,A0A0M3JWU5,A0A3P6R6R6,A0A0M3J6P2,A0A0M3KC75,A0A3P6S0T8,A0A0M3K8T8,A0A3P6SB12
GO:BP	cellular protein metabolic process	GO:0044267	0.8878495104067157	0.05166064045854993	1286	907	224	6091	A0A0M3JXP0,A0A0M3JRP0,A0A0M3JQB9,A0A158PN23,A0A0M3K0N6,A0A0M3JRJ4,A0A0M3IYX4,A0A0M3JXM0,A0A0M3K2K1,A0A0M3JMW2,A0A0M3KAG0,A0A0M3K867,A0A0M3JUN5,A0A3P6S5V7,A0A0M3KIX0,A0A3P6RU49,A0A0M3JWC5,A0A158PPQ6,A0A0M3K6U9,A0A0M3JT42,A0A0M3K551,A0A3P6NH68,A0A0M3K2Z8,A0A0M3JVH2,A0A0M3JQZ6,A0A0M3JUR6,A0A0M3K505,Q14QT4,A0A0M3KCU8,A0A0M3JYB9,A0A0M3K2P7,A0A0M3J0N5,A0A0M3K9F8,A0A0M3K1X3,A0A0M3JTK2,A0A0M3KFV4,A0A0M3K…
GO:BP	acetyl-CoA biosynthetic process	GO:0006085	0.9071031081024463	0.042343344985260746	8	907	5	6091	A0A0M3JXY6,A0A0M3KJM6,A0A3P6QLW6,A0A0M3JRA2,A0A0M3JXS9
GO:BP	acyl-CoA biosynthetic process	GO:0071616	0.9071031081024463	0.042343344985260746	8	907	5	6091	A0A0M3JXY6,A0A0M3KJM6,A0A3P6QLW6,A0A0M3JRA2,A0A0M3JXS9
GO:BP	mitochondrial ATP synthesis coupled electron transport	GO:0042775	0.9071031081024463	0.042343344985260746	8	907	5	6091	A0A0M3KE43,A0A0M3JGC1,A0A0M3KIV9,A0A0M3K5J7,A0A0M3J208
GO:BP	aerobic electron transport chain	GO:0019646	0.9071031081024463	0.042343344985260746	8	907	5	6091	A0A0M3KE43,A0A0M3JGC1,A0A0M3KIV9,A0A0M3K5J7,A0A0M3J208
GO:BP	thioester biosynthetic process	GO:0035384	0.9071031081024463	0.042343344985260746	8	907	5	6091	A0A0M3JXY6,A0A0M3KJM6,A0A3P6QLW6,A0A0M3JRA2,A0A0M3JXS9
GO:BP	protein-containing complex disassembly	GO:0032984	0.9146511087077698	0.03874453484948556	22	907	9	6091	A0A0M3K031,A0A0M3K485,A0A0M3JGR5,A0A0M3K947,A0A0M3JIK2,A0A0M3JU93,A0A0M3IY30,A0A0M3J324,A0A0M3K1F9
GO:BP	vesicle-mediated transport	GO:0016192	1	0	168	907	36	6091	A0A3P6PHV6,A0A158PP88,A0A0M3JT02,A0A0M3JYI3,A0A0M3J530,A0A0M3K1V9,A0A0M3KC41,A0A0M3J280,A0A0M3J2S2,A0A0M3JJJ3,A0A0M3JQT2,A0A3P6QRE4,A0A158PNI3,A0A0M3JVW2,A0A0M3JYW2,A0A3P6PG54,A0A0M3JH07,A0A0M3JTE7,A0A0M3JB02,A0A0M3JQU7,A0A0M3JUW0,A0A0M3KI21,A0A0M3J9H2,A0A0M3K7F9,A0A0M3JR63,A0A3P6R0P2,A0A158PPN9,A0A0M3K1F9,A0A0M3KEF9,A0A0M3K2L9,A0A0M3JT33,A0A158PNJ9,A0A3P6NGA6,A0A0M3JP74,A0A0M3K9T8,A0A0M3KJ80
GO:BP	cell wall macromolecule catabolic process	GO:0016998	1	0	1	907	1	6091	A0A0M3K6E2
GO:BP	aromatic compound catabolic process	GO:0019439	1	0	51	907	5	6091	A0A0M3JY34,A0A0M3JWG7,A0A0M3K453,A0A0M3K357,A0A158PPR7
GO:BP	aromatic compound biosynthetic process	GO:0019438	1	0	610	907	40	6091	A0A158PMX4,A0A0M3JY34,A0A0M3JYN9,A0A0M3J315,A0A0M3JXY6,A0A0M3JZQ3,A0A0M3JS38,A0A0M3KJM6,A0A3P6QLW6,A0A3P6QHQ7,A0A0M3JWG7,A0A0M3JRA2,A0A0M3K219,A0A0M3K9I2,A0A0M3JXS9,A0A3P6R6R6,A0A0M3K222,A0A0M3K9C0,A0A0M3JT29,A0A0M3KE04,A0A0M3JZE2,A0A0M3JV76,A0A0M3K0J7,A0A0M3J6P2,A0A0M3KC75,A0A0M3K1I2,A0A0M3JSY8,A0A3P6S0T8,A0A0M3K8T8,A0A0M3KH52,A0A0M3JS85,A0A0M3JZ51,A0A0M3JUG3,A0A3P6R0U5,A0A3P6SB12,A0A0M3J201,A0A…
GO:BP	cytochrome complex assembly	GO:0017004	1	0	4	907	1	6091	A0A0M3KBI1
GO:BP	phosphagen metabolic process	GO:0006599	1	0	3	907	3	6091	A0A0M3JSD5,A0A0M3K1E8,A0A0M3KGA6
GO:BP	phosphocreatine metabolic process	GO:0006603	1	0	3	907	3	6091	A0A0M3JSD5,A0A0M3K1E8,A0A0M3KGA6
GO:BP	organic anion transport	GO:0015711	1	0	26	907	2	6091	A0A0M3K6Q9,A0A0M3JT50
GO:BP	endosomal transport	GO:0016197	1	0	22	907	3	6091	A0A0M3JYI3,A0A3P6R0P2,A0A3P6NGA6
GO:BP	removal of superoxide radicals	GO:0019430	1	0	5	907	3	6091	A0A0M3JZ77,A0A0M3K6L1,A0A0M3JY85
GO:BP	alditol metabolic process	GO:0019400	1	0	3	907	1	6091	A0A0M3J3Z3
GO:BP	protein import	GO:0017038	1	0	25	907	6	6091	A0A0M3JR34,A0A0M3KGP1,A0A0M3JRB7,A0A0M3JMG8,A0A0M3JS37,A0A0M3JE92
GO:BP	pyridine nucleotide biosynthetic process	GO:0019363	1	0	15	907	1	6091	A0A0M3KH52
GO:BP	negative regulation of translation	GO:0017148	1	0	4	907	1	6091	A0A158PPR7
GO:BP	pyridine nucleotide metabolic process	GO:0019362	1	0	16	907	2	6091	A0A0M3J7L6,A0A0M3KH52
GO:BP	nicotinamide nucleotide biosynthetic process	GO:0019359	1	0	15	907	1	6091	A0A0M3KH52
GO:BP	inorganic anion transport	GO:0015698	1	0	71	907	2	6091	A0A0M3K232,A0A158PP94
GO:BP	rRNA metabolic process	GO:0016072	1	0	36	907	2	6091	A0A0M3JWX6,A0A158PMW0
GO:BP	dephosphorylation	GO:0016311	1	0	175	907	18	6091	A0A0M3JXM0,A0A0M3KIX0,A0A0M3JWX2,A0A0M3JTS5,A0A0M3KD55,A0A0M3JSV6,A0A0M3JTD5,A0A0M3K0T4,A0A0M3KDT2,A0A0M3JRF0,A0A0M3JU05,A0A0M3JSP9,A0A0M3K5P6,A0A0M3KBF5,A0A3P6RWU6,A0A0M3JXA1,A0A0M3JUY6,A0A0M3JSC6
GO:BP	phosphorylation	GO:0016310	1	0	482	907	56	6091	A0A158PMX4,A0A0M3JT86,A0A158PN23,A0A0M3JYW9,A0A0M3JSD5,A0A3P6S264,A0A3P6NT27,A0A3P6QT08,A0A0M3K444,A0A158PP77,A0A0M3K2Y3,A0A3P6RU49,A0A0M3JWC5,A0A3P6PPE7,A0A3P6S5Y2,A0A158PNY8,A0A0M3JSY6,A0A0M3K9I2,A0A3P6R6R6,A0A0M3JRM1,A0A0M3JT29,A0A0M3KE04,A0A0M3KC77,A0A158PP12,A0A0M3JSM3,A0A3P6R7U4,A0A158PMV0,A0A0M3K3R7,A0A0M3K0Y9,A0A0M3J1A8,A0A0M3IY02,A0A0M3IY29,A0A0M3K7I0,A0A0M3JS01,A0A0M3KIG6,A0A0M3JFM0,A0A…
GO:BP	protein targeting	GO:0006605	1	0	29	907	10	6091	A0A0M3JYT0,A0A0M3JR34,A0A0M3JWA5,A0A0M3JRB7,A0A0M3JE92,A0A0M3JSR0,A0A0M3K8Y4,A0A0M3K109,A0A158PNM2,A0A0M3K6V2
GO:BP	histone acetylation	GO:0016573	1	0	16	907	1	6091	A0A0M3K0J7
GO:BP	GDP-mannose metabolic process	GO:0019673	1	0	7	907	2	6091	A0A0M3JS38,A0A3P6R892
GO:BP	histone demethylation	GO:0016577	1	0	2	907	1	6091	A0A0M3KAU8
GO:BP	valine catabolic process	GO:0006574	1	0	3	907	1	6091	A0A3P6TBC7
GO:BP	covalent chromatin modification	GO:0016569	1	0	48	907	3	6091	A0A0M3K0J7,A0A0M3KAU8,A0A0M3JTK0
GO:BP	histidine catabolic process to glutamate and formamide	GO:0019556	1	0	2	907	1	6091	A0A0M3J2N5
GO:BP	protein deubiquitination	GO:0016579	1	0	35	907	4	6091	A0A0M3JTK2,A0A0M3JQV0,A0A0M3JRK5,A0A0M3K087
GO:BP	propionate metabolic process	GO:0019541	1	0	4	907	2	6091	A0A3P6R753,A0A0M3IZT4
GO:BP	iron-sulfur cluster assembly	GO:0016226	1	0	7	907	3	6091	A0A0M3JVH1,A0A0M3JXB3,A0A0M3JH14
GO:BP	protein processing	GO:0016485	1	0	24	907	5	6091	A0A0M3JTN1,A0A0M3JUI7,A0A0M3K8Y4,A0A0M3K6V2,A0A0M3IY99
GO:BP	taurine metabolic process	GO:0019530	1	0	1	907	1	6091	A0A0M3IY24
GO:BP	D-gluconate metabolic process	GO:0019521	1	0	2	907	1	6091	A0A0M3JVZ6
GO:BP	aldonic acid metabolic process	GO:0019520	1	0	2	907	1	6091	A0A0M3JVZ6
GO:BP	gene silencing	GO:0016458	1	0	17	907	1	6091	A0A0M3JT07
GO:BP	peptidyl-proline hydroxylation	GO:0019511	1	0	4	907	1	6091	A0A0M3K9K6
GO:BP	protein sumoylation	GO:0016925	1	0	4	907	1	6091	A0A0M3J0N5
GO:BP	L-methionine salvage from methylthioadenosine	GO:0019509	1	0	1	907	1	6091	A0A0M3K491
GO:BP	polyamine biosynthetic process	GO:0006596	1	0	5	907	1	6091	A0A0M3K8P9
GO:BP	glycine decarboxylation via glycine cleavage system	GO:0019464	1	0	1	907	1	6091	A0A0M3KAE7
GO:BP	cytosolic transport	GO:0016482	1	0	19	907	2	6091	A0A3P6R0P2,A0A3P6NGA6
GO:BP	cysteine biosynthetic process	GO:0019344	1	0	2	907	2	6091	A0A0M3JWK1,A0A0M3JXV3
GO:BP	pentose metabolic process	GO:0019321	1	0	1	907	1	6091	A0A0M3JSY6
GO:BP	RNA metabolic process	GO:0016070	1	0	845	907	35	6091	A0A0M3JT07,A0A158PPQ6,A0A0M3JQZ6,A0A0M3K505,A0A0M3K9F8,A0A0M3JXK6,A0A0M3JZT1,A0A0M3K2P3,A0A0M3JWX6,A0A3P6RRT9,A0A0M3K2S0,A0A0M3JZE2,A0A0M3K0J7,A0A0M3JSP8,A0A0M3KHS6,A0A0M3JST8,A0A0M3K1I2,A0A0M3K5W0,A0A0M3K755,A0A0M3JWB8,A0A0M3K674,A0A0M3J2Z6,A0A0M3JY44,A0A3P6NPJ7,A0A0M3J5E0,A0A3P6NP85,A0A0M3J2G9,A0A0M3K1N1,A0A0M3JTK0,A0A3P6R250,A0A0M3K357,A0A0M3IYB7,A0A158PMW0,A0A158PPR7,A0A0M3IZA2
GO:BP	peptidyl-proline modification	GO:0018208	1	0	28	907	10	6091	A0A0M3JRP0,A0A3P6RU49,A0A0M3K6U9,A0A0M3JT42,A0A3P6NH68,A0A0M3JVH2,A0A0M3JX78,A0A0M3JZH0,A0A0M3K9K6,A0A0M3JW43
GO:BP	nucleobase-containing compound transport	GO:0015931	1	0	48	907	2	6091	A0A0M3K6Q9,A0A0M3JT50
GO:BP	peptidyl-arginine methylation	GO:0018216	1	0	9	907	2	6091	A0A3P6TAW9,A0A0M3K1K8
GO:BP	protein N-linked glycosylation via asparagine	GO:0018279	1	0	1	907	1	6091	A0A0M3JT87
GO:BP	regulation of phosphate metabolic process	GO:0019220	1	0	51	907	9	6091	A0A0M3JXM0,A0A0M3K3R7,A0A0M3K7I0,A0A0M3JU05,A0A0M3KBF5,A0A0M3JH92,A0A0M3K470,A0A0M3K4A4,A0A0M3JEZ3
GO:BP	vesicle organization	GO:0016050	1	0	4	907	2	6091	A0A158PNI3,A0A0M3JQU7
GO:BP	protein-FAD linkage	GO:0018293	1	0	1	907	1	6091	A0A0M3KE43
GO:BP	protein prenylation	GO:0018342	1	0	5	907	2	6091	A0A0M3JQB9,A0A0M3IY14
GO:BP	cellular component organization	GO:0016043	1	0	505	907	74	6091	A0A0M3K232,A0A0M3KFW1,A0A0M3K031,A0A0M3K485,A0A0M3KAH2,A0A0G2YNB9,A0A0M3JYU1,A0A0M3JGR5,A0A0M3K8N6,A0A0M3KD48,A0A0M3J921,A0A0M3JR34,A0A0M3J4U9,A0A0M3JRT2,A0A0M3JWT3,A0A0M3K947,A0A0M3K6Q4,A0A0M3JVH1,A0A0M3KDZ4,A0A3P6Q6M9,A0A0M3K0J7,A0A0M3JIK2,A0A158PNI3,A0A0M3JVW2,A0A0M3KKB4,A0A0M3JRB7,A0A0M3J9V9,A0A3P6S0H1,A0A0M3JW74,A0A0M3KBI1,A0A0M3JU93,A0A0M3J3Y3,A0A0M3JQU7,A0A3P6Q861,A0A0M3KBY0,A0A0M3JXB3,A0A…
GO:BP	peptidyl-lysine modification	GO:0018205	1	0	46	907	4	6091	A0A0M3J0N5,A0A158PN96,A0A0M3K0J7,A0A0M3JSI1
GO:BP	lipid catabolic process	GO:0016042	1	0	34	907	2	6091	A0A0M3J8A0,A0A0M3KHT0
GO:BP	cellular biogenic amine metabolic process	GO:0006576	1	0	12	907	1	6091	A0A0M3K8P9
GO:BP	coenzyme A metabolic process	GO:0015936	1	0	9	907	2	6091	A0A0M3KE04,A0A3P6R0U5
GO:BP	protein myristoylation	GO:0018377	1	0	2	907	1	6091	A0A0M3K903
GO:BP	regulation of nucleobase-containing compound metabolic process	GO:0019219	1	0	362	907	3	6091	A0A0M3JZE2,A0A0M3K0J7,A0A158PPR7
GO:BP	coenzyme A biosynthetic process	GO:0015937	1	0	8	907	2	6091	A0A0M3KE04,A0A3P6R0U5
GO:BP	polyamine metabolic process	GO:0006595	1	0	5	907	1	6091	A0A0M3K8P9
GO:BP	nonribosomal peptide biosynthetic process	GO:0019184	1	0	4	907	2	6091	A0A158PNF4,A0A3P6TAM0
GO:BP	internal peptidyl-lysine acetylation	GO:0018393	1	0	18	907	1	6091	A0A0M3K0J7
GO:BP	peptidyl-lysine acetylation	GO:0018394	1	0	18	907	1	6091	A0A0M3K0J7
GO:BP	protein farnesylation	GO:0018343	1	0	3	907	1	6091	A0A0M3JQB9
GO:BP	peptidyl-histidine modification	GO:0018202	1	0	4	907	1	6091	A0A0M3JVR0
GO:BP	peptidyl-asparagine modification	GO:0018196	1	0	1	907	1	6091	A0A0M3JT87
GO:BP	regulation of metabolic process	GO:0019222	1	0	588	907	37	6091	A0A0M3JXP0,A0A0M3JXM0,A0A3P6S5V7,A0A0M3JT07,A0A0M3JUR6,Q14QT4,A0A0M3KCU8,A0A0M3KH91,A0A0M3KCU9,A0A0M3IYS0,A0A0M3J2T7,A0A0M3K3R7,A0A0M3JZE2,A0A0M3K0J7,A0A0M3JUZ9,A0A0M3K7I0,A0A0M3K1M6,A0A0M3K8Y8,A0A0M3JU05,A0A0M3JU93,A0A0M3JZD1,A0A0M3JAI1,A0A0M3JS83,A0A0M3JW67,A0A0M3KBF5,A0A0M3JH92,A0A0M3JVM5,A0A0M3KJW8,A0A0M3JVR0,A0A0M3KKP7,A0A0M3JUR2,A0A0M3K470,A0A0M3K357,A0A0M3IY99,A0A158PPR7,A0A0M3K4A4,A0A0M3J…
GO:BP	pentose catabolic process	GO:0019323	1	0	1	907	1	6091	A0A0M3JSY6
GO:BP	Wnt signaling pathway	GO:0016055	1	0	28	907	1	6091	A0A0M3KAK6
GO:BP	organic acid biosynthetic process	GO:0016053	1	0	48	907	9	6091	A0A0M3K5M3,A0A3P6QT32,A0A0M3IY24,A0A0M3JWK1,A0A0M3JXV3,A0A158PN96,A0A0M3K937,A0A0M3JVN5,A0A0M3K491
GO:BP	hexose catabolic process	GO:0019320	1	0	5	907	2	6091	A0A0M3JK61,A0A0M3KAY8
GO:BP	peptidyl-diphthamide metabolic process	GO:0017182	1	0	4	907	1	6091	A0A0M3JVR0
GO:BP	peptidyl-diphthamide biosynthetic process from peptidyl-histidine	GO:0017183	1	0	4	907	1	6091	A0A0M3JVR0
GO:BP	protein hydroxylation	GO:0018126	1	0	5	907	1	6091	A0A0M3K9K6
GO:BP	hexose biosynthetic process	GO:0019319	1	0	31	907	8	6091	A0A0M3J768,A0A0M3K059,A0A0M3IZF7,A0A0M3IZU8,A0A0M3JU73,A0A3P6PJI1,A0A0M3JBQ8,A0A0M3KCB9
GO:BP	organophosphate ester transport	GO:0015748	1	0	34	907	4	6091	A0A0M3K6Q9,A0A0M3JT50,A0A3P6RQU0,A0A3P6SVP5
GO:BP	hexose metabolic process	GO:0019318	1	0	63	907	15	6091	A0A0M3JK61,A0A0M3J768,A0A0M3K059,A0A0M3IZF7,A0A0M3K2Y3,A0A0M3IZU8,A0A0M3KAY8,A0A0M3JU73,A0A158PMX0,A0A3P6PJI1,A0A158PPB2,A0A0M3JBQ8,A0A3P6R7U4,A0A0M3JS01,A0A0M3KCB9
GO:BP	peptide transport	GO:0015833	1	0	3	907	1	6091	A0A158PN62
GO:BP	purine nucleotide transport	GO:0015865	1	0	14	907	2	6091	A0A0M3K6Q9,A0A0M3JT50
GO:BP	D-ribose catabolic process	GO:0019303	1	0	1	907	1	6091	A0A0M3JSY6
GO:BP	glycine biosynthetic process from serine	GO:0019264	1	0	2	907	1	6091	A0A0M3K5M3
GO:BP	ATP transport	GO:0015867	1	0	10	907	2	6091	A0A0M3K6Q9,A0A0M3JT50
GO:BP	purine ribonucleotide transport	GO:0015868	1	0	14	907	2	6091	A0A0M3K6Q9,A0A0M3JT50
GO:BP	heterocycle biosynthetic process	GO:0018130	1	0	616	907	44	6091	A0A158PMX4,A0A0M3JY34,A0A0M3JYN9,A0A0M3J315,A0A0M3JXY6,A0A0M3JZQ3,A0A0M3JS38,A0A0M3KJM6,A0A3P6QLW6,A0A3P6QHQ7,A0A0M3JWG7,A0A0M3JRA2,A0A0M3K219,A0A0M3K9I2,A0A0M3JXS9,A0A3P6R6R6,A0A0M3K222,A0A0M3K9C0,A0A0M3JT29,A0A0M3KE04,A0A158PN96,A0A0M3JZE2,A0A0M3JV76,A0A0M3K0J7,A0A0M3J6P2,A0A0M3KC75,A0A0M3K1I2,A0A0M3JSY8,A0A3P6S0T8,A0A0M3K8T8,A0A0M3IZU7,A0A0M3KH52,A0A0M3KA25,A0A0M3JS85,A0A0M3JZ51,A0A0M3JUG3,A0A…
GO:BP	peptidyl-amino acid modification	GO:0018193	1	0	138	907	18	6091	A0A0M3JRP0,A0A3P6RU49,A0A0M3K6U9,A0A0M3JT42,A0A3P6NH68,A0A0M3JVH2,A0A0M3J0N5,A0A0M3JX78,A0A0M3JZH0,A0A158PN96,A0A0M3K0J7,A0A0M3JT87,A0A0M3K9K6,A0A0M3JW43,A0A3P6TAW9,A0A0M3JVR0,A0A0M3K1K8,A0A0M3JSI1
GO:BP	peptidyl-arginine modification	GO:0018195	1	0	9	907	2	6091	A0A3P6TAW9,A0A0M3K1K8
GO:BP	methylglyoxal catabolic process to D-lactate via S-lactoyl-glutathione	GO:0019243	1	0	1	907	1	6091	A0A0M3JX43
GO:BP	phospholipid transport	GO:0015914	1	0	20	907	2	6091	A0A3P6RQU0,A0A3P6SVP5
GO:BP	mRNA metabolic process	GO:0016071	1	0	144	907	4	6091	A0A3P6R250,A0A0M3K357,A0A158PPR7,A0A0M3IZA2
GO:BP	histone modification	GO:0016570	1	0	48	907	3	6091	A0A0M3K0J7,A0A0M3KAU8,A0A0M3JTK0
GO:BP	NADP metabolic process	GO:0006739	1	0	6	907	4	6091	A0A0M3KAE3,A0A0M3JQ33,A0A158PPB2,A0A0M3JVZ6
GO:BP	oxygen transport	GO:0015671	1	0	17	907	3	6091	A0A0M3K1N2,A0A0M3JEL6,A0A0M3KIW7
GO:BP	phospholipid metabolic process	GO:0006644	1	0	81	907	4	6091	A0A0M3JTD5,A0A0M3K8G9,A0A0M3JVR0,A0A0M3JS74
GO:BP	tRNA processing	GO:0008033	1	0	69	907	1	6091	A0A0M3K1N1
GO:BP	glycerophospholipid metabolic process	GO:0006650	1	0	51	907	3	6091	A0A0M3JTD5,A0A0M3K8G9,A0A0M3JVR0
GO:BP	cell-cell signaling	GO:0007267	1	0	73	907	1	6091	A0A0M3KAK6
GO:BP	small GTPase mediated signal transduction	GO:0007264	1	0	56	907	5	6091	A0A0M3JZR1,A0A0M3JYW4,A0A0M3JSE4,A0A0M3JY15,A0A0M3JA26
GO:BP	integrin-mediated signaling pathway	GO:0007229	1	0	11	907	1	6091	A0A0M3IZQ1
GO:BP	glutamate receptor signaling pathway	GO:0007215	1	0	8	907	1	6091	A0A0M3JZV3
GO:BP	adenylate cyclase-modulating G protein-coupled receptor signaling pathway	GO:0007188	1	0	6	907	1	6091	A0A0M3JSB2
GO:BP	G protein-coupled receptor signaling pathway	GO:0007186	1	0	192	907	3	6091	A0A0M3JSB2,A0A0M3K124,A0A0M3K5I3
GO:BP	cell surface receptor signaling pathway	GO:0007166	1	0	118	907	3	6091	A0A0M3JZV3,A0A0M3KAK6,A0A0M3IZQ1
GO:BP	signal transduction	GO:0007165	1	0	647	907	24	6091	A0A0M3JXM0,A0A3P6RF88,A0A0M3JZR1,A0A0M3JYB5,A0A0M3JZV3,A0A0M3JYW4,A0A0M3JSM3,A0A0M3JMH8,A0A0M3JNY5,A0A0M3JSE4,A0A158PMT9,A0A0M3JY15,A0A0M3KBF5,A0A0M3JSB2,A0A0M3JA26,A0A0M3K1T6,A0A0M3KAK6,A0A0M3K124,A0A0M3JWG0,A0A0M3JY54,A0A0M3JVL9,A0A0M3K5I3,A0A0M3IZQ1,A0A0M3JCZ0
GO:BP	cell-matrix adhesion	GO:0007160	1	0	13	907	1	6091	A0A3P6QK39
GO:BP	phosphatidylinositol biosynthetic process	GO:0006661	1	0	39	907	3	6091	A0A0M3JTD5,A0A0M3K8G9,A0A0M3JVR0
GO:BP	glycolipid metabolic process	GO:0006664	1	0	21	907	1	6091	A0A0M3JVR0
GO:BP	homophilic cell adhesion via plasma membrane adhesion molecules	GO:0007156	1	0	47	907	1	6091	A0A3P6R4D9
GO:BP	cell adhesion	GO:0007155	1	0	96	907	7	6091	A0A3P6S466,A0A3P6QK39,A0A0M3JWX3,A0A0M3JU32,A0A0M3KFH7,A0A3P6R4D9,A0A0M3IZQ1
GO:BP	cell communication	GO:0007154	1	0	684	907	24	6091	A0A0M3JXM0,A0A3P6RF88,A0A0M3JZR1,A0A0M3JYB5,A0A0M3JZV3,A0A0M3JYW4,A0A0M3JSM3,A0A0M3JMH8,A0A0M3JNY5,A0A0M3JSE4,A0A158PMT9,A0A0M3JY15,A0A0M3KBF5,A0A0M3JSB2,A0A0M3JA26,A0A0M3K1T6,A0A0M3KAK6,A0A0M3K124,A0A0M3JWG0,A0A0M3JY54,A0A0M3JVL9,A0A0M3K5I3,A0A0M3IZQ1,A0A0M3JCZ0
GO:BP	cell cycle	GO:0007049	1	0	83	907	1	6091	A0A0M3K9B4
GO:BP	vacuolar transport	GO:0007034	1	0	14	907	3	6091	A0A0M3K4I5,A0A0M3IYB9,A0A0M3JV05
GO:BP	Golgi organization	GO:0007030	1	0	4	907	1	6091	A0A0M3JQU7
GO:BP	protein alkylation	GO:0008213	1	0	32	907	5	6091	A0A0M3J182,A0A0M3JRG0,A0A3P6RYC8,A0A3P6TAW9,A0A0M3K1K8
GO:BP	protein dealkylation	GO:0008214	1	0	5	907	1	6091	A0A0M3KAU8
GO:BP	cell death	GO:0008219	1	0	20	907	2	6091	A0A3P6UAV9,A0A3P6NV01
GO:BP	RNA splicing	GO:0008380	1	0	88	907	4	6091	A0A0M3K1N1,A0A0M3K357,A0A0M3IYB7,A0A0M3IZA2
GO:BP	branched-chain amino acid catabolic process	GO:0009083	1	0	6	907	3	6091	A0A3P6TBC7,A0A3P6NTV1,A0A0M3J648
GO:BP	branched-chain amino acid metabolic process	GO:0009081	1	0	6	907	3	6091	A0A3P6TBC7,A0A3P6NTV1,A0A0M3J648
GO:BP	aromatic amino acid family metabolic process	GO:0009072	1	0	28	907	2	6091	A0A0M3K5R0,A0A0M3K4Z6
GO:BP	serine family amino acid biosynthetic process	GO:0009070	1	0	8	907	3	6091	A0A0M3K5M3,A0A0M3JWK1,A0A0M3JXV3
GO:BP	acyl-CoA metabolic process	GO:0006637	1	0	14	907	5	6091	A0A0M3JXY6,A0A0M3KJM6,A0A3P6QLW6,A0A0M3JRA2,A0A0M3JXS9
GO:BP	aspartate family amino acid catabolic process	GO:0009068	1	0	1	907	1	6091	A0A0M3KDF0
GO:BP	membrane lipid metabolic process	GO:0006643	1	0	25	907	1	6091	A0A0M3JVR0
GO:BP	aspartate family amino acid biosynthetic process	GO:0009067	1	0	7	907	1	6091	A0A0M3K491
GO:BP	aspartate family amino acid metabolic process	GO:0009066	1	0	9	907	2	6091	A0A0M3KDF0,A0A0M3K491
GO:BP	glutamine family amino acid catabolic process	GO:0009065	1	0	2	907	2	6091	A0A0M3JRD3,A0A158PMS6
GO:BP	microtubule-based movement	GO:0007018	1	0	59	907	5	6091	A0A0M3JWX7,A0A0M3K8H5,A0A0M3IYB4,A0A3P6S2E4,A0A0M3KAR6
GO:BP	glutamine family amino acid metabolic process	GO:0009064	1	0	15	907	5	6091	A0A0M3JRD3,A0A3P6QT32,A0A0M3J2N5,A0A0M3K937,A0A158PMS6
GO:BP	biosynthetic process	GO:0009058	1	0	1246	907	211	6091	A0A158PMX4,A0A0M3JY34,A0A0M3JYN9,A0A0M3J768,A0A0M3K059,A0A0M3K0N6,A0A0M3JSD5,A0A0M3JRJ4,A0A0M3J315,A0A0M3IYX4,A0A0M3JXY6,A0A0M3K2K1,A0A0M3JMW2,A0A0M3KAG0,A0A0M3K867,A0A0M3JZQ3,A0A0M3JUN5,A0A0M3JS38,A0A0M3KJM6,A0A0M3IZF7,A0A0M3JW64,A0A0M3IZU8,A0A0M3KDF0,A0A0M3K5M3,A0A158PPQ6,A0A3P6QT32,A0A3P6QLW6,A0A3P6QHQ7,A0A0M3K551,A0A0M3K1X9,A0A0M3JWG7,A0A0M3K2Z8,A0A0M3JQZ6,A0A158PNW4,A0A0M3K505,A0A0M3JU73,A0A…
GO:BP	pentose-phosphate shunt, non-oxidative branch	GO:0009052	1	0	1	907	1	6091	A0A0M3JQ33
GO:BP	phospholipid biosynthetic process	GO:0008654	1	0	58	907	4	6091	A0A0M3JTD5,A0A0M3K8G9,A0A0M3JVR0,A0A0M3JS74
GO:BP	cellular amino acid biosynthetic process	GO:0008652	1	0	20	907	6	6091	A0A0M3K5M3,A0A3P6QT32,A0A0M3JWK1,A0A0M3JXV3,A0A0M3K937,A0A0M3K491
GO:BP	carbohydrate transport	GO:0008643	1	0	18	907	2	6091	A0A0M3JYZ7,A0A0M3JXT7
GO:BP	pyridoxine biosynthetic process	GO:0008615	1	0	1	907	1	6091	A0A0M3JUG3
GO:BP	pyridoxine metabolic process	GO:0008614	1	0	1	907	1	6091	A0A0M3JUG3
GO:BP	peptidyl-lysine modification to peptidyl-hypusine	GO:0008612	1	0	7	907	1	6091	A0A0M3JSI1
GO:BP	lipid biosynthetic process	GO:0008610	1	0	108	907	6	6091	A0A0M3JTD5,A0A158PN96,A0A0M3JVN5,A0A0M3K8G9,A0A0M3JVR0,A0A0M3JS74
GO:BP	respiratory chain complex IV assembly	GO:0008535	1	0	3	907	1	6091	A0A0M3KBI1
GO:BP	macromolecule biosynthetic process	GO:0009059	1	0	906	907	132	6091	A0A0M3K0N6,A0A0M3JRJ4,A0A0M3IYX4,A0A0M3K2K1,A0A0M3JMW2,A0A0M3KAG0,A0A0M3K867,A0A0M3JUN5,A0A158PPQ6,A0A0M3K551,A0A0M3K2Z8,A0A0M3JQZ6,A0A0M3K505,A0A158PN69,A0A0M3JYB9,A0A0M3K2P7,A0A0M3K9F8,A0A0M3K1X3,A0A0M3KFV4,A0A0M3KEE7,A0A0M3JXK6,A0A0M3JXG1,A0A0M3JXS5,A0A0M3K2P3,A0A0M3JZW6,A0A0M3JWT3,A0A0M3JXI1,A0A3P6PBG5,A0A0M3JU70,A0A0M3IYV2,A0A0M3K776,A0A0M3JD69,A0A3P6RRT9,A0A0M3K630,A0A0M3JZH0,A0A0M3K2H4,A0A…
GO:BP	microtubule-based process	GO:0007017	1	0	107	907	16	6091	A0A0M3KAH2,A0A0G2YNB9,A0A0M3JWX7,A0A0M3J921,A0A0M3K8H5,A0A0M3KDZ4,A0A0M3IYB4,A0A0M3K363,A0A3P6S2E4,A0A0M3J3Y3,A0A3P6S0C3,A0A158PNG9,A0A0M3K689,A0A3P6R6D8,A0A0M3IZK3,A0A0M3KAR6
GO:BP	obsolete cytoskeletal anchoring at plasma membrane	GO:0007016	1	0	2	907	1	6091	A0A0M3JWX3
GO:BP	inner mitochondrial membrane organization	GO:0007007	1	0	3	907	2	6091	A0A0M3JSR0,A0A3P6NTZ1
GO:BP	anion transport	GO:0006820	1	0	99	907	4	6091	A0A0M3K6Q9,A0A0M3K232,A0A0M3JT50,A0A158PP94
GO:BP	calcium ion transport	GO:0006816	1	0	30	907	2	6091	A0A0M3K0Z0,A0A0M3JTY4
GO:BP	sodium ion transport	GO:0006814	1	0	32	907	1	6091	A0A0M3K1A0
GO:BP	potassium ion transport	GO:0006813	1	0	50	907	1	6091	A0A0M3K1A0
GO:BP	cation transport	GO:0006812	1	0	223	907	32	6091	A0A0M3K0Z0,A0A0M3JVS3,A0A0M3J315,A0A0M3JZQ3,A0A0M3JSI2,A0A0M3KJR2,A0A0M3K4N1,A0A3P6QHQ7,A0A0M3JZV3,A0A0M3K219,A0A0M3K9C0,A0A0M3JYS1,A0A0M3JMK3,A0A3P6N3P2,A0A0M3JSY8,A0A3P6UC49,A0A0M3JS85,A0A0M3J6Q7,A0A0M3JZ51,A0A0M3IZ79,A0A0M3K1A0,A0A3P6T4S5,A0A0M3J201,A0A0M3K2A7,A0A0M3K0A5,A0A0M3K4M6,A0A0M3KHP3,A0A0M3JT97,A0A0M3JTY4,A0A0M3JY59,A0A0M3J7Y7,A0A0M3KEN9
GO:BP	ion transport	GO:0006811	1	0	509	907	39	6091	A0A0M3K0Z0,A0A0M3JVS3,A0A0M3K6Q9,A0A0M3K232,A0A0M3J315,A0A0M3JR39,A0A0M3JZQ3,A0A0M3JSI2,A0A0M3KJR2,A0A0M3K4N1,A0A3P6QHQ7,A0A0M3JZV3,A0A0M3K219,A0A0M3K9C0,A0A0M3JYS1,A0A0M3JT50,A0A0M3JMK3,A0A3P6N3P2,A0A0M3JSY8,A0A3P6UC49,A0A0M3JR88,A0A0M3JS85,A0A0M3J6Q7,A0A158PP94,A0A0M3JZ51,A0A0M3IZ79,A0A0M3K1A0,A0A3P6T4S5,A0A0M3J201,A0A0M3J3F7,A0A0M3K2A7,A0A0M3K0A5,A0A0M3K4M6,A0A0M3KHP3,A0A0M3JT97,A0A0M3JTY4,A0A…
GO:BP	transport	GO:0006810	1	0	1217	907	126	6091	A0A0M3K1N2,A0A0M3K1Y0,A0A0M3K0Z0,A0A0M3JVS3,A0A0M3K6Q9,A0A0M3K232,A0A0M3J315,A0A0M3JR39,A0A0M3JST9,A0A0M3JZQ3,A0A0M3JSI2,A0A0M3KJR2,A0A158PN62,A0A3P6PHV6,A0A0M3K4N1,A0A0M3IXZ4,A0A0M3JZR1,A0A3P6QHQ7,A0A0M3JZV3,A0A0M3JEL6,A0A158PP88,A0A0M3JYT0,A0A0M3K219,A0A0M3JT02,A0A0M3JYI3,A0A0M3J530,A0A0M3KD48,A0A0M3K9C0,A0A0M3JR34,A0A0M3K663,A0A0M3KAN8,A0A0M3JYS1,A0A0M3K1V9,A0A0M3KC41,A0A0M3JT50,A0A0M3J280,A0A…
GO:BP	nitrogen compound metabolic process	GO:0006807	1	0	2910	907	433	6091	A0A158PMX4,A0A0M3JY34,A0A0M3JXP0,A0A3P6NDQ7,A0A3P6NPL4,A0A0M3JYN9,A0A3P6PHI6,A0A0M3JRP0,A0A3P6S310,A0A0M3JT86,A0A0M3JQB9,A0A158PN23,A0A3P6MZQ7,A0A0M3JYW9,A0A0M3K0N6,A0A0M3JSD5,A0A0M3JRJ4,A0A0M3J315,A0A0M3JCR4,A0A0M3IYX4,A0A0M3JXY6,A0A0M3JXM0,A0A0M3K2K1,A0A0M3JHT5,A0A0M3JMW2,A0A0M3JS63,A0A0M3KAG0,A0A0M3J110,A0A0M3K3Q3,A0A0M3K867,A0A0M3J8A6,A0A0M3JZQ3,A0A3P6PHV5,A0A3P6NWF6,A0A0M3JUN5,A0A0M3JH24,A0A…
GO:BP	superoxide metabolic process	GO:0006801	1	0	7	907	3	6091	A0A0M3JZ77,A0A0M3K6L1,A0A0M3JY85
GO:BP	phosphate-containing compound metabolic process	GO:0006796	1	0	824	907	115	6091	A0A158PMX4,A0A0M3JY34,A0A0M3JT86,A0A158PN23,A0A0M3JYW9,A0A0M3JSD5,A0A0M3J315,A0A0M3JXY6,A0A0M3JXM0,A0A0M3JZQ3,A0A3P6S264,A0A0M3KJM6,A0A0M3KIX0,A0A3P6NT27,A0A3P6QT08,A0A0M3K444,A0A158PP77,A0A0M3K2Y3,A0A0M3K3X7,A0A0M3JWX2,A0A3P6RU49,A0A0M3JWC5,A0A3P6QLW6,A0A3P6PPE7,A0A3P6QHQ7,A0A0M3JTS5,A0A3P6S5Y2,A0A158PNY8,A0A0M3KAE3,A0A0M3JWG7,A0A0M3JWU5,A0A0M3KD55,A0A0M3JSV6,A0A0M3JRA2,A0A0M3K219,A0A0M3JSY6,A0A…
GO:BP	iron ion transport	GO:0006826	1	0	1	907	1	6091	A0A0M3JY59
GO:BP	phosphorus metabolic process	GO:0006793	1	0	835	907	116	6091	A0A158PMX4,A0A0M3JY34,A0A0M3JT86,A0A158PN23,A0A0M3JYW9,A0A0M3JSD5,A0A0M3J315,A0A0M3JXY6,A0A0M3JXM0,A0A0M3JZQ3,A0A3P6S264,A0A0M3KJM6,A0A0M3KIX0,A0A3P6NT27,A0A3P6QT08,A0A0M3K444,A0A158PP77,A0A0M3K2Y3,A0A0M3K3X7,A0A0M3JWX2,A0A3P6RU49,A0A0M3JWC5,A0A3P6QLW6,A0A3P6PPE7,A0A3P6QHQ7,A0A0M3JTS5,A0A3P6S5Y2,A0A158PNY8,A0A0M3KAE3,A0A0M3JWG7,A0A0M3JWU5,A0A0M3KD55,A0A0M3JSV6,A0A0M3JRA2,A0A0M3K219,A0A0M3JSY6,A0A…
GO:BP	water-soluble vitamin metabolic process	GO:0006767	1	0	6	907	1	6091	A0A0M3JUG3
GO:BP	vitamin metabolic process	GO:0006766	1	0	6	907	1	6091	A0A0M3JUG3
GO:BP	folic acid-containing compound metabolic process	GO:0006760	1	0	9	907	1	6091	A0A0M3K5M3
GO:BP	tetrahydrobiopterin biosynthetic process	GO:0006729	1	0	2	907	1	6091	A0A0M3JYN9
GO:BP	one-carbon metabolic process	GO:0006730	1	0	6	907	3	6091	A0A0M3K5M3,A0A0M3K3E0,A0A0M3JYD1
GO:BP	glutathione catabolic process	GO:0006751	1	0	10	907	4	6091	A0A3P6S310,A0A0M3JS63,A0A3P6SVY9,A0A3P6R4Z6
GO:BP	glutathione biosynthetic process	GO:0006750	1	0	3	907	2	6091	A0A158PNF4,A0A3P6TAM0
GO:BP	glutathione metabolic process	GO:0006749	1	0	16	907	7	6091	A0A3P6S310,A0A0M3JS63,A0A3P6SVY9,A0A3P6R4Z6,A0A158PNF4,A0A3P6TAM0,A0A0M3IYU7
GO:BP	ubiquinone biosynthetic process	GO:0006744	1	0	4	907	1	6091	A0A158PPA4
GO:BP	ubiquinone metabolic process	GO:0006743	1	0	4	907	1	6091	A0A158PPA4
GO:BP	Mo-molybdopterin cofactor biosynthetic process	GO:0006777	1	0	7	907	2	6091	A0A0M3IZU7,A0A0M3KA25
GO:BP	glutamine family amino acid biosynthetic process	GO:0009084	1	0	5	907	2	6091	A0A3P6QT32,A0A0M3K937
GO:BP	mitochondrial transport	GO:0006839	1	0	17	907	6	6091	A0A0M3JR34,A0A0M3JRB7,A0A0M3JE92,A0A0M3JSR0,A0A0M3K8Y4,A0A0M3K6V2
GO:BP	lipid transport	GO:0006869	1	0	41	907	8	6091	A0A0M3K1Y0,A0A0M3IXZ4,A0A0M3KD48,A0A0M3K663,A0A0M3IYN1,A0A0M3IYH2,A0A3P6RQU0,A0A3P6SVP5
GO:BP	mitochondrial membrane organization	GO:0007006	1	0	3	907	2	6091	A0A0M3JSR0,A0A3P6NTZ1
GO:BP	organelle organization	GO:0006996	1	0	357	907	52	6091	A0A0M3K232,A0A0M3KFW1,A0A0M3K485,A0A0M3KAH2,A0A0G2YNB9,A0A0M3JYU1,A0A0M3JGR5,A0A0M3K8N6,A0A0M3J921,A0A0M3JR34,A0A0M3J4U9,A0A0M3JRT2,A0A0M3K947,A0A0M3K6Q4,A0A0M3KDZ4,A0A0M3K0J7,A0A0M3JIK2,A0A158PNI3,A0A0M3KKB4,A0A0M3JRB7,A0A0M3J9V9,A0A0M3JW74,A0A0M3KBI1,A0A0M3J3Y3,A0A0M3JQU7,A0A158PNG9,A0A0M3JPU1,A0A0M3IY30,A0A0M3JWX3,A0A0M3J324,A0A0M3KC98,A0A0M3JE92,A0A0M3K9T5,A0A0M3JTR8,A0A0M3KAU8,A0A0M3JR11,A0A…
GO:BP	response to oxidative stress	GO:0006979	1	0	51	907	12	6091	A0A0M3JD22,A0A3P6N6X3,A0A0M3JZ77,A0A0M3K3M8,A0A0M3K6L1,A0A3P6RLY0,A0A3P6QLG3,A0A0M3JUE7,A0A0M3JTX7,A0A0M3IZB6,A0A0M3K274,A0A0M3JY85
GO:BP	cellular response to DNA damage stimulus	GO:0006974	1	0	114	907	1	6091	A0A0M3KHP4
GO:BP	immune response	GO:0006955	1	0	7	907	1	6091	A0A0M3JAM4
GO:BP	defense response	GO:0006952	1	0	5	907	1	6091	A0A0M3JAM4
GO:BP	response to stress	GO:0006950	1	0	179	907	15	6091	A0A0M3JD22,A0A3P6N6X3,A0A0M3JZ77,A0A0M3K3M8,A0A0M3KHP4,A0A0M3K6L1,A0A3P6RLY0,A0A3P6QLG3,A0A0M3JUE7,A0A0M3J5A2,A0A0M3JTX7,A0A0M3IZB6,A0A0M3JAM4,A0A0M3K274,A0A0M3JY85
GO:BP	regulation of muscle contraction	GO:0006937	1	0	9	907	3	6091	A0A0M3JF54,A0A3P6RSR9,A0A0M3KDQ4
GO:BP	muscle contraction	GO:0006936	1	0	10	907	3	6091	A0A0M3JF54,A0A3P6RSR9,A0A0M3KDQ4
GO:BP	movement of cell or subcellular component	GO:0006928	1	0	64	907	5	6091	A0A0M3JWX7,A0A0M3K8H5,A0A0M3IYB4,A0A3P6S2E4,A0A0M3KAR6
GO:BP	nucleotide transport	GO:0006862	1	0	14	907	2	6091	A0A0M3K6Q9,A0A0M3JT50
GO:BP	apoptotic process	GO:0006915	1	0	20	907	2	6091	A0A3P6UAV9,A0A3P6NV01
GO:BP	vesicle fusion	GO:0006906	1	0	1	907	1	6091	A0A0M3JQU7
GO:BP	vesicle budding from membrane	GO:0006900	1	0	3	907	1	6091	A0A158PNI3
GO:BP	receptor-mediated endocytosis	GO:0006898	1	0	1	907	1	6091	A0A0M3JYW2
GO:BP	endocytosis	GO:0006897	1	0	17	907	5	6091	A0A0M3K1V9,A0A0M3KC41,A0A0M3JYW2,A0A0M3KI21,A0A158PNJ9
GO:BP	retrograde vesicle-mediated transport, Golgi to endoplasmic reticulum	GO:0006890	1	0	4	907	2	6091	A0A3P6QRE4,A0A0M3J9H2
GO:BP	endoplasmic reticulum to Golgi vesicle-mediated transport	GO:0006888	1	0	13	907	5	6091	A0A0M3JT02,A0A158PNI3,A0A0M3JUW0,A0A0M3K7F9,A0A0M3JR63
GO:BP	cellular iron ion homeostasis	GO:0006879	1	0	1	907	1	6091	A0A0M3JY59
GO:BP	cellular metal ion homeostasis	GO:0006875	1	0	14	907	1	6091	A0A0M3JY59
GO:BP	cellular ion homeostasis	GO:0006873	1	0	14	907	1	6091	A0A0M3JY59
GO:BP	cellular aromatic compound metabolic process	GO:0006725	1	0	1259	907	99	6091	A0A158PMX4,A0A0M3JY34,A0A0M3JYN9,A0A0M3JT86,A0A0M3JYW9,A0A0M3J315,A0A0M3JXY6,A0A0M3JZQ3,A0A0M3JUJ4,A0A0M3JS38,A0A3P6S264,A0A0M3KJM6,A0A3P6NT27,A0A3P6QT08,A0A0M3K444,A0A158PP77,A0A0M3K2Y3,A0A3P6RU49,A0A0M3K5M3,A0A0M3JT07,A0A158PPQ6,A0A0M3K5X6,A0A3P6QLW6,A0A3P6PPE7,A0A3P6QHQ7,A0A158PNY8,A0A0M3JWG7,A0A0M3JWU5,A0A0M3JQZ6,A0A0M3K505,A0A0M3JRA2,A0A0M3K9F8,A0A0M3K219,A0A0M3K9I2,A0A0M3JXS9,A0A3P6R6R6,A0A…
GO:BP	nucleocytoplasmic transport	GO:0006913	1	0	47	907	4	6091	A0A0M3KGP1,A0A3P6S6H8,A0A0M3JMG8,A0A0M3JS37
GO:BP	ammonium transport	GO:0015696	1	0	9	907	1	6091	A0A0M3KEN9
GO:BP	methionine biosynthetic process	GO:0009086	1	0	4	907	1	6091	A0A0M3K491
GO:BP	glycoprotein biosynthetic process	GO:0009101	1	0	77	907	7	6091	A0A0M3K0N6,A0A0M3JT87,A0A3P6U809,A0A0M3JSH6,A0A0M3JS36,A0A3P6SXL3,A0A0M3IY11
GO:BP	proteasomal protein catabolic process	GO:0010498	1	0	27	907	7	6091	A0A0M3KHP4,A0A0M3J2T7,A0A3P6QLX8,A0A0M3KFJ4,A0A0M3JS83,A0A0M3J5A2,A0A0M3JVM5
GO:BP	regulation of gene expression	GO:0010468	1	0	434	907	15	6091	A0A0M3JT07,A0A0M3JZE2,A0A0M3K0J7,A0A0M3K7I0,A0A0M3K1M6,A0A0M3JU93,A0A0M3JH92,A0A0M3JVR0,A0A0M3JUR2,A0A0M3K470,A0A0M3K357,A0A0M3IY99,A0A158PPR7,A0A0M3K4A4,A0A0M3JEZ3
GO:BP	gene expression	GO:0010467	1	0	1048	907	130	6091	A0A0M3JRJ4,A0A0M3IYX4,A0A0M3K2K1,A0A0M3JMW2,A0A0M3KAG0,A0A0M3K867,A0A0M3JUN5,A0A0M3JT07,A0A158PPQ6,A0A0M3K551,A0A0M3K2Z8,A0A0M3JQZ6,A0A0M3K505,A0A0M3JYB9,A0A0M3K2P7,A0A0M3K9F8,A0A0M3K1X3,A0A0M3KFV4,A0A0M3KEE7,A0A0M3JXK6,A0A0M3JXG1,A0A0M3JXS5,A0A0M3K2P3,A0A0M3JZW6,A0A0M3JWT3,A0A0M3JXI1,A0A0M3JWX6,A0A3P6PBG5,A0A0M3JU70,A0A0M3IYV2,A0A0M3K776,A0A0M3JD69,A0A3P6RRT9,A0A0M3K630,A0A0M3JZH0,A0A0M3K2H4,A0A…
GO:BP	negative regulation of peptidase activity	GO:0010466	1	0	72	907	12	6091	A0A0M3JXP0,A0A3P6S5V7,A0A0M3JUR6,Q14QT4,A0A0M3KCU8,A0A0M3KH91,A0A0M3KCU9,A0A0M3JUZ9,A0A0M3JAI1,A0A0M3JW67,A0A0M3KJW8,A0A0M3KKP7
GO:BP	SCF complex assembly	GO:0010265	1	0	6	907	2	6091	A0A3P6Q6M9,A0A3P6S0H1
GO:BP	endomembrane system organization	GO:0010256	1	0	13	907	1	6091	A0A0M3JQU7
GO:BP	response to organonitrogen compound	GO:0010243	1	0	4	907	1	6091	A0A0M3J5A2
GO:BP	proline catabolic process to glutamate	GO:0010133	1	0	1	907	1	6091	A0A0M3JRD3
GO:BP	response to inorganic substance	GO:0010035	1	0	5	907	3	6091	A0A0M3JZ77,A0A0M3K6L1,A0A0M3JY85
GO:BP	response to organic substance	GO:0010033	1	0	40	907	2	6091	A0A0M3KEU9,A0A0M3J5A2
GO:BP	cytidine deamination	GO:0009972	1	0	1	907	1	6091	A0A0M3K453
GO:BP	regulation of signal transduction	GO:0009966	1	0	53	907	2	6091	A0A0M3JXM0,A0A0M3KAK6
GO:BP	positive regulation of catabolic process	GO:0009896	1	0	7	907	4	6091	A0A0M3J2T7,A0A0M3JS83,A0A0M3JVM5,A0A158PPR7
GO:BP	regulation of catabolic process	GO:0009894	1	0	17	907	7	6091	A0A0M3IYS0,A0A0M3J2T7,A0A0M3K8Y8,A0A0M3JZD1,A0A0M3JS83,A0A0M3JVM5,A0A158PPR7
GO:BP	positive regulation of metabolic process	GO:0009893	1	0	66	907	11	6091	A0A0M3J2T7,A0A0M3K7I0,A0A0M3JU93,A0A0M3JS83,A0A0M3JH92,A0A0M3JVM5,A0A0M3K470,A0A0M3IY99,A0A158PPR7,A0A0M3K4A4,A0A0M3JEZ3
GO:BP	negative regulation of metabolic process	GO:0009892	1	0	144	907	16	6091	A0A0M3JXP0,A0A0M3JXM0,A0A3P6S5V7,A0A0M3JT07,A0A0M3JUR6,Q14QT4,A0A0M3KCU8,A0A0M3KH91,A0A0M3KCU9,A0A0M3JUZ9,A0A0M3JAI1,A0A0M3JW67,A0A0M3KJW8,A0A0M3KKP7,A0A0M3K357,A0A158PPR7
GO:BP	positive regulation of biosynthetic process	GO:0009891	1	0	12	907	1	6091	A0A0M3JU93
GO:BP	negative regulation of biosynthetic process	GO:0009890	1	0	28	907	1	6091	A0A158PPR7
GO:BP	protein processing involved in protein targeting to mitochondrion	GO:0006627	1	0	3	907	2	6091	A0A0M3K8Y4,A0A0M3K6V2
GO:BP	regulation of biosynthetic process	GO:0009889	1	0	390	907	12	6091	A0A0M3JZE2,A0A0M3K0J7,A0A0M3K7I0,A0A0M3K1M6,A0A0M3JU93,A0A0M3JH92,A0A0M3JVR0,A0A0M3JUR2,A0A0M3K470,A0A158PPR7,A0A0M3K4A4,A0A0M3JEZ3
GO:BP	regulation of macromolecule biosynthetic process	GO:0010556	1	0	389	907	12	6091	A0A0M3JZE2,A0A0M3K0J7,A0A0M3K7I0,A0A0M3K1M6,A0A0M3JU93,A0A0M3JH92,A0A0M3JVR0,A0A0M3JUR2,A0A0M3K470,A0A158PPR7,A0A0M3K4A4,A0A0M3JEZ3
GO:BP	SRP-dependent cotranslational protein targeting to membrane	GO:0006614	1	0	10	907	4	6091	A0A0M3JYT0,A0A0M3JWA5,A0A0M3K109,A0A158PNM2
GO:BP	cotranslational protein targeting to membrane	GO:0006613	1	0	10	907	4	6091	A0A0M3JYT0,A0A0M3JWA5,A0A0M3K109,A0A158PNM2
GO:BP	positive regulation of macromolecule biosynthetic process	GO:0010557	1	0	12	907	1	6091	A0A0M3JU93
GO:BP	gas transport	GO:0015669	1	0	17	907	3	6091	A0A0M3K1N2,A0A0M3JEL6,A0A0M3KIW7
GO:BP	programmed cell death	GO:0012501	1	0	20	907	2	6091	A0A3P6UAV9,A0A3P6NV01
GO:BP	positive regulation of protein processing	GO:0010954	1	0	2	907	1	6091	A0A0M3IY99
GO:BP	negative regulation of endopeptidase activity	GO:0010951	1	0	67	907	12	6091	A0A0M3JXP0,A0A3P6S5V7,A0A0M3JUR6,Q14QT4,A0A0M3KCU8,A0A0M3KH91,A0A0M3KCU9,A0A0M3JUZ9,A0A0M3JAI1,A0A0M3JW67,A0A0M3KJW8,A0A0M3KKP7
GO:BP	negative regulation of phosphatase activity	GO:0010923	1	0	3	907	1	6091	A0A0M3JXM0
GO:BP	regulation of phosphatase activity	GO:0010921	1	0	10	907	3	6091	A0A0M3JXM0,A0A0M3JU05,A0A0M3KBF5
GO:BP	lipid localization	GO:0010876	1	0	43	907	8	6091	A0A0M3K1Y0,A0A0M3IXZ4,A0A0M3KD48,A0A0M3K663,A0A0M3IYN1,A0A0M3IYH2,A0A3P6RQU0,A0A3P6SVP5
GO:BP	protein import into nucleus	GO:0006606	1	0	18	907	3	6091	A0A0M3KGP1,A0A0M3JMG8,A0A0M3JS37
GO:BP	protein targeting to membrane	GO:0006612	1	0	11	907	4	6091	A0A0M3JYT0,A0A0M3JWA5,A0A0M3K109,A0A158PNM2
GO:BP	positive regulation of plasminogen activation	GO:0010756	1	0	2	907	1	6091	A0A0M3IY99
GO:BP	propionate metabolic process, methylcitrate cycle	GO:0019679	1	0	4	907	2	6091	A0A3P6R753,A0A0M3IZT4
GO:BP	regulation of plasminogen activation	GO:0010755	1	0	2	907	1	6091	A0A0M3IY99
GO:BP	negative regulation of organelle organization	GO:0010639	1	0	19	907	4	6091	A0A0M3K947,A0A0M3IY30,A0A0M3J324,A0A0M3JS99
GO:BP	positive regulation of organelle organization	GO:0010638	1	0	16	907	7	6091	A0A0M3J4U9,A0A0M3K6Q4,A0A0M3KKB4,A0A0M3JW74,A0A0M3K9T5,A0A0M3JWP6,A0A3P6SY92
GO:BP	negative regulation of gene expression	GO:0010629	1	0	46	907	3	6091	A0A0M3JT07,A0A0M3K357,A0A158PPR7
GO:BP	positive regulation of gene expression	GO:0010628	1	0	4	907	2	6091	A0A0M3JU93,A0A0M3IY99
GO:BP	posttranscriptional regulation of gene expression	GO:0010608	1	0	38	907	10	6091	A0A0M3K7I0,A0A0M3K1M6,A0A0M3JU93,A0A0M3JH92,A0A0M3JVR0,A0A0M3JUR2,A0A0M3K470,A0A158PPR7,A0A0M3K4A4,A0A0M3JEZ3
GO:BP	negative regulation of macromolecule metabolic process	GO:0010605	1	0	143	907	16	6091	A0A0M3JXP0,A0A0M3JXM0,A0A3P6S5V7,A0A0M3JT07,A0A0M3JUR6,Q14QT4,A0A0M3KCU8,A0A0M3KH91,A0A0M3KCU9,A0A0M3JUZ9,A0A0M3JAI1,A0A0M3JW67,A0A0M3KJW8,A0A0M3KKP7,A0A0M3K357,A0A158PPR7
GO:BP	positive regulation of macromolecule metabolic process	GO:0010604	1	0	59	907	6	6091	A0A0M3J2T7,A0A0M3JU93,A0A0M3JS83,A0A0M3JVM5,A0A0M3IY99,A0A158PPR7
GO:BP	negative regulation of phosphorus metabolic process	GO:0010563	1	0	6	907	1	6091	A0A0M3JXM0
GO:BP	positive regulation of phosphorus metabolic process	GO:0010562	1	0	23	907	5	6091	A0A0M3K7I0,A0A0M3JH92,A0A0M3K470,A0A0M3K4A4,A0A0M3JEZ3
GO:BP	negative regulation of macromolecule biosynthetic process	GO:0010558	1	0	27	907	1	6091	A0A158PPR7
GO:BP	regulation of cell communication	GO:0010646	1	0	57	907	2	6091	A0A0M3JXM0,A0A0M3KAK6
GO:BP	anatomical structure morphogenesis	GO:0009653	1	0	20	907	1	6091	A0A0M3JYU1
GO:BP	response to toxic substance	GO:0009636	1	0	59	907	15	6091	A0A0M3JD22,A0A3P6N6X3,A0A0M3KEU9,A0A0M3JZ77,A0A3P6NUD5,A0A0M3K9Z9,A0A0M3K3M8,A0A0M3K6L1,A0A0M3IYU7,A0A3P6RLY0,A0A0M3JUE7,A0A0M3IZB6,A0A3P6S270,A0A0M3K274,A0A0M3JY85
GO:BP	response to biotic stimulus	GO:0009607	1	0	5	907	1	6091	A0A0M3JAM4
GO:BP	nucleotide catabolic process	GO:0009166	1	0	2	907	2	6091	A0A0M3JY34,A0A0M3JWG7
GO:BP	nucleoside catabolic process	GO:0009164	1	0	1	907	1	6091	A0A0M3K453
GO:BP	nucleoside biosynthetic process	GO:0009163	1	0	3	907	1	6091	A0A3P6SB12
GO:BP	ribonucleoside monophosphate biosynthetic process	GO:0009156	1	0	15	907	5	6091	A0A0M3J6P2,A0A0M3KC75,A0A3P6S0T8,A0A0M3K8T8,A0A3P6SB12
GO:BP	pyrimidine nucleoside triphosphate biosynthetic process	GO:0009148	1	0	2	907	1	6091	A0A0M3K9I2
GO:BP	pyrimidine nucleoside triphosphate metabolic process	GO:0009147	1	0	2	907	1	6091	A0A0M3K9I2
GO:BP	fatty acid metabolic process	GO:0006631	1	0	42	907	7	6091	A0A0M3J7C1,A0A3P6R753,A0A0M3IZT4,A0A158PN96,A0A158PNG2,A0A0M3JVN5,A0A0M3K501
GO:BP	purine nucleoside diphosphate biosynthetic process	GO:0009136	1	0	2	907	2	6091	A0A158PMX4,A0A3P6R6R6
GO:BP	nucleoside diphosphate biosynthetic process	GO:0009133	1	0	4	907	2	6091	A0A158PMX4,A0A3P6R6R6
GO:BP	pyrimidine nucleoside monophosphate biosynthetic process	GO:0009130	1	0	4	907	1	6091	A0A3P6S0T8
GO:BP	purine ribonucleoside monophosphate metabolic process	GO:0009167	1	0	14	907	6	6091	A0A158PMX4,A0A0M3JWU5,A0A3P6R6R6,A0A0M3J6P2,A0A0M3KC75,A0A3P6SB12
GO:BP	pyrimidine nucleoside monophosphate metabolic process	GO:0009129	1	0	4	907	1	6091	A0A3P6S0T8
GO:BP	purine nucleoside monophosphate metabolic process	GO:0009126	1	0	14	907	6	6091	A0A158PMX4,A0A0M3JWU5,A0A3P6R6R6,A0A0M3J6P2,A0A0M3KC75,A0A3P6SB12
GO:BP	nucleoside monophosphate biosynthetic process	GO:0009124	1	0	18	907	5	6091	A0A0M3J6P2,A0A0M3KC75,A0A3P6S0T8,A0A0M3K8T8,A0A3P6SB12
GO:BP	nucleoside monophosphate metabolic process	GO:0009123	1	0	24	907	8	6091	A0A158PMX4,A0A0M3JWU5,A0A3P6R6R6,A0A0M3J6P2,A0A0M3KC75,A0A3P6S0T8,A0A0M3K8T8,A0A3P6SB12
GO:BP	ribonucleoside metabolic process	GO:0009119	1	0	4	907	2	6091	A0A0M3K453,A0A3P6SB12
GO:BP	nucleoside metabolic process	GO:0009116	1	0	13	907	6	6091	A0A0M3JY34,A0A0M3JUJ4,A0A0M3K5X6,A0A0M3K453,A0A0M3K8T8,A0A3P6SB12
GO:BP	fatty acid biosynthetic process	GO:0006633	1	0	26	907	2	6091	A0A158PN96,A0A0M3JVN5
GO:BP	nucleobase metabolic process	GO:0009112	1	0	6	907	2	6091	A0A0M3K7P1,A0A0M3K8M6
GO:BP	vitamin biosynthetic process	GO:0009110	1	0	4	907	1	6091	A0A0M3JUG3
GO:BP	lipoate biosynthetic process	GO:0009107	1	0	1	907	1	6091	A0A158PN96
GO:BP	lipoate metabolic process	GO:0009106	1	0	1	907	1	6091	A0A158PN96
GO:BP	purine nucleoside monophosphate biosynthetic process	GO:0009127	1	0	11	907	3	6091	A0A0M3J6P2,A0A0M3KC75,A0A3P6SB12
GO:BP	glycoprotein metabolic process	GO:0009100	1	0	78	907	8	6091	A0A0M3K0N6,A0A0M3JT87,A0A3P6U809,A0A0M3JSH6,A0A0M3JS36,A0A3P6SXL3,A0A0M3IY11,A0A3P6STT7
GO:BP	purine ribonucleoside monophosphate biosynthetic process	GO:0009168	1	0	11	907	3	6091	A0A0M3J6P2,A0A0M3KC75,A0A3P6SB12
GO:BP	pyrimidine ribonucleoside monophosphate biosynthetic process	GO:0009174	1	0	3	907	1	6091	A0A3P6S0T8
GO:BP	response to external stimulus	GO:0009605	1	0	14	907	1	6091	A0A0M3JAM4
GO:BP	methylglyoxal metabolic process	GO:0009438	1	0	1	907	1	6091	A0A0M3JX43
GO:BP	NAD biosynthetic process	GO:0009435	1	0	14	907	1	6091	A0A0M3KH52
GO:BP	oligosaccharide biosynthetic process	GO:0009312	1	0	2	907	1	6091	A0A0M3JTQ2
GO:BP	oligosaccharide metabolic process	GO:0009311	1	0	19	907	2	6091	A0A0M3JTQ2,A0A0M3IY93
GO:BP	amine biosynthetic process	GO:0009309	1	0	5	907	1	6091	A0A0M3K8P9
GO:BP	amine metabolic process	GO:0009308	1	0	12	907	1	6091	A0A0M3K8P9
GO:BP	GDP-mannose biosynthetic process	GO:0009298	1	0	6	907	1	6091	A0A0M3JS38
GO:BP	deoxyribonucleotide catabolic process	GO:0009264	1	0	1	907	1	6091	A0A0M3JWG7
GO:BP	deoxyribonucleotide metabolic process	GO:0009262	1	0	8	907	1	6091	A0A0M3JWG7
GO:BP	pyrimidine ribonucleoside monophosphate metabolic process	GO:0009173	1	0	3	907	1	6091	A0A3P6S0T8
GO:BP	lipid metabolic process	GO:0006629	1	0	223	907	15	6091	A0A0M3J7C1,A0A3P6R753,A0A0M3JTD5,A0A0M3IZT4,A0A158PN96,A0A158PNG2,A0A0M3J8A0,A0A0M3K341,A0A0M3JVN5,A0A0M3K8G9,A0A0M3JVR0,A0A0M3JS74,A0A0M3KHT0,A0A0M3K2V5,A0A0M3K501
GO:BP	protein lipoylation	GO:0009249	1	0	3	907	1	6091	A0A158PN96
GO:BP	glycolipid biosynthetic process	GO:0009247	1	0	19	907	1	6091	A0A0M3JVR0
GO:BP	nucleotide-sugar biosynthetic process	GO:0009226	1	0	7	907	1	6091	A0A0M3JS38
GO:BP	nucleotide-sugar metabolic process	GO:0009225	1	0	19	907	3	6091	A0A0M3JS38,A0A3P6U809,A0A3P6R892
GO:BP	pyrimidine ribonucleotide biosynthetic process	GO:0009220	1	0	4	907	2	6091	A0A0M3K9I2,A0A3P6S0T8
GO:BP	pyrimidine ribonucleotide metabolic process	GO:0009218	1	0	4	907	2	6091	A0A0M3K9I2,A0A3P6S0T8
GO:BP	pyrimidine ribonucleoside triphosphate biosynthetic process	GO:0009209	1	0	2	907	1	6091	A0A0M3K9I2
GO:BP	pyrimidine ribonucleoside triphosphate metabolic process	GO:0009208	1	0	2	907	1	6091	A0A0M3K9I2
GO:BP	ribonucleoside diphosphate biosynthetic process	GO:0009188	1	0	2	907	2	6091	A0A158PMX4,A0A3P6R6R6
GO:BP	purine ribonucleoside diphosphate biosynthetic process	GO:0009180	1	0	2	907	2	6091	A0A158PMX4,A0A3P6R6R6
GO:BP	glucan catabolic process	GO:0009251	1	0	1	907	1	6091	A0A158PN69
GO:BP	regulation of organelle organization	GO:0033043	1	0	41	907	12	6091	A0A0M3K232,A0A0M3J4U9,A0A0M3K947,A0A0M3K6Q4,A0A0M3KKB4,A0A0M3JW74,A0A0M3IY30,A0A0M3J324,A0A0M3K9T5,A0A0M3JS99,A0A0M3JWP6,A0A3P6SY92
GO:BP	Mo-molybdopterin cofactor metabolic process	GO:0019720	1	0	7	907	2	6091	A0A0M3IZU7,A0A0M3KA25
GO:BP	cilium assembly	GO:0060271	1	0	22	907	2	6091	A0A0M3K232,A0A158PNG9
GO:BP	regulation of macromolecule metabolic process	GO:0060255	1	0	582	907	37	6091	A0A0M3JXP0,A0A0M3JXM0,A0A3P6S5V7,A0A0M3JT07,A0A0M3JUR6,Q14QT4,A0A0M3KCU8,A0A0M3KH91,A0A0M3KCU9,A0A0M3IYS0,A0A0M3J2T7,A0A0M3K3R7,A0A0M3JZE2,A0A0M3K0J7,A0A0M3JUZ9,A0A0M3K7I0,A0A0M3K1M6,A0A0M3K8Y8,A0A0M3JU05,A0A0M3JU93,A0A0M3JZD1,A0A0M3JAI1,A0A0M3JS83,A0A0M3JW67,A0A0M3KBF5,A0A0M3JH92,A0A0M3JVM5,A0A0M3KJW8,A0A0M3JVR0,A0A0M3KKP7,A0A0M3JUR2,A0A0M3K470,A0A0M3K357,A0A0M3IY99,A0A158PPR7,A0A0M3K4A4,A0A0M3J…
GO:BP	canonical Wnt signaling pathway	GO:0060070	1	0	5	907	1	6091	A0A0M3KAK6
GO:BP	transmembrane transport	GO:0055085	1	0	763	907	50	6091	A0A0M3K0Z0,A0A0M3JVS3,A0A0M3K6Q9,A0A0M3K232,A0A0M3J315,A0A0M3JR39,A0A0M3JZQ3,A0A0M3JSI2,A0A0M3KJR2,A0A158PN62,A0A0M3K4N1,A0A3P6QHQ7,A0A0M3JZV3,A0A0M3K219,A0A0M3K9C0,A0A0M3JR34,A0A0M3JYS1,A0A0M3JT50,A0A0M3JMK3,A0A0M3JYZ7,A0A0M3JXT7,A0A0M3K419,A0A0M3JRB7,A0A3P6N3P2,A0A0M3JSY8,A0A3P6UC49,A0A0M3JE92,A0A0M3JS85,A0A0M3J6Q7,A0A158PP94,A0A0M3JZ51,A0A0M3K1Q7,A0A3P6RTY9,A0A158PPE4,A0A0M3IZ79,A0A3P6T4S5,A0A…
GO:BP	cellular chemical homeostasis	GO:0055082	1	0	20	907	6	6091	A0A0M3JT86,A0A3P6S264,A0A3P6NT27,A0A158PNY8,A0A0M3IY29,A0A0M3JY59
GO:BP	cation homeostasis	GO:0055080	1	0	22	907	1	6091	A0A0M3JY59
GO:BP	transition metal ion homeostasis	GO:0055076	1	0	6	907	1	6091	A0A0M3JY59
GO:BP	iron ion homeostasis	GO:0055072	1	0	1	907	1	6091	A0A0M3JY59
GO:BP	metal ion homeostasis	GO:0055065	1	0	15	907	1	6091	A0A0M3JY59
GO:BP	alditol phosphate metabolic process	GO:0052646	1	0	3	907	1	6091	A0A0M3K2U5
GO:BP	regulation of endopeptidase activity	GO:0052548	1	0	67	907	12	6091	A0A0M3JXP0,A0A3P6S5V7,A0A0M3JUR6,Q14QT4,A0A0M3KCU8,A0A0M3KH91,A0A0M3KCU9,A0A0M3JUZ9,A0A0M3JAI1,A0A0M3JW67,A0A0M3KJW8,A0A0M3KKP7
GO:BP	regulation of peptidase activity	GO:0052547	1	0	91	907	12	6091	A0A0M3JXP0,A0A3P6S5V7,A0A0M3JUR6,Q14QT4,A0A0M3KCU8,A0A0M3KH91,A0A0M3KCU9,A0A0M3JUZ9,A0A0M3JAI1,A0A0M3JW67,A0A0M3KJW8,A0A0M3KKP7
GO:BP	cellular response to stimulus	GO:0051716	1	0	817	907	42	6091	A0A0M3JXM0,A0A3P6RF88,A0A0M3JD22,A0A3P6N6X3,A0A0M3JZR1,A0A0M3JYB5,A0A0M3KEU9,A0A0M3JZV3,A0A0M3JZ77,A0A3P6NUD5,A0A0M3K9Z9,A0A0M3K3M8,A0A0M3JYW4,A0A0M3JSM3,A0A0M3KHP4,A0A0M3JMH8,A0A0M3K6L1,A0A0M3JNY5,A0A0M3IYU7,A0A0M3JSE4,A0A3P6RLY0,A0A158PMT9,A0A0M3JUE7,A0A0M3JY15,A0A0M3KBF5,A0A0M3J5A2,A0A0M3JTX7,A0A0M3JSB2,A0A0M3IZB6,A0A0M3JA26,A0A0M3K1T6,A0A3P6S270,A0A0M3KAK6,A0A0M3K124,A0A0M3JWG0,A0A0M3JY54,A0A…
GO:BP	response to other organism	GO:0051707	1	0	5	907	1	6091	A0A0M3JAM4
GO:BP	pointed-end actin filament capping	GO:0051694	1	0	3	907	1	6091	A0A0M3IY30
GO:BP	actin filament capping	GO:0051693	1	0	7	907	3	6091	A0A0M3K947,A0A0M3IY30,A0A0M3J324
GO:BP	localization within membrane	GO:0051668	1	0	25	907	6	6091	A0A0M3JYT0,A0A0M3JYI3,A0A0M3JWA5,A0A0M3JSR0,A0A0M3K109,A0A158PNM2
GO:BP	establishment of localization in cell	GO:0051649	1	0	225	907	48	6091	A0A0M3JST9,A0A158PP88,A0A0M3JYT0,A0A0M3JT02,A0A0M3JYI3,A0A0M3J530,A0A0M3JR34,A0A0M3KAN8,A0A0M3J280,A0A0M3KGP1,A0A0M3J2S2,A0A0M3JJJ3,A0A0M3JQT2,A0A158PNI3,A0A0M3JVW2,A0A0M3JYW2,A0A0M3JWA5,A0A3P6PG54,A0A3P6S6H8,A0A0M3JRB7,A0A0M3JW90,A0A0M3JMG8,A0A0M3JH07,A0A0M3JS37,A0A0M3JTE7,A0A0M3JB02,A0A0M3JQU7,A0A0M3JUW0,A0A0M3JE92,A0A0M3K7F9,A0A0M3JR63,A0A0M3JT23,A0A3P6R0P2,A0A158PPN9,A0A0M3K2L9,A0A3P6Q1K3,A0A…
GO:BP	cellular localization	GO:0051641	1	0	258	907	50	6091	A0A0M3JST9,A0A158PP88,A0A0M3JYT0,A0A0M3JT02,A0A0M3JYI3,A0A0M3J530,A0A0M3JR34,A0A0M3KAN8,A0A0M3J280,A0A0M3KGP1,A0A0M3J2S2,A0A0M3JJJ3,A0A0M3JQT2,A0A158PNI3,A0A0M3JVW2,A0A0M3JYW2,A0A0M3JWA5,A0A3P6PG54,A0A3P6S6H8,A0A0M3JRB7,A0A0M3JW90,A0A0M3JMG8,A0A0M3JH07,A0A0M3JS37,A0A0M3JTE7,A0A0M3JB02,A0A0M3JQU7,A0A0M3JUW0,A0A158PNG9,A0A0M3JE92,A0A0M3K7F9,A0A0M3JR63,A0A0M3JT23,A0A3P6R0P2,A0A158PPN9,A0A0M3K2L9,A0A…
GO:BP	protein maturation	GO:0051604	1	0	39	907	7	6091	A0A158PN96,A0A0M3JTN1,A0A0M3JUI7,A0A0M3K8Y4,A0A0M3K6V2,A0A0M3JSI1,A0A0M3IY99
GO:BP	methylglyoxal catabolic process	GO:0051596	1	0	1	907	1	6091	A0A0M3JX43
GO:BP	adenine nucleotide transport	GO:0051503	1	0	14	907	2	6091	A0A0M3K6Q9,A0A0M3JT50
GO:BP	negative regulation of cytoskeleton organization	GO:0051494	1	0	11	907	4	6091	A0A0M3K947,A0A0M3IY30,A0A0M3J324,A0A0M3JS99
GO:BP	positive regulation of transferase activity	GO:0051347	1	0	25	907	5	6091	A0A0M3K7I0,A0A0M3JH92,A0A0M3K470,A0A0M3K4A4,A0A0M3JEZ3
GO:BP	negative regulation of hydrolase activity	GO:0051346	1	0	75	907	13	6091	A0A0M3JXP0,A0A0M3JXM0,A0A3P6S5V7,A0A0M3JUR6,Q14QT4,A0A0M3KCU8,A0A0M3KH91,A0A0M3KCU9,A0A0M3JUZ9,A0A0M3JAI1,A0A0M3JW67,A0A0M3KJW8,A0A0M3KKP7
GO:BP	positive regulation of hydrolase activity	GO:0051345	1	0	56	907	3	6091	A0A0M3JZR1,A0A0M3K1V9,A0A0M3JT06
GO:BP	regulation of transferase activity	GO:0051338	1	0	43	907	6	6091	A0A0M3K3R7,A0A0M3K7I0,A0A0M3JH92,A0A0M3K470,A0A0M3K4A4,A0A0M3JEZ3
GO:BP	regulation of cell projection assembly	GO:0060491	1	0	1	907	1	6091	A0A0M3K232
GO:BP	regulation of hydrolase activity	GO:0051336	1	0	147	907	18	6091	A0A0M3JXP0,A0A0M3JXM0,A0A3P6S5V7,A0A0M3JZR1,A0A0M3JUR6,Q14QT4,A0A0M3KCU8,A0A0M3KH91,A0A0M3K1V9,A0A0M3KCU9,A0A0M3JUZ9,A0A0M3JU05,A0A0M3JAI1,A0A0M3JW67,A0A0M3KBF5,A0A0M3KJW8,A0A0M3KKP7,A0A0M3JT06
GO:BP	regulation of canonical Wnt signaling pathway	GO:0060828	1	0	5	907	1	6091	A0A0M3KAK6
GO:BP	positive regulation of mRNA catabolic process	GO:0061014	1	0	3	907	1	6091	A0A158PPR7
GO:BP	protein localization to endoplasmic reticulum exit site	GO:0070973	1	0	1	907	1	6091	A0A0M3K7F9
GO:BP	protein localization to endoplasmic reticulum	GO:0070972	1	0	17	907	6	6091	A0A0M3JYT0,A0A0M3JWA5,A0A0M3K7F9,A0A0M3JYJ1,A0A0M3K109,A0A158PNM2
GO:BP	organelle assembly	GO:0070925	1	0	36	907	4	6091	A0A0M3K232,A0A158PNG9,A0A0M3J5R7,A0A0M3JVH6
GO:BP	cellular response to chemical stimulus	GO:0070887	1	0	95	907	16	6091	A0A0M3JD22,A0A3P6N6X3,A0A0M3KEU9,A0A0M3JZ77,A0A3P6NUD5,A0A0M3K9Z9,A0A0M3K3M8,A0A0M3K6L1,A0A0M3IYU7,A0A3P6RLY0,A0A0M3JUE7,A0A0M3JTX7,A0A0M3IZB6,A0A3P6S270,A0A0M3K274,A0A0M3JY85
GO:BP	protein modification by small protein conjugation or removal	GO:0070647	1	0	131	907	6	6091	A0A0M3J0N5,A0A0M3JTK2,A0A0M3JQV0,A0A0M3JRK5,A0A0M3JWD9,A0A0M3K087
GO:BP	protein modification by small protein removal	GO:0070646	1	0	37	907	4	6091	A0A0M3JTK2,A0A0M3JQV0,A0A0M3JRK5,A0A0M3K087
GO:BP	regulation of protein processing	GO:0070613	1	0	2	907	1	6091	A0A0M3IY99
GO:BP	calcium ion transmembrane transport	GO:0070588	1	0	26	907	2	6091	A0A0M3K0Z0,A0A0M3JTY4
GO:BP	histone H3-K36 demethylation	GO:0070544	1	0	2	907	1	6091	A0A0M3KAU8
GO:BP	protein K63-linked deubiquitination	GO:0070536	1	0	3	907	1	6091	A0A0M3K087
GO:BP	oxidation-dependent protein catabolic process	GO:0070407	1	0	1	907	1	6091	A0A0M3JTX7
GO:BP	kynurenine metabolic process	GO:0070189	1	0	5	907	1	6091	A0A0M3K3G4
GO:BP	glycosylation	GO:0070085	1	0	96	907	7	6091	A0A0M3K0N6,A0A0M3JT87,A0A3P6U809,A0A0M3JSH6,A0A0M3JS36,A0A3P6SXL3,A0A0M3IY11
GO:BP	histone lysine demethylation	GO:0070076	1	0	2	907	1	6091	A0A0M3KAU8
GO:BP	regulation of molecular function	GO:0065009	1	0	221	907	36	6091	A0A0M3JXP0,A0A0M3JXM0,A0A0M3J308,A0A3P6S5V7,A0A0M3JZR1,A0A0M3JUR6,Q14QT4,A0A0M3KCU8,A0A0M3KCF5,A0A0M3KH91,A0A0M3K1V9,A0A0M3JX78,A0A0M3KCU9,A0A0M3IYS0,A0A0M3IXZ5,A0A0M3K3R7,A0A0M3JUZ9,A0A0M3JRT3,A0A0M3K7I0,A0A0M3K8Y8,A0A0M3JU05,A0A0M3JZD1,A0A0M3IYR0,A0A0M3JAI1,A0A0M3JRF6,A0A0M3JW67,A0A0M3KBW3,A0A0M3KBF5,A0A0M3JH92,A0A0M3KJW8,A0A0M3KKP7,A0A0M3JT06,A0A0M3K470,A0A158PPR7,A0A0M3K4A4,A0A0M3JEZ3
GO:BP	biological regulation	GO:0065007	1	0	1413	907	110	6091	A0A0M3JRA5,A0A0M3JXP0,A0A0M3JT86,A0A0M3JB20,A0A0M3K232,A0A0M3JXM0,A0A0M3J308,A0A3P6RF88,A0A3P6S5V7,A0A3P6S264,A0A3P6NT27,A0A097IYF9,A0A0M3JZR1,A0A0M3JTZ8,A0A3P6NBS7,A0A0M3JT07,A0A0M3JYB5,A0A0M3K8Z5,A0A158PNY8,A0A0M3JZV3,A0A3P6NUD5,A0A0M3K9Z9,A0A0M3JUR6,Q14QT4,A0A0M3K5J3,A0A0M3KCU8,A0A0M3KCF5,A0A0M3KH91,A0A0M3K0T4,A0A0M3J4U9,A0A0M3K1V9,A0A0M3JX78,A0A0M3JYW4,A0A0M3K947,A0A0M3KCU9,A0A0M3K6Q4,A0A0M3J…
GO:BP	protein-DNA complex assembly	GO:0065004	1	0	14	907	2	6091	A0A0M3K8N6,A0A0M3JRT2
GO:BP	protein-containing complex assembly	GO:0065003	1	0	121	907	28	6091	A0A0M3K8N6,A0A0M3J4U9,A0A0M3JRT2,A0A0M3JWT3,A0A0M3K947,A0A0M3K6Q4,A0A3P6Q6M9,A0A0M3KKB4,A0A3P6S0H1,A0A0M3JW74,A0A0M3KBI1,A0A3P6Q861,A0A0M3KBY0,A0A0M3JYU4,A0A158PNB8,A0A0M3IY30,A0A0M3J324,A0A0M3K9T5,A0A0M3JTX7,A0A0M3JS04,A0A0M3K487,A0A0M3JS99,A0A0M3JWP6,A0A0M3JUR2,A0A158PN31,A0A3P6SY92,A0A0M3IZA2,A0A0M3K2C4
GO:BP	intracellular protein transmembrane transport	GO:0065002	1	0	9	907	3	6091	A0A0M3JR34,A0A0M3JRB7,A0A0M3JE92
GO:BP	cellular response to chemical stress	GO:0062197	1	0	6	907	4	6091	A0A0M3JZ77,A0A0M3K6L1,A0A0M3JTX7,A0A0M3JY85
GO:BP	methylglyoxal catabolic process to lactate	GO:0061727	1	0	1	907	1	6091	A0A0M3JX43
GO:BP	glycolytic process through fructose-6-phosphate	GO:0061615	1	0	2	907	1	6091	A0A3P6PPE7
GO:BP	actin filament bundle organization	GO:0061572	1	0	4	907	2	6091	A0A0M3J9V9,A0A0M3KC98
GO:BP	mRNA destabilization	GO:0061157	1	0	3	907	1	6091	A0A158PPR7
GO:BP	regulation of proteasomal protein catabolic process	GO:0061136	1	0	4	907	3	6091	A0A0M3J2T7,A0A0M3JS83,A0A0M3JVM5
GO:BP	membrane fusion	GO:0061025	1	0	8	907	2	6091	A0A0M3JVW2,A0A0M3JQU7
GO:BP	membrane organization	GO:0061024	1	0	39	907	6	6091	A0A0M3KD48,A0A158PNI3,A0A0M3JVW2,A0A0M3JQU7,A0A0M3JSR0,A0A3P6NTZ1
GO:BP	regulation of mRNA catabolic process	GO:0061013	1	0	5	907	1	6091	A0A158PPR7
GO:BP	demethylation	GO:0070988	1	0	6	907	1	6091	A0A0M3KAU8
GO:BP	cell division	GO:0051301	1	0	14	907	1	6091	A0A0M3K9B4
GO:BP	protein depolymerization	GO:0051261	1	0	13	907	6	6091	A0A0M3K485,A0A0M3JGR5,A0A0M3K947,A0A0M3JIK2,A0A0M3IY30,A0A0M3J324
GO:BP	anatomical structure development	GO:0048856	1	0	73	907	1	6091	A0A0M3JYU1
GO:BP	regulation of response to stimulus	GO:0048583	1	0	57	907	2	6091	A0A0M3JXM0,A0A0M3KAK6
GO:BP	negative regulation of cellular process	GO:0048523	1	0	151	907	18	6091	A0A0M3JXP0,A0A0M3JXM0,A0A3P6S5V7,A0A0M3JUR6,Q14QT4,A0A0M3KCU8,A0A0M3KH91,A0A0M3K947,A0A0M3KCU9,A0A0M3JUZ9,A0A0M3JAI1,A0A0M3JW67,A0A0M3IY30,A0A0M3J324,A0A0M3KJW8,A0A0M3JS99,A0A0M3KKP7,A0A158PPR7
GO:BP	positive regulation of cellular process	GO:0048522	1	0	95	907	18	6091	A0A0M3J4U9,A0A0M3K6Q4,A0A0M3J2T7,A0A0M3KKB4,A0A0M3K7I0,A0A0M3JW74,A0A0M3JU93,A0A0M3JS83,A0A0M3K9T5,A0A0M3JH92,A0A0M3JVM5,A0A0M3JWP6,A0A0M3K470,A0A0M3IY99,A0A158PPR7,A0A3P6SY92,A0A0M3K4A4,A0A0M3JEZ3
GO:BP	negative regulation of biological process	GO:0048519	1	0	188	907	20	6091	A0A0M3JXP0,A0A0M3JXM0,A0A3P6S5V7,A0A0M3JT07,A0A0M3JUR6,Q14QT4,A0A0M3KCU8,A0A0M3KH91,A0A0M3K947,A0A0M3KCU9,A0A0M3JUZ9,A0A0M3JAI1,A0A0M3JW67,A0A0M3IY30,A0A0M3J324,A0A0M3KJW8,A0A0M3JS99,A0A0M3KKP7,A0A0M3K357,A0A158PPR7
GO:BP	positive regulation of biological process	GO:0048518	1	0	96	907	18	6091	A0A0M3J4U9,A0A0M3K6Q4,A0A0M3J2T7,A0A0M3KKB4,A0A0M3K7I0,A0A0M3JW74,A0A0M3JU93,A0A0M3JS83,A0A0M3K9T5,A0A0M3JH92,A0A0M3JVM5,A0A0M3JWP6,A0A0M3K470,A0A0M3IY99,A0A158PPR7,A0A3P6SY92,A0A0M3K4A4,A0A0M3JEZ3
GO:BP	organelle fission	GO:0048285	1	0	24	907	1	6091	A0A0M3K3L3
GO:BP	organelle fusion	GO:0048284	1	0	4	907	1	6091	A0A0M3JQU7
GO:BP	vesicle fusion with Golgi apparatus	GO:0048280	1	0	1	907	1	6091	A0A0M3JQU7
GO:BP	Golgi vesicle transport	GO:0048193	1	0	31	907	8	6091	A0A0M3JT02,A0A3P6QRE4,A0A158PNI3,A0A0M3JQU7,A0A0M3JUW0,A0A0M3J9H2,A0A0M3K7F9,A0A0M3JR63
GO:BP	ketone body catabolic process	GO:0046952	1	0	1	907	1	6091	A0A0M3JWL9
GO:BP	cellular ketone body metabolic process	GO:0046950	1	0	1	907	1	6091	A0A0M3JWL9
GO:BP	nucleoside monophosphate phosphorylation	GO:0046940	1	0	5	907	2	6091	A0A158PMX4,A0A3P6R6R6
GO:BP	cellular transition metal ion homeostasis	GO:0046916	1	0	5	907	1	6091	A0A0M3JY59
GO:BP	inositol phosphate dephosphorylation	GO:0046855	1	0	3	907	1	6091	A0A0M3JTD5
GO:BP	phosphatidylinositol phosphate biosynthetic process	GO:0046854	1	0	19	907	2	6091	A0A0M3JTD5,A0A0M3K8G9
GO:BP	phosphorylated carbohydrate dephosphorylation	GO:0046838	1	0	3	907	1	6091	A0A0M3JTD5
GO:BP	GDP metabolic process	GO:0046710	1	0	1	907	1	6091	A0A0M3JWU5
GO:BP	heterocycle catabolic process	GO:0046700	1	0	46	907	5	6091	A0A0M3JY34,A0A0M3JWG7,A0A0M3K453,A0A0M3K357,A0A158PPR7
GO:BP	tetrahydrofolate metabolic process	GO:0046653	1	0	8	907	1	6091	A0A0M3K5M3
GO:BP	S-adenosylmethionine metabolic process	GO:0046500	1	0	4	907	2	6091	A0A0M3K3E0,A0A0M3JYD1
GO:BP	nicotinamide nucleotide metabolic process	GO:0046496	1	0	16	907	2	6091	A0A0M3J7L6,A0A0M3KH52
GO:BP	phosphatidylinositol metabolic process	GO:0046488	1	0	46	907	3	6091	A0A0M3JTD5,A0A0M3K8G9,A0A0M3JVR0
GO:BP	glycerolipid metabolic process	GO:0046486	1	0	53	907	3	6091	A0A0M3JTD5,A0A0M3K8G9,A0A0M3JVR0
GO:BP	heterocycle metabolic process	GO:0046483	1	0	1241	907	99	6091	A0A158PMX4,A0A0M3JY34,A0A0M3JYN9,A0A0M3JT86,A0A0M3JYW9,A0A0M3J315,A0A0M3JXY6,A0A0M3JZQ3,A0A0M3JUJ4,A0A0M3JS38,A0A3P6S264,A0A0M3KJM6,A0A3P6NT27,A0A3P6QT08,A0A0M3K444,A0A158PP77,A0A0M3K2Y3,A0A3P6RU49,A0A0M3K5M3,A0A0M3JT07,A0A158PPQ6,A0A0M3K5X6,A0A3P6QLW6,A0A3P6PPE7,A0A3P6QHQ7,A0A158PNY8,A0A0M3JWG7,A0A0M3JWU5,A0A0M3JQZ6,A0A0M3K505,A0A0M3JRA2,A0A0M3K9F8,A0A0M3K219,A0A0M3K9I2,A0A0M3JXS9,A0A3P6R6R6,A0A…
GO:BP	glycerophospholipid biosynthetic process	GO:0046474	1	0	43	907	3	6091	A0A0M3JTD5,A0A0M3K8G9,A0A0M3JVR0
GO:BP	membrane lipid biosynthetic process	GO:0046467	1	0	20	907	1	6091	A0A0M3JVR0
GO:BP	chemical homeostasis	GO:0048878	1	0	29	907	6	6091	A0A0M3JT86,A0A3P6S264,A0A3P6NT27,A0A158PNY8,A0A0M3IY29,A0A0M3JY59
GO:BP	chromosome organization	GO:0051276	1	0	169	907	5	6091	A0A0M3K8N6,A0A0M3JRT2,A0A0M3K0J7,A0A0M3KAU8,A0A0M3JTK0
GO:BP	RNA destabilization	GO:0050779	1	0	3	907	1	6091	A0A158PPR7
GO:BP	regulation of catalytic activity	GO:0050790	1	0	216	907	34	6091	A0A0M3JXP0,A0A0M3JXM0,A0A3P6S5V7,A0A0M3JZR1,A0A0M3JUR6,Q14QT4,A0A0M3KCU8,A0A0M3KCF5,A0A0M3KH91,A0A0M3K1V9,A0A0M3JX78,A0A0M3KCU9,A0A0M3IYS0,A0A0M3IXZ5,A0A0M3K3R7,A0A0M3JUZ9,A0A0M3JRT3,A0A0M3K7I0,A0A0M3K8Y8,A0A0M3JU05,A0A0M3JZD1,A0A0M3IYR0,A0A0M3JAI1,A0A0M3JW67,A0A0M3KBW3,A0A0M3KBF5,A0A0M3JH92,A0A0M3KJW8,A0A0M3KKP7,A0A0M3JT06,A0A0M3K470,A0A158PPR7,A0A0M3K4A4,A0A0M3JEZ3
GO:BP	protein homooligomerization	GO:0051260	1	0	15	907	1	6091	A0A0M3K487
GO:BP	protein complex oligomerization	GO:0051259	1	0	17	907	1	6091	A0A0M3K487
GO:BP	positive regulation of RNA metabolic process	GO:0051254	1	0	12	907	1	6091	A0A158PPR7
GO:BP	regulation of RNA metabolic process	GO:0051252	1	0	361	907	3	6091	A0A0M3JZE2,A0A0M3K0J7,A0A158PPR7
GO:BP	negative regulation of protein metabolic process	GO:0051248	1	0	82	907	14	6091	A0A0M3JXP0,A0A0M3JXM0,A0A3P6S5V7,A0A0M3JUR6,Q14QT4,A0A0M3KCU8,A0A0M3KH91,A0A0M3KCU9,A0A0M3JUZ9,A0A0M3JAI1,A0A0M3JW67,A0A0M3KJW8,A0A0M3KKP7,A0A158PPR7
GO:BP	positive regulation of protein metabolic process	GO:0051247	1	0	46	907	5	6091	A0A0M3J2T7,A0A0M3JU93,A0A0M3JS83,A0A0M3JVM5,A0A0M3IY99
GO:BP	regulation of protein metabolic process	GO:0051246	1	0	181	907	33	6091	A0A0M3JXP0,A0A0M3JXM0,A0A3P6S5V7,A0A0M3JUR6,Q14QT4,A0A0M3KCU8,A0A0M3KH91,A0A0M3KCU9,A0A0M3IYS0,A0A0M3J2T7,A0A0M3K3R7,A0A0M3JUZ9,A0A0M3K7I0,A0A0M3K1M6,A0A0M3K8Y8,A0A0M3JU05,A0A0M3JU93,A0A0M3JZD1,A0A0M3JAI1,A0A0M3JS83,A0A0M3JW67,A0A0M3KBF5,A0A0M3JH92,A0A0M3JVM5,A0A0M3KJW8,A0A0M3JVR0,A0A0M3KKP7,A0A0M3JUR2,A0A0M3K470,A0A0M3IY99,A0A158PPR7,A0A0M3K4A4,A0A0M3JEZ3
GO:BP	regulation of multicellular organismal process	GO:0051239	1	0	11	907	3	6091	A0A0M3JF54,A0A3P6RSR9,A0A0M3KDQ4
GO:BP	establishment of localization	GO:0051234	1	0	1222	907	126	6091	A0A0M3K1N2,A0A0M3K1Y0,A0A0M3K0Z0,A0A0M3JVS3,A0A0M3K6Q9,A0A0M3K232,A0A0M3J315,A0A0M3JR39,A0A0M3JST9,A0A0M3JZQ3,A0A0M3JSI2,A0A0M3KJR2,A0A158PN62,A0A3P6PHV6,A0A0M3K4N1,A0A0M3IXZ4,A0A0M3JZR1,A0A3P6QHQ7,A0A0M3JZV3,A0A0M3JEL6,A0A158PP88,A0A0M3JYT0,A0A0M3K219,A0A0M3JT02,A0A0M3JYI3,A0A0M3J530,A0A0M3KD48,A0A0M3K9C0,A0A0M3JR34,A0A0M3K663,A0A0M3KAN8,A0A0M3JYS1,A0A0M3K1V9,A0A0M3KC41,A0A0M3JT50,A0A0M3J280,A0A…
GO:BP	protein insertion into membrane	GO:0051205	1	0	4	907	1	6091	A0A0M3JSR0
GO:BP	protein insertion into mitochondrial membrane	GO:0051204	1	0	2	907	1	6091	A0A0M3JSR0
GO:BP	prosthetic group metabolic process	GO:0051189	1	0	7	907	2	6091	A0A0M3IZU7,A0A0M3KA25
GO:BP	localization	GO:0051179	1	0	1235	907	128	6091	A0A0M3K1N2,A0A0M3K1Y0,A0A0M3K0Z0,A0A0M3JVS3,A0A0M3K6Q9,A0A0M3K232,A0A0M3J315,A0A0M3JR39,A0A0M3JST9,A0A0M3JZQ3,A0A0M3JSI2,A0A0M3KJR2,A0A158PN62,A0A3P6PHV6,A0A0M3K4N1,A0A0M3IXZ4,A0A0M3JZR1,A0A3P6QHQ7,A0A0M3JZV3,A0A0M3JEL6,A0A158PP88,A0A0M3JYT0,A0A0M3K219,A0A0M3JT02,A0A0M3JYI3,A0A0M3J530,A0A0M3KD48,A0A0M3K9C0,A0A0M3JR34,A0A0M3K663,A0A0M3KAN8,A0A0M3JYS1,A0A0M3K1V9,A0A0M3KC41,A0A0M3JT50,A0A0M3J280,A0A…
GO:BP	regulation of phosphorus metabolic process	GO:0051174	1	0	51	907	9	6091	A0A0M3JXM0,A0A0M3K3R7,A0A0M3K7I0,A0A0M3JU05,A0A0M3KBF5,A0A0M3JH92,A0A0M3K470,A0A0M3K4A4,A0A0M3JEZ3
GO:BP	positive regulation of nitrogen compound metabolic process	GO:0051173	1	0	59	907	6	6091	A0A0M3J2T7,A0A0M3JU93,A0A0M3JS83,A0A0M3JVM5,A0A0M3IY99,A0A158PPR7
GO:BP	negative regulation of nitrogen compound metabolic process	GO:0051172	1	0	104	907	14	6091	A0A0M3JXP0,A0A0M3JXM0,A0A3P6S5V7,A0A0M3JUR6,Q14QT4,A0A0M3KCU8,A0A0M3KH91,A0A0M3KCU9,A0A0M3JUZ9,A0A0M3JAI1,A0A0M3JW67,A0A0M3KJW8,A0A0M3KKP7,A0A158PPR7
GO:BP	regulation of nitrogen compound metabolic process	GO:0051171	1	0	531	907	35	6091	A0A0M3JXP0,A0A0M3JXM0,A0A3P6S5V7,A0A0M3JUR6,Q14QT4,A0A0M3KCU8,A0A0M3KH91,A0A0M3KCU9,A0A0M3IYS0,A0A0M3J2T7,A0A0M3K3R7,A0A0M3JZE2,A0A0M3K0J7,A0A0M3JUZ9,A0A0M3K7I0,A0A0M3K1M6,A0A0M3K8Y8,A0A0M3JU05,A0A0M3JU93,A0A0M3JZD1,A0A0M3JAI1,A0A0M3JS83,A0A0M3JW67,A0A0M3KBF5,A0A0M3JH92,A0A0M3JVM5,A0A0M3KJW8,A0A0M3JVR0,A0A0M3KKP7,A0A0M3JUR2,A0A0M3K470,A0A0M3IY99,A0A158PPR7,A0A0M3K4A4,A0A0M3JEZ3
GO:BP	import into nucleus	GO:0051170	1	0	18	907	3	6091	A0A0M3KGP1,A0A0M3JMG8,A0A0M3JS37
GO:BP	nuclear transport	GO:0051169	1	0	47	907	4	6091	A0A0M3KGP1,A0A3P6S6H8,A0A0M3JMG8,A0A0M3JS37
GO:BP	chaperone-mediated protein complex assembly	GO:0051131	1	0	1	907	1	6091	A0A0M3JTX7
GO:BP	negative regulation of cellular component organization	GO:0051129	1	0	19	907	4	6091	A0A0M3K947,A0A0M3IY30,A0A0M3J324,A0A0M3JS99
GO:BP	regulation of cellular component organization	GO:0051128	1	0	46	907	13	6091	A0A0M3K232,A0A0M3J4U9,A0A0M3K947,A0A0M3K6Q4,A0A0M3KKB4,A0A0M3JW74,A0A0M3JU93,A0A0M3IY30,A0A0M3J324,A0A0M3K9T5,A0A0M3JS99,A0A0M3JWP6,A0A3P6SY92
GO:BP	actin filament bundle assembly	GO:0051017	1	0	4	907	2	6091	A0A0M3J9V9,A0A0M3KC98
GO:BP	barbed-end actin filament capping	GO:0051016	1	0	4	907	2	6091	A0A0M3K947,A0A0M3J324
GO:BP	response to stimulus	GO:0050896	1	0	840	907	44	6091	A0A0M3JXM0,A0A3P6RF88,A0A0M3JD22,A0A3P6N6X3,A0A0M3JZR1,A0A0M3JYB5,A0A0M3KEU9,A0A0M3JZV3,A0A0M3JZ77,A0A3P6NUD5,A0A0M3K9Z9,A0A0M3K3M8,A0A0M3JYW4,A0A0M3JSM3,A0A0M3KHP4,A0A0M3JMH8,A0A0M3K6L1,A0A0M3JNY5,A0A0M3IYU7,A0A0M3JSE4,A0A3P6RLY0,A0A3P6QLG3,A0A158PMT9,A0A0M3JUE7,A0A0M3JY15,A0A0M3KBF5,A0A0M3J5A2,A0A0M3JTX7,A0A0M3JSB2,A0A0M3IZB6,A0A0M3JA26,A0A0M3K1T6,A0A0M3JAM4,A0A3P6S270,A0A0M3KAK6,A0A0M3K124,A0A…
GO:BP	ion homeostasis	GO:0050801	1	0	22	907	1	6091	A0A0M3JY59
GO:BP	regulation of cellular process	GO:0050794	1	0	1248	907	83	6091	A0A0M3JRA5,A0A0M3JXP0,A0A0M3JB20,A0A0M3K232,A0A0M3JXM0,A0A3P6RF88,A0A3P6S5V7,A0A097IYF9,A0A0M3JZR1,A0A0M3JTZ8,A0A3P6NBS7,A0A0M3JYB5,A0A0M3K8Z5,A0A0M3JZV3,A0A3P6NUD5,A0A0M3K9Z9,A0A0M3JUR6,Q14QT4,A0A0M3K5J3,A0A0M3KCU8,A0A0M3KH91,A0A0M3K0T4,A0A0M3J4U9,A0A0M3JYW4,A0A0M3K947,A0A0M3KCU9,A0A0M3K6Q4,A0A0M3JYQ4,A0A0M3JSM3,A0A0M3J2T7,A0A0M3JMH8,A0A0M3K3R7,A0A0M3JZE2,A0A0M3K0J7,A0A0M3JRH6,A0A0M3JUZ9,A0A0M3J…
GO:BP	regulation of biological process	GO:0050789	1	0	1309	907	91	6091	A0A0M3JRA5,A0A0M3JXP0,A0A0M3JB20,A0A0M3K232,A0A0M3JXM0,A0A3P6RF88,A0A3P6S5V7,A0A097IYF9,A0A0M3JZR1,A0A0M3JTZ8,A0A3P6NBS7,A0A0M3JT07,A0A0M3JYB5,A0A0M3K8Z5,A0A0M3JZV3,A0A3P6NUD5,A0A0M3K9Z9,A0A0M3JUR6,Q14QT4,A0A0M3K5J3,A0A0M3KCU8,A0A0M3KH91,A0A0M3K0T4,A0A0M3J4U9,A0A0M3JYW4,A0A0M3K947,A0A0M3KCU9,A0A0M3K6Q4,A0A0M3JYQ4,A0A0M3JSM3,A0A0M3IYS0,A0A0M3J2T7,A0A0M3JMH8,A0A0M3K3R7,A0A0M3JZE2,A0A0M3K0J7,A0A0M3J…
GO:BP	short-chain fatty acid metabolic process	GO:0046459	1	0	4	907	2	6091	A0A3P6R753,A0A0M3IZT4
GO:BP	DNA conformation change	GO:0071103	1	0	65	907	2	6091	A0A0M3K8N6,A0A0M3JRT2
GO:BP	L-methionine salvage	GO:0071267	1	0	1	907	1	6091	A0A0M3K491
GO:BP	glycosyl compound catabolic process	GO:1901658	1	0	1	907	1	6091	A0A0M3K453
GO:BP	glycosyl compound metabolic process	GO:1901657	1	0	13	907	6	6091	A0A0M3JY34,A0A0M3JUJ4,A0A0M3K5X6,A0A0M3K453,A0A0M3K8T8,A0A3P6SB12
GO:BP	organic hydroxy compound biosynthetic process	GO:1901617	1	0	22	907	3	6091	A0A0M3JYN9,A0A0M3JTD5,A0A0M3JUG3
GO:BP	organic hydroxy compound catabolic process	GO:1901616	1	0	4	907	1	6091	A0A0M3JTD5
GO:BP	organic hydroxy compound metabolic process	GO:1901615	1	0	33	907	6	6091	A0A0M3JYN9,A0A0M3JTD5,A0A0M3JX43,A0A0M3JUG3,A0A0M3J3Z3,A0A3P6R9P7
GO:BP	alpha-amino acid biosynthetic process	GO:1901607	1	0	20	907	6	6091	A0A0M3K5M3,A0A3P6QT32,A0A0M3JWK1,A0A0M3JXV3,A0A0M3K937,A0A0M3K491
GO:BP	alpha-amino acid catabolic process	GO:1901606	1	0	24	907	9	6091	A0A0M3KDF0,A0A0M3JRD3,A0A0M3KAE7,A0A0M3JC40,A0A3P6PQ31,A0A3P6RAT0,A0A0M3JJT0,A0A0M3JKN7,A0A158PMS6
GO:BP	organic substance biosynthetic process	GO:1901576	1	0	1211	907	200	6091	A0A158PMX4,A0A0M3JY34,A0A0M3JYN9,A0A0M3J768,A0A0M3K059,A0A0M3K0N6,A0A0M3JSD5,A0A0M3JRJ4,A0A0M3J315,A0A0M3IYX4,A0A0M3JXY6,A0A0M3K2K1,A0A0M3JMW2,A0A0M3KAG0,A0A0M3K867,A0A0M3JZQ3,A0A0M3JUN5,A0A0M3JS38,A0A0M3KJM6,A0A0M3IZF7,A0A0M3IZU8,A0A0M3K5M3,A0A158PPQ6,A0A3P6QT32,A0A3P6QLW6,A0A3P6QHQ7,A0A0M3K551,A0A0M3JWG7,A0A0M3K2Z8,A0A0M3JQZ6,A0A0M3K505,A0A0M3JU73,A0A158PNF4,A0A158PN69,A0A0M3JYB9,A0A0M3JRA2,A0A…
GO:BP	fatty acid derivative catabolic process	GO:1901569	1	0	1	907	1	6091	A0A0M3JWL9
GO:BP	fatty acid derivative metabolic process	GO:1901568	1	0	1	907	1	6091	A0A0M3JWL9
GO:BP	organic cyclic compound biosynthetic process	GO:1901362	1	0	633	907	44	6091	A0A158PMX4,A0A0M3JY34,A0A0M3JYN9,A0A0M3J315,A0A0M3JXY6,A0A0M3JZQ3,A0A0M3JS38,A0A0M3KJM6,A0A3P6QLW6,A0A3P6QHQ7,A0A0M3JWG7,A0A0M3JRA2,A0A0M3K219,A0A0M3K9I2,A0A0M3JXS9,A0A3P6R6R6,A0A0M3K222,A0A0M3K9C0,A0A0M3JT29,A0A0M3KE04,A0A158PN96,A0A0M3JZE2,A0A0M3JV76,A0A0M3K0J7,A0A0M3J6P2,A0A0M3KC75,A0A0M3K1I2,A0A0M3JSY8,A0A3P6S0T8,A0A0M3K8T8,A0A0M3IZU7,A0A0M3KH52,A0A0M3KA25,A0A0M3JS85,A0A0M3JZ51,A0A0M3JUG3,A0A…
GO:BP	organic cyclic compound catabolic process	GO:1901361	1	0	51	907	5	6091	A0A0M3JY34,A0A0M3JWG7,A0A0M3K453,A0A0M3K357,A0A158PPR7
GO:BP	organic cyclic compound metabolic process	GO:1901360	1	0	1282	907	102	6091	A0A158PMX4,A0A0M3JY34,A0A0M3JYN9,A0A0M3JT86,A0A0M3JYW9,A0A0M3J315,A0A0M3JXY6,A0A0M3JZQ3,A0A0M3JUJ4,A0A0M3JS38,A0A3P6S264,A0A0M3KJM6,A0A3P6NT27,A0A3P6QT08,A0A0M3K444,A0A158PP77,A0A0M3K2Y3,A0A3P6RU49,A0A0M3K5M3,A0A0M3JT07,A0A158PPQ6,A0A0M3K5X6,A0A3P6QLW6,A0A3P6PPE7,A0A3P6QHQ7,A0A158PNY8,A0A0M3JWG7,A0A0M3JWU5,A0A0M3JQZ6,A0A0M3K505,A0A0M3JRA2,A0A0M3K9F8,A0A0M3K219,A0A0M3K9I2,A0A0M3JXS9,A0A3P6R6R6,A0A…
GO:BP	nucleoside phosphate catabolic process	GO:1901292	1	0	3	907	2	6091	A0A0M3JY34,A0A0M3JWG7
GO:BP	carbohydrate derivative transport	GO:1901264	1	0	29	907	2	6091	A0A0M3K6Q9,A0A0M3JT50
GO:BP	carbohydrate derivative biosynthetic process	GO:1901137	1	0	162	907	33	6091	A0A158PMX4,A0A0M3K0N6,A0A0M3J315,A0A0M3JXY6,A0A0M3JZQ3,A0A0M3JS38,A0A0M3KJM6,A0A3P6QLW6,A0A3P6QHQ7,A0A0M3JRA2,A0A0M3K219,A0A0M3K9I2,A0A0M3JXS9,A0A3P6R6R6,A0A0M3K9C0,A0A0M3KE04,A0A0M3JT87,A0A0M3J6P2,A0A0M3KC75,A0A0M3JSY8,A0A3P6S0T8,A0A3P6U809,A0A0M3JSH6,A0A0M3JS85,A0A0M3JZ51,A0A0M3JS36,A0A3P6R0U5,A0A3P6SXL3,A0A0M3JVR0,A0A3P6SB12,A0A0M3J201,A0A0M3K0A5,A0A0M3IY11
GO:BP	carbohydrate derivative catabolic process	GO:1901136	1	0	8	907	3	6091	A0A0M3JWG7,A0A0M3K453,A0A0M3K6E2
GO:BP	glucosamine-containing compound catabolic process	GO:1901072	1	0	1	907	1	6091	A0A0M3K6E2
GO:BP	glucosamine-containing compound metabolic process	GO:1901071	1	0	3	907	3	6091	A0A0M3KHG5,A0A0M3K6E2,A0A3P6SLJ3
GO:BP	regulation of cytoplasmic translational elongation	GO:1900247	1	0	4	907	1	6091	A0A0M3JVR0
GO:BP	cell-cell signaling by wnt	GO:0198738	1	0	28	907	1	6091	A0A0M3KAK6
GO:BP	plasma membrane bounded cell projection organization	GO:0120036	1	0	36	907	2	6091	A0A0M3K232,A0A158PNG9
GO:BP	regulation of plasma membrane bounded cell projection organization	GO:0120035	1	0	3	907	1	6091	A0A0M3K232
GO:BP	regulation of plasma membrane bounded cell projection assembly	GO:0120032	1	0	1	907	1	6091	A0A0M3K232
GO:BP	plasma membrane bounded cell projection assembly	GO:0120031	1	0	22	907	2	6091	A0A0M3K232,A0A158PNG9
GO:BP	intermembrane lipid transfer	GO:0120009	1	0	3	907	1	6091	A0A0M3KD48
GO:BP	methylguanosine-cap decapping	GO:0110156	1	0	2	907	1	6091	A0A158PPR7
GO:BP	glycosyl compound biosynthetic process	GO:1901659	1	0	3	907	1	6091	A0A3P6SB12
GO:BP	RNA decapping	GO:0110154	1	0	2	907	1	6091	A0A158PPR7
GO:BP	quinone metabolic process	GO:1901661	1	0	4	907	1	6091	A0A158PPA4
GO:BP	response to nitrogen compound	GO:1901698	1	0	5	907	1	6091	A0A0M3J5A2
GO:BP	negative regulation of cellular macromolecule biosynthetic process	GO:2000113	1	0	25	907	1	6091	A0A158PPR7
GO:BP	regulation of cellular macromolecule biosynthetic process	GO:2000112	1	0	385	907	12	6091	A0A0M3JZE2,A0A0M3K0J7,A0A0M3K7I0,A0A0M3K1M6,A0A0M3JU93,A0A0M3JH92,A0A0M3JVR0,A0A0M3JUR2,A0A0M3K470,A0A158PPR7,A0A0M3K4A4,A0A0M3JEZ3
GO:BP	cellular detoxification	GO:1990748	1	0	59	907	15	6091	A0A0M3JD22,A0A3P6N6X3,A0A0M3KEU9,A0A0M3JZ77,A0A3P6NUD5,A0A0M3K9Z9,A0A0M3K3M8,A0A0M3K6L1,A0A0M3IYU7,A0A3P6RLY0,A0A0M3JUE7,A0A0M3IZB6,A0A3P6S270,A0A0M3K274,A0A0M3JY85
GO:BP	mitochondrial transmembrane transport	GO:1990542	1	0	11	907	3	6091	A0A0M3JR34,A0A0M3JRB7,A0A0M3JE92
GO:BP	protein localization to microtubule organizing center	GO:1905508	1	0	2	907	1	6091	A0A158PNG9
GO:BP	cell surface receptor signaling pathway involved in cell-cell signaling	GO:1905114	1	0	40	907	1	6091	A0A0M3KAK6
GO:BP	liposaccharide metabolic process	GO:1903509	1	0	21	907	1	6091	A0A0M3JVR0
GO:BP	regulation of nucleic acid-templated transcription	GO:1903506	1	0	351	907	2	6091	A0A0M3JZE2,A0A0M3K0J7
GO:BP	positive regulation of cellular protein catabolic process	GO:1903364	1	0	4	907	3	6091	A0A0M3J2T7,A0A0M3JS83,A0A0M3JVM5
GO:BP	regulation of cellular protein catabolic process	GO:1903362	1	0	4	907	3	6091	A0A0M3J2T7,A0A0M3JS83,A0A0M3JVM5
GO:BP	positive regulation of protein maturation	GO:1903319	1	0	2	907	1	6091	A0A0M3IY99
GO:BP	regulation of protein maturation	GO:1903317	1	0	2	907	1	6091	A0A0M3IY99
GO:BP	positive regulation of mRNA metabolic process	GO:1903313	1	0	3	907	1	6091	A0A158PPR7
GO:BP	regulation of mRNA metabolic process	GO:1903311	1	0	8	907	1	6091	A0A158PPR7
GO:BP	exon-exon junction complex disassembly	GO:1903259	1	0	1	907	1	6091	A0A0M3K031
GO:BP	positive regulation of proteolysis involved in cellular protein catabolic process	GO:1903052	1	0	4	907	3	6091	A0A0M3J2T7,A0A0M3JS83,A0A0M3JVM5
GO:BP	regulation of proteolysis involved in cellular protein catabolic process	GO:1903050	1	0	4	907	3	6091	A0A0M3J2T7,A0A0M3JS83,A0A0M3JVM5
GO:BP	negative regulation of supramolecular fiber organization	GO:1902904	1	0	9	907	4	6091	A0A0M3K947,A0A0M3IY30,A0A0M3J324,A0A0M3JS99
GO:BP	secondary alcohol metabolic process	GO:1902652	1	0	5	907	1	6091	A0A3P6R9P7
GO:BP	ketone body metabolic process	GO:1902224	1	0	1	907	1	6091	A0A0M3JWL9
GO:BP	regulation of organelle assembly	GO:1902115	1	0	2	907	1	6091	A0A0M3K232
GO:BP	regulation of cilium assembly	GO:1902017	1	0	1	907	1	6091	A0A0M3K232
GO:BP	negative regulation of protein depolymerization	GO:1901880	1	0	7	907	3	6091	A0A0M3K947,A0A0M3IY30,A0A0M3J324
GO:BP	regulation of protein depolymerization	GO:1901879	1	0	7	907	3	6091	A0A0M3K947,A0A0M3IY30,A0A0M3J324
GO:BP	positive regulation of proteasomal protein catabolic process	GO:1901800	1	0	4	907	3	6091	A0A0M3J2T7,A0A0M3JS83,A0A0M3JVM5
GO:BP	cellular response to oxygen-containing compound	GO:1901701	1	0	9	907	4	6091	A0A0M3KEU9,A0A0M3JZ77,A0A0M3K6L1,A0A0M3JY85
GO:BP	response to oxygen-containing compound	GO:1901700	1	0	10	907	4	6091	A0A0M3KEU9,A0A0M3JZ77,A0A0M3K6L1,A0A0M3JY85
GO:BP	quinone biosynthetic process	GO:1901663	1	0	4	907	1	6091	A0A158PPA4
GO:BP	L-methionine biosynthetic process	GO:0071265	1	0	1	907	1	6091	A0A0M3K491
GO:BP	cellular response to aldehyde	GO:0110096	1	0	1	907	1	6091	A0A0M3KEU9
GO:BP	aminoacyl-tRNA metabolism involved in translational fidelity	GO:0106074	1	0	8	907	2	6091	A0A0M3K2S0,A0A0M3K5W0
GO:BP	establishment of protein localization to endoplasmic reticulum	GO:0072599	1	0	11	907	4	6091	A0A0M3JYT0,A0A0M3JWA5,A0A0M3K109,A0A158PNM2
GO:BP	establishment of protein localization to organelle	GO:0072594	1	0	48	907	13	6091	A0A0M3JYT0,A0A0M3JR34,A0A0M3KGP1,A0A0M3JWA5,A0A0M3JRB7,A0A0M3JMG8,A0A0M3JS37,A0A0M3JE92,A0A0M3JSR0,A0A0M3K8Y4,A0A0M3K109,A0A158PNM2,A0A0M3K6V2
GO:BP	reactive oxygen species metabolic process	GO:0072593	1	0	9	907	4	6091	A0A0M3JZ77,A0A0M3K6L1,A0A0M3IZB6,A0A0M3JY85
GO:BP	clathrin-dependent endocytosis	GO:0072583	1	0	1	907	1	6091	A0A0M3JYW2
GO:BP	pyrimidine-containing compound catabolic process	GO:0072529	1	0	1	907	1	6091	A0A0M3K453
GO:BP	pyrimidine-containing compound biosynthetic process	GO:0072528	1	0	12	907	3	6091	A0A0M3K9I2,A0A3P6S0T8,A0A0M3K8M6
GO:BP	pyrimidine-containing compound metabolic process	GO:0072527	1	0	13	907	4	6091	A0A0M3K9I2,A0A0M3K453,A0A3P6S0T8,A0A0M3K8M6
GO:BP	pyridine-containing compound biosynthetic process	GO:0072525	1	0	17	907	2	6091	A0A0M3KH52,A0A0M3JUG3
GO:BP	pyridine-containing compound metabolic process	GO:0072524	1	0	18	907	3	6091	A0A0M3J7L6,A0A0M3KH52,A0A0M3JUG3
GO:BP	ammonium transmembrane transport	GO:0072488	1	0	9	907	1	6091	A0A0M3KEN9
GO:BP	microtubule anchoring at microtubule organizing center	GO:0072393	1	0	1	907	1	6091	A0A158PNG9
GO:BP	tricarboxylic acid metabolic process	GO:0072350	1	0	4	907	2	6091	A0A0M3JXS9,A0A3P6R9P7
GO:BP	monocarboxylic acid biosynthetic process	GO:0072330	1	0	26	907	2	6091	A0A158PN96,A0A0M3JVN5
GO:BP	obsolete chaperone-mediated protein transport	GO:0072321	1	0	2	907	1	6091	A0A0M3KD75
GO:BP	regulation of protein serine/threonine kinase activity	GO:0071900	1	0	18	907	1	6091	A0A0M3K3R7
GO:BP	cellular component organization or biogenesis	GO:0071840	1	0	561	907	79	6091	A0A0M3K232,A0A0M3KFW1,A0A0M3K031,A0A0M3K485,A0A0M3KAH2,A0A0G2YNB9,A0A0M3JYU1,A0A0M3JGR5,A0A0M3K8N6,A0A0M3KFS4,A0A0M3KD48,A0A0M3J921,A0A0M3JR34,A0A0M3J4U9,A0A0M3JRT2,A0A0M3JWT3,A0A0M3JWX6,A0A0M3K2I1,A0A0M3K947,A0A0M3K6Q4,A0A0M3JRP9,A0A0M3JVH1,A0A0M3KDZ4,A0A3P6Q6M9,A0A0M3K0J7,A0A0M3JIK2,A0A158PNI3,A0A0M3JVW2,A0A0M3KKB4,A0A0M3JRB7,A0A0M3J9V9,A0A3P6S0H1,A0A0M3JW74,A0A0M3KBI1,A0A0M3JU93,A0A0M3J3Y3,A0A…
GO:BP	ribonucleoprotein complex subunit organization	GO:0071826	1	0	35	907	9	6091	A0A0M3JWT3,A0A3P6Q861,A0A0M3JYU4,A0A158PNB8,A0A0M3JS04,A0A0M3JUR2,A0A158PN31,A0A0M3IZA2,A0A0M3K2C4
GO:BP	protein-DNA complex subunit organization	GO:0071824	1	0	15	907	2	6091	A0A0M3K8N6,A0A0M3JRT2
GO:BP	protein transmembrane transport	GO:0071806	1	0	10	907	3	6091	A0A0M3JR34,A0A0M3JRB7,A0A0M3JE92
GO:BP	organic substance metabolic process	GO:0071704	1	0	3381	907	527	6091	A0A158PMX4,A0A0M3JY34,A0A0M3JXP0,A0A3P6NDQ7,A0A3P6NPL4,A0A0M3JYN9,A0A0M3JK61,A0A3P6PHI6,A0A0M3J768,A0A0M3JRP0,A0A3P6S310,A0A0M3JT86,A0A0M3JQB9,A0A158PN23,A0A3P6MZQ7,A0A0M3K059,A0A0M3JYW9,A0A0M3K0N6,A0A0M3JSD5,A0A0M3JRJ4,A0A0M3J315,A0A0M3JCR4,A0A0M3IYX4,A0A158PMY7,A0A0M3JXY6,A0A0M3JXM0,A0A0M3K2A3,A0A0M3K2K1,A0A0M3JHT5,A0A0M3JMW2,A0A0M3JS63,A0A0M3KAG0,A0A0M3J110,A0A0M3K3Q3,A0A0M3K867,A0A0M3J8A6,A0A…
GO:BP	CAAX-box protein processing	GO:0071586	1	0	2	907	1	6091	A0A0M3JTN1
GO:BP	protein ufmylation	GO:0071569	1	0	1	907	1	6091	A0A0M3JWD9
GO:BP	cell wall organization or biogenesis	GO:0071554	1	0	1	907	1	6091	A0A0M3K6E2
GO:BP	inositol phosphate catabolic process	GO:0071545	1	0	3	907	1	6091	A0A0M3JTD5
GO:BP	protein localization to centrosome	GO:0071539	1	0	2	907	1	6091	A0A158PNG9
GO:BP	cellular response to superoxide	GO:0071451	1	0	5	907	3	6091	A0A0M3JZ77,A0A0M3K6L1,A0A0M3JY85
GO:BP	cellular response to oxygen radical	GO:0071450	1	0	5	907	3	6091	A0A0M3JZ77,A0A0M3K6L1,A0A0M3JY85
GO:BP	protein localization to membrane	GO:0072657	1	0	21	907	5	6091	A0A0M3JYT0,A0A0M3JWA5,A0A0M3JSR0,A0A0M3K109,A0A158PNM2
GO:BP	cellular detoxification of aldehyde	GO:0110095	1	0	1	907	1	6091	A0A0M3KEU9
GO:BP	protein localization to microtubule cytoskeleton	GO:0072698	1	0	2	907	1	6091	A0A158PNG9
GO:BP	CAAX-box protein maturation	GO:0080120	1	0	2	907	1	6091	A0A0M3JTN1
GO:BP	vesicle-mediated transport to the plasma membrane	GO:0098876	1	0	8	907	1	6091	A0A0M3JYI3
GO:BP	cellular oxidant detoxification	GO:0098869	1	0	58	907	14	6091	A0A0M3JD22,A0A3P6N6X3,A0A0M3JZ77,A0A3P6NUD5,A0A0M3K9Z9,A0A0M3K3M8,A0A0M3K6L1,A0A0M3IYU7,A0A3P6RLY0,A0A0M3JUE7,A0A0M3IZB6,A0A3P6S270,A0A0M3K274,A0A0M3JY85
GO:BP	inorganic ion homeostasis	GO:0098771	1	0	22	907	1	6091	A0A0M3JY59
GO:BP	detoxification	GO:0098754	1	0	59	907	15	6091	A0A0M3JD22,A0A3P6N6X3,A0A0M3KEU9,A0A0M3JZ77,A0A3P6NUD5,A0A0M3K9Z9,A0A0M3K3M8,A0A0M3K6L1,A0A0M3IYU7,A0A3P6RLY0,A0A0M3JUE7,A0A0M3IZB6,A0A3P6S270,A0A0M3K274,A0A0M3JY85
GO:BP	cell-cell adhesion via plasma-membrane adhesion molecules	GO:0098742	1	0	47	907	1	6091	A0A3P6R4D9
GO:BP	inorganic cation transmembrane transport	GO:0098662	1	0	171	907	29	6091	A0A0M3K0Z0,A0A0M3JVS3,A0A0M3J315,A0A0M3JZQ3,A0A0M3KJR2,A0A0M3K4N1,A0A3P6QHQ7,A0A0M3JZV3,A0A0M3K219,A0A0M3K9C0,A0A0M3JYS1,A0A0M3JMK3,A0A3P6N3P2,A0A0M3JSY8,A0A3P6UC49,A0A0M3JS85,A0A0M3J6Q7,A0A0M3JZ51,A0A0M3IZ79,A0A3P6T4S5,A0A0M3J201,A0A0M3K2A7,A0A0M3K0A5,A0A0M3K4M6,A0A0M3KHP3,A0A0M3JT97,A0A0M3JTY4,A0A0M3J7Y7,A0A0M3KEN9
GO:BP	inorganic ion transmembrane transport	GO:0098660	1	0	224	907	29	6091	A0A0M3K0Z0,A0A0M3JVS3,A0A0M3J315,A0A0M3JZQ3,A0A0M3KJR2,A0A0M3K4N1,A0A3P6QHQ7,A0A0M3JZV3,A0A0M3K219,A0A0M3K9C0,A0A0M3JYS1,A0A0M3JMK3,A0A3P6N3P2,A0A0M3JSY8,A0A3P6UC49,A0A0M3JS85,A0A0M3J6Q7,A0A0M3JZ51,A0A0M3IZ79,A0A3P6T4S5,A0A0M3J201,A0A0M3K2A7,A0A0M3K0A5,A0A0M3K4M6,A0A0M3KHP3,A0A0M3JT97,A0A0M3JTY4,A0A0M3J7Y7,A0A0M3KEN9
GO:BP	anion transmembrane transport	GO:0098656	1	0	66	907	2	6091	A0A0M3K232,A0A158PP94
GO:BP	cation transmembrane transport	GO:0098655	1	0	200	907	29	6091	A0A0M3K0Z0,A0A0M3JVS3,A0A0M3J315,A0A0M3JZQ3,A0A0M3KJR2,A0A0M3K4N1,A0A3P6QHQ7,A0A0M3JZV3,A0A0M3K219,A0A0M3K9C0,A0A0M3JYS1,A0A0M3JMK3,A0A3P6N3P2,A0A0M3JSY8,A0A3P6UC49,A0A0M3JS85,A0A0M3J6Q7,A0A0M3JZ51,A0A0M3IZ79,A0A3P6T4S5,A0A0M3J201,A0A0M3K2A7,A0A0M3K0A5,A0A0M3K4M6,A0A0M3KHP3,A0A0M3JT97,A0A0M3JTY4,A0A0M3J7Y7,A0A0M3KEN9
GO:BP	cell-cell adhesion	GO:0098609	1	0	49	907	1	6091	A0A3P6R4D9
GO:BP	defense response to other organism	GO:0098542	1	0	5	907	1	6091	A0A0M3JAM4
GO:BP	nucleic acid-templated transcription	GO:0097659	1	0	442	907	5	6091	A0A0M3JZE2,A0A0M3K0J7,A0A0M3K1I2,A0A0M3JTK0,A0A3P6R250
GO:BP	mannosylation	GO:0097502	1	0	25	907	1	6091	A0A0M3JSH6
GO:BP	UDP-glucosylation	GO:0097359	1	0	10	907	1	6091	A0A3P6U809
GO:BP	prenylation	GO:0097354	1	0	5	907	2	6091	A0A0M3JQB9,A0A0M3IY14
GO:BP	cellular response to toxic substance	GO:0097237	1	0	59	907	15	6091	A0A0M3JD22,A0A3P6N6X3,A0A0M3KEU9,A0A0M3JZ77,A0A3P6NUD5,A0A0M3K9Z9,A0A0M3K3M8,A0A0M3K6L1,A0A0M3IYU7,A0A3P6RLY0,A0A0M3JUE7,A0A0M3IZB6,A0A3P6S270,A0A0M3K274,A0A0M3JY85
GO:BP	L-kynurenine metabolic process	GO:0097052	1	0	1	907	1	6091	A0A0M3K3G4
GO:BP	RNA phosphodiester bond hydrolysis, endonucleolytic	GO:0090502	1	0	27	907	1	6091	A0A0M3JT07
GO:BP	RNA phosphodiester bond hydrolysis	GO:0090501	1	0	40	907	2	6091	A0A0M3JT07,A0A3P6R250
GO:BP	organophosphate biosynthetic process	GO:0090407	1	0	176	907	40	6091	A0A158PMX4,A0A0M3JSD5,A0A0M3J315,A0A0M3JXY6,A0A0M3JZQ3,A0A0M3KJM6,A0A3P6QLW6,A0A3P6QHQ7,A0A0M3JRA2,A0A0M3K219,A0A0M3K9I2,A0A0M3JXS9,A0A3P6R6R6,A0A0M3K222,A0A0M3JTD5,A0A0M3K9C0,A0A0M3JT29,A0A0M3KE04,A0A0M3JV76,A0A0M3J6P2,A0A0M3KC75,A0A0M3JSY8,A0A3P6S0T8,A0A0M3K8T8,A0A0M3IZU7,A0A0M3KH52,A0A0M3KA25,A0A0M3JS85,A0A0M3JZ51,A0A0M3JUG3,A0A3P6R0U5,A0A0M3K8G9,A0A0M3JVR0,A0A3P6SB12,A0A0M3J201,A0A0M3K0A5,A0A…
GO:BP	nucleic acid phosphodiester bond hydrolysis	GO:0090305	1	0	73	907	2	6091	A0A0M3JT07,A0A3P6R250
GO:BP	nucleic acid metabolic process	GO:0090304	1	0	1022	907	36	6091	A0A0M3JT07,A0A158PPQ6,A0A0M3JQZ6,A0A0M3K505,A0A0M3K9F8,A0A0M3JXK6,A0A0M3JZT1,A0A0M3K2P3,A0A0M3JWX6,A0A3P6RRT9,A0A0M3KHP4,A0A0M3K2S0,A0A0M3JZE2,A0A0M3K0J7,A0A0M3JSP8,A0A0M3KHS6,A0A0M3JST8,A0A0M3K1I2,A0A0M3K5W0,A0A0M3K755,A0A0M3JWB8,A0A0M3K674,A0A0M3J2Z6,A0A0M3JY44,A0A3P6NPJ7,A0A0M3J5E0,A0A3P6NP85,A0A0M3J2G9,A0A0M3K1N1,A0A0M3JTK0,A0A3P6R250,A0A0M3K357,A0A0M3IYB7,A0A158PMW0,A0A158PPR7,A0A0M3IZA2
GO:BP	regulation of muscle system process	GO:0090257	1	0	9	907	3	6091	A0A0M3JF54,A0A3P6RSR9,A0A0M3KDQ4
GO:BP	organelle membrane fusion	GO:0090174	1	0	1	907	1	6091	A0A0M3JQU7
GO:BP	establishment of protein localization to mitochondrial membrane	GO:0090151	1	0	2	907	1	6091	A0A0M3JSR0
GO:BP	establishment of protein localization to membrane	GO:0090150	1	0	21	907	5	6091	A0A0M3JYT0,A0A0M3JWA5,A0A0M3JSR0,A0A0M3K109,A0A158PNM2
GO:BP	COPII-coated vesicle budding	GO:0090114	1	0	3	907	1	6091	A0A158PNI3
GO:BP	regulation of primary metabolic process	GO:0080090	1	0	532	907	35	6091	A0A0M3JXP0,A0A0M3JXM0,A0A3P6S5V7,A0A0M3JUR6,Q14QT4,A0A0M3KCU8,A0A0M3KH91,A0A0M3KCU9,A0A0M3IYS0,A0A0M3J2T7,A0A0M3K3R7,A0A0M3JZE2,A0A0M3K0J7,A0A0M3JUZ9,A0A0M3K7I0,A0A0M3K1M6,A0A0M3K8Y8,A0A0M3JU05,A0A0M3JU93,A0A0M3JZD1,A0A0M3JAI1,A0A0M3JS83,A0A0M3JW67,A0A0M3KBF5,A0A0M3JH92,A0A0M3JVM5,A0A0M3KJW8,A0A0M3JVR0,A0A0M3KKP7,A0A0M3JUR2,A0A0M3K470,A0A0M3IY99,A0A158PPR7,A0A0M3K4A4,A0A0M3JEZ3
GO:BP	alkanesulfonate metabolic process	GO:0019694	1	0	1	907	1	6091	A0A0M3IY24
GO:BP	organophosphate catabolic process	GO:0046434	1	0	9	907	3	6091	A0A0M3JY34,A0A0M3JWG7,A0A0M3JTD5
GO:BP	carboxylic acid catabolic process	GO:0046395	1	0	33	907	11	6091	A0A0M3KDF0,A0A0M3JRD3,A0A0M3J2N5,A0A0M3KAE7,A0A3P6TBC7,A0A0M3JC40,A0A3P6PQ31,A0A3P6RAT0,A0A0M3JJT0,A0A0M3JKN7,A0A158PMS6
GO:BP	cellular macromolecule biosynthetic process	GO:0034645	1	0	886	907	132	6091	A0A0M3K0N6,A0A0M3JRJ4,A0A0M3IYX4,A0A0M3K2K1,A0A0M3JMW2,A0A0M3KAG0,A0A0M3K867,A0A0M3JUN5,A0A158PPQ6,A0A0M3K551,A0A0M3K2Z8,A0A0M3JQZ6,A0A0M3K505,A0A158PN69,A0A0M3JYB9,A0A0M3K2P7,A0A0M3K9F8,A0A0M3K1X3,A0A0M3KFV4,A0A0M3KEE7,A0A0M3JXK6,A0A0M3JXG1,A0A0M3JXS5,A0A0M3K2P3,A0A0M3JZW6,A0A0M3JWT3,A0A0M3JXI1,A0A3P6PBG5,A0A0M3JU70,A0A0M3IYV2,A0A0M3K776,A0A0M3JD69,A0A3P6RRT9,A0A0M3K630,A0A0M3JZH0,A0A0M3K2H4,A0A…
GO:BP	cellular nitrogen compound metabolic process	GO:0034641	1	0	1459	907	194	6091	A0A158PMX4,A0A0M3JY34,A0A0M3JYN9,A0A3P6S310,A0A0M3JT86,A0A0M3JYW9,A0A0M3JRJ4,A0A0M3J315,A0A0M3IYX4,A0A0M3JXY6,A0A0M3K2K1,A0A0M3JMW2,A0A0M3JS63,A0A0M3KAG0,A0A0M3K867,A0A0M3JZQ3,A0A0M3JUN5,A0A0M3JUJ4,A0A0M3JS38,A0A3P6SVY9,A0A3P6R4Z6,A0A3P6S264,A0A0M3KJM6,A0A3P6NT27,A0A3P6QT08,A0A0M3K444,A0A158PP77,A0A0M3K2Y3,A0A3P6RU49,A0A0M3JT07,A0A158PPQ6,A0A0M3K5X6,A0A3P6QLW6,A0A3P6PPE7,A0A3P6QHQ7,A0A158PNY8,A0A…
GO:BP	cellular protein-containing complex assembly	GO:0034622	1	0	97	907	25	6091	A0A0M3K8N6,A0A0M3J4U9,A0A0M3JRT2,A0A0M3JWT3,A0A0M3K947,A0A0M3K6Q4,A0A0M3KKB4,A0A0M3JW74,A0A0M3KBI1,A0A3P6Q861,A0A0M3KBY0,A0A0M3JYU4,A0A158PNB8,A0A0M3IY30,A0A0M3J324,A0A0M3K9T5,A0A0M3JTX7,A0A0M3JS04,A0A0M3JS99,A0A0M3JWP6,A0A0M3JUR2,A0A158PN31,A0A3P6SY92,A0A0M3IZA2,A0A0M3K2C4
GO:BP	cellular response to reactive oxygen species	GO:0034614	1	0	5	907	3	6091	A0A0M3JZ77,A0A0M3K6L1,A0A0M3JY85
GO:BP	cellular response to oxidative stress	GO:0034599	1	0	6	907	4	6091	A0A0M3JZ77,A0A0M3K6L1,A0A0M3JTX7,A0A0M3JY85
GO:BP	protein localization to nucleus	GO:0034504	1	0	18	907	3	6091	A0A0M3KGP1,A0A0M3JMG8,A0A0M3JS37
GO:BP	ncRNA processing	GO:0034470	1	0	114	907	3	6091	A0A0M3JWX6,A0A0M3K1N1,A0A158PMW0
GO:BP	microtubule anchoring at centrosome	GO:0034454	1	0	1	907	1	6091	A0A158PNG9
GO:BP	microtubule anchoring	GO:0034453	1	0	1	907	1	6091	A0A158PNG9
GO:BP	nucleobase-containing small molecule biosynthetic process	GO:0034404	1	0	6	907	3	6091	A0A0M3JY34,A0A0M3JWG7,A0A3P6SB12
GO:BP	diol biosynthetic process	GO:0034312	1	0	2	907	1	6091	A0A0M3JYN9
GO:BP	diol metabolic process	GO:0034311	1	0	2	907	1	6091	A0A0M3JYN9
GO:BP	positive regulation of cellular amide metabolic process	GO:0034250	1	0	2	907	1	6091	A0A0M3JU93
GO:BP	negative regulation of cellular amide metabolic process	GO:0034249	1	0	4	907	1	6091	A0A158PPR7
GO:BP	regulation of cellular amide metabolic process	GO:0034248	1	0	33	907	10	6091	A0A0M3K7I0,A0A0M3K1M6,A0A0M3JU93,A0A0M3JH92,A0A0M3JVR0,A0A0M3JUR2,A0A0M3K470,A0A158PPR7,A0A0M3K4A4,A0A0M3JEZ3
GO:BP	ion transmembrane transport	GO:0034220	1	0	409	907	33	6091	A0A0M3K0Z0,A0A0M3JVS3,A0A0M3K232,A0A0M3J315,A0A0M3JR39,A0A0M3JZQ3,A0A0M3KJR2,A0A0M3K4N1,A0A3P6QHQ7,A0A0M3JZV3,A0A0M3K219,A0A0M3K9C0,A0A0M3JYS1,A0A0M3JMK3,A0A3P6N3P2,A0A0M3JSY8,A0A3P6UC49,A0A0M3JS85,A0A0M3J6Q7,A0A158PP94,A0A0M3JZ51,A0A0M3IZ79,A0A3P6T4S5,A0A0M3J201,A0A0M3J3F7,A0A0M3K2A7,A0A0M3K0A5,A0A0M3K4M6,A0A0M3KHP3,A0A0M3JT97,A0A0M3JTY4,A0A0M3J7Y7,A0A0M3KEN9
GO:BP	carbohydrate transmembrane transport	GO:0034219	1	0	11	907	1	6091	A0A0M3JXT7
GO:BP	purine nucleoside bisphosphate biosynthetic process	GO:0034033	1	0	16	907	7	6091	A0A0M3JXY6,A0A0M3KJM6,A0A3P6QLW6,A0A0M3JRA2,A0A0M3JXS9,A0A0M3KE04,A0A3P6R0U5
GO:BP	purine nucleoside bisphosphate metabolic process	GO:0034032	1	0	23	907	7	6091	A0A0M3JXY6,A0A0M3KJM6,A0A3P6QLW6,A0A0M3JRA2,A0A0M3JXS9,A0A0M3KE04,A0A3P6R0U5
GO:BP	ribonucleoside bisphosphate biosynthetic process	GO:0034030	1	0	16	907	7	6091	A0A0M3JXY6,A0A0M3KJM6,A0A3P6QLW6,A0A0M3JRA2,A0A0M3JXS9,A0A0M3KE04,A0A3P6R0U5
GO:BP	ribonucleoside bisphosphate metabolic process	GO:0033875	1	0	23	907	7	6091	A0A0M3JXY6,A0A0M3KJM6,A0A3P6QLW6,A0A0M3JRA2,A0A0M3JXS9,A0A0M3KE04,A0A3P6R0U5
GO:BP	nucleoside bisphosphate biosynthetic process	GO:0033866	1	0	16	907	7	6091	A0A0M3JXY6,A0A0M3KJM6,A0A3P6QLW6,A0A0M3JRA2,A0A0M3JXS9,A0A0M3KE04,A0A3P6R0U5
GO:BP	nucleoside bisphosphate metabolic process	GO:0033865	1	0	23	907	7	6091	A0A0M3JXY6,A0A0M3KJM6,A0A3P6QLW6,A0A0M3JRA2,A0A0M3JXS9,A0A0M3KE04,A0A3P6R0U5
GO:BP	positive regulation of kinase activity	GO:0033674	1	0	22	907	5	6091	A0A0M3K7I0,A0A0M3JH92,A0A0M3K470,A0A0M3K4A4,A0A0M3JEZ3
GO:BP	mitochondrial cytochrome c oxidase assembly	GO:0033617	1	0	3	907	1	6091	A0A0M3KBI1
GO:BP	cellular response to stress	GO:0033554	1	0	128	907	6	6091	A0A0M3JZ77,A0A0M3KHP4,A0A0M3K6L1,A0A0M3J5A2,A0A0M3JTX7,A0A0M3JY85
GO:BP	protein localization to organelle	GO:0033365	1	0	58	907	16	6091	A0A0M3JYT0,A0A0M3JR34,A0A0M3KGP1,A0A0M3JWA5,A0A0M3JRB7,A0A0M3JMG8,A0A0M3JS37,A0A158PNG9,A0A0M3JE92,A0A0M3K7F9,A0A0M3JSR0,A0A0M3JYJ1,A0A0M3K8Y4,A0A0M3K109,A0A158PNM2,A0A0M3K6V2
GO:BP	nucleobase-containing compound biosynthetic process	GO:0034654	1	0	588	907	38	6091	A0A158PMX4,A0A0M3JY34,A0A0M3J315,A0A0M3JXY6,A0A0M3JZQ3,A0A0M3JS38,A0A0M3KJM6,A0A3P6QLW6,A0A3P6QHQ7,A0A0M3JWG7,A0A0M3JRA2,A0A0M3K219,A0A0M3K9I2,A0A0M3JXS9,A0A3P6R6R6,A0A0M3K222,A0A0M3K9C0,A0A0M3JT29,A0A0M3KE04,A0A0M3JZE2,A0A0M3JV76,A0A0M3K0J7,A0A0M3J6P2,A0A0M3KC75,A0A0M3K1I2,A0A0M3JSY8,A0A3P6S0T8,A0A0M3K8T8,A0A0M3KH52,A0A0M3JS85,A0A0M3JZ51,A0A3P6R0U5,A0A3P6SB12,A0A0M3J201,A0A0M3JTK0,A0A0M3K0A5,A0A…
GO:BP	mitochondrial respiratory chain complex assembly	GO:0033108	1	0	6	907	1	6091	A0A0M3KBI1
GO:BP	nucleobase-containing compound catabolic process	GO:0034655	1	0	39	907	5	6091	A0A0M3JY34,A0A0M3JWG7,A0A0M3K453,A0A0M3K357,A0A158PPR7
GO:BP	ncRNA metabolic process	GO:0034660	1	0	178	907	24	6091	A0A158PPQ6,A0A0M3JQZ6,A0A0M3K505,A0A0M3K9F8,A0A0M3JXK6,A0A0M3K2P3,A0A0M3JWX6,A0A3P6RRT9,A0A0M3K2S0,A0A0M3JSP8,A0A0M3KHS6,A0A0M3JST8,A0A0M3K5W0,A0A0M3K755,A0A0M3JWB8,A0A0M3K674,A0A0M3J2Z6,A0A0M3JY44,A0A3P6NPJ7,A0A0M3J5E0,A0A3P6NP85,A0A0M3J2G9,A0A0M3K1N1,A0A158PMW0
GO:BP	ribosome assembly	GO:0042255	1	0	6	907	2	6091	A0A0M3J5R7,A0A0M3JVH6
GO:BP	ribosome biogenesis	GO:0042254	1	0	63	907	7	6091	A0A0M3KFS4,A0A0M3JWX6,A0A0M3K2I1,A0A0M3JRP9,A0A0M3J5R7,A0A0M3JVH6,A0A158PMW0
GO:BP	response to chemical	GO:0042221	1	0	108	907	17	6091	A0A0M3JD22,A0A3P6N6X3,A0A0M3KEU9,A0A0M3JZ77,A0A3P6NUD5,A0A0M3K9Z9,A0A0M3K3M8,A0A0M3K6L1,A0A0M3IYU7,A0A3P6RLY0,A0A0M3JUE7,A0A0M3J5A2,A0A0M3JTX7,A0A0M3IZB6,A0A3P6S270,A0A0M3K274,A0A0M3JY85
GO:BP	cellular modified amino acid catabolic process	GO:0042219	1	0	10	907	4	6091	A0A3P6S310,A0A0M3JS63,A0A3P6SVY9,A0A3P6R4Z6
GO:BP	ketone catabolic process	GO:0042182	1	0	1	907	1	6091	A0A0M3JX43
GO:BP	ketone biosynthetic process	GO:0042181	1	0	4	907	1	6091	A0A158PPA4
GO:BP	cellular ketone metabolic process	GO:0042180	1	0	10	907	3	6091	A0A158PPA4,A0A0M3JX43,A0A0M3K3G4
GO:BP	lipoprotein biosynthetic process	GO:0042158	1	0	21	907	2	6091	A0A0M3JVR0,A0A0M3K903
GO:BP	lipoprotein metabolic process	GO:0042157	1	0	26	907	2	6091	A0A0M3JVR0,A0A0M3K903
GO:BP	retrograde transport, endosome to Golgi	GO:0042147	1	0	17	907	2	6091	A0A3P6R0P2,A0A3P6NGA6
GO:BP	protein refolding	GO:0042026	1	0	3	907	2	6091	A0A0M3K0Q9,A0A0M3K4G1
GO:BP	ERAD pathway	GO:0036503	1	0	3	907	1	6091	A0A0M3J5A2
GO:BP	protein modification process	GO:0036211	1	0	875	907	76	6091	A0A0M3JRP0,A0A0M3JQB9,A0A158PN23,A0A0M3K0N6,A0A0M3JXM0,A0A0M3KIX0,A0A3P6RU49,A0A0M3JWC5,A0A0M3K6U9,A0A0M3JT42,A0A3P6NH68,A0A0M3JVH2,A0A0M3J0N5,A0A0M3JTK2,A0A0M3JRM1,A0A0M3K0T4,A0A0M3K5N4,A0A0M3JX78,A0A0M3KJY4,A0A158PP12,A0A0M3JZH0,A0A0M3JSM3,A0A0M3J182,A0A158PN96,A0A158PMV0,A0A0M3KDT2,A0A0M3K3R7,A0A0M3JRG0,A0A0M3K0J7,A0A0M3JT87,A0A0M3J1A8,A0A0M3JRF0,A0A0M3IY02,A0A0M3K7I0,A0A0M3JQV0,A0A0M3JXA4,A0A…
GO:BP	tetrahydrofolate interconversion	GO:0035999	1	0	3	907	1	6091	A0A0M3K5M3
GO:BP	intracellular signal transduction	GO:0035556	1	0	207	907	11	6091	A0A3P6RF88,A0A0M3JZR1,A0A0M3JYW4,A0A0M3JSM3,A0A0M3JNY5,A0A0M3JSE4,A0A158PMT9,A0A0M3JY15,A0A0M3JA26,A0A0M3JWG0,A0A0M3JY54
GO:BP	SNARE complex disassembly	GO:0035494	1	0	1	907	1	6091	A0A0M3K1F9
GO:BP	thioester metabolic process	GO:0035383	1	0	14	907	5	6091	A0A0M3JXY6,A0A0M3KJM6,A0A3P6QLW6,A0A0M3JRA2,A0A0M3JXS9
GO:BP	peptidyl-tyrosine dephosphorylation	GO:0035335	1	0	77	907	2	6091	A0A0M3JSP9,A0A0M3JSC6
GO:BP	negative regulation of protein dephosphorylation	GO:0035308	1	0	3	907	1	6091	A0A0M3JXM0
GO:BP	negative regulation of dephosphorylation	GO:0035305	1	0	3	907	1	6091	A0A0M3JXM0
GO:BP	regulation of protein dephosphorylation	GO:0035304	1	0	11	907	3	6091	A0A0M3JXM0,A0A0M3JU05,A0A0M3KBF5
GO:BP	regulation of dephosphorylation	GO:0035303	1	0	11	907	3	6091	A0A0M3JXM0,A0A0M3JU05,A0A0M3KBF5
GO:BP	peptidyl-arginine N-methylation	GO:0035246	1	0	9	907	2	6091	A0A3P6TAW9,A0A0M3K1K8
GO:BP	ionotropic glutamate receptor signaling pathway	GO:0035235	1	0	8	907	1	6091	A0A0M3JZV3
GO:BP	mitochondrial protein processing	GO:0034982	1	0	3	907	2	6091	A0A0M3K8Y4,A0A0M3K6V2
GO:BP	response to endoplasmic reticulum stress	GO:0034976	1	0	3	907	1	6091	A0A0M3J5A2
GO:BP	nucleosome organization	GO:0034728	1	0	8	907	2	6091	A0A0M3K8N6,A0A0M3JRT2
GO:BP	nucleobase-containing small molecule catabolic process	GO:0034656	1	0	1	907	1	6091	A0A0M3K453
GO:BP	mature ribosome assembly	GO:0042256	1	0	2	907	2	6091	A0A0M3J5R7,A0A0M3JVH6
GO:BP	valine metabolic process	GO:0006573	1	0	3	907	1	6091	A0A3P6TBC7
GO:BP	negative regulation of ATPase activity	GO:0032780	1	0	6	907	1	6091	A0A0M3J308
GO:BP	metallo-sulfur cluster assembly	GO:0031163	1	0	7	907	3	6091	A0A0M3JVH1,A0A0M3JXB3,A0A0M3JH14
GO:BP	gene silencing by RNA	GO:0031047	1	0	14	907	1	6091	A0A0M3JT07
GO:BP	negative regulation of actin filament polymerization	GO:0030837	1	0	8	907	4	6091	A0A0M3K947,A0A0M3IY30,A0A0M3J324,A0A0M3JS99
GO:BP	negative regulation of actin filament depolymerization	GO:0030835	1	0	7	907	3	6091	A0A0M3K947,A0A0M3IY30,A0A0M3J324
GO:BP	regulation of actin filament depolymerization	GO:0030834	1	0	7	907	3	6091	A0A0M3K947,A0A0M3IY30,A0A0M3J324
GO:BP	ubiquitin-dependent ERAD pathway	GO:0030433	1	0	3	907	1	6091	A0A0M3J5A2
GO:BP	regulation of proteolysis	GO:0030162	1	0	97	907	16	6091	A0A0M3JXP0,A0A3P6S5V7,A0A0M3JUR6,Q14QT4,A0A0M3KCU8,A0A0M3KH91,A0A0M3KCU9,A0A0M3J2T7,A0A0M3JUZ9,A0A0M3JAI1,A0A0M3JS83,A0A0M3JW67,A0A0M3JVM5,A0A0M3KJW8,A0A0M3KKP7,A0A0M3IY99
GO:BP	protein import into mitochondrial matrix	GO:0030150	1	0	3	907	3	6091	A0A0M3JR34,A0A0M3JRB7,A0A0M3JE92
GO:BP	regulation of Wnt signaling pathway	GO:0030111	1	0	6	907	1	6091	A0A0M3KAK6
GO:BP	protein repair	GO:0030091	1	0	1	907	1	6091	A0A3P6QLG3
GO:BP	actin filament depolymerization	GO:0030042	1	0	13	907	6	6091	A0A0M3K485,A0A0M3JGR5,A0A0M3K947,A0A0M3JIK2,A0A0M3IY30,A0A0M3J324
GO:BP	cell projection assembly	GO:0030031	1	0	22	907	2	6091	A0A0M3K232,A0A158PNG9
GO:BP	cell projection organization	GO:0030030	1	0	36	907	2	6091	A0A0M3K232,A0A158PNG9
GO:BP	cellular cation homeostasis	GO:0030003	1	0	14	907	1	6091	A0A0M3JY59
GO:BP	metal ion transport	GO:0030001	1	0	50	907	3	6091	A0A0M3K0Z0,A0A0M3JSI2,A0A0M3JTY4
GO:BP	signaling	GO:0023052	1	0	678	907	24	6091	A0A0M3JXM0,A0A3P6RF88,A0A0M3JZR1,A0A0M3JYB5,A0A0M3JZV3,A0A0M3JYW4,A0A0M3JSM3,A0A0M3JMH8,A0A0M3JNY5,A0A0M3JSE4,A0A158PMT9,A0A0M3JY15,A0A0M3KBF5,A0A0M3JSB2,A0A0M3JA26,A0A0M3K1T6,A0A0M3KAK6,A0A0M3K124,A0A0M3JWG0,A0A0M3JY54,A0A0M3JVL9,A0A0M3K5I3,A0A0M3IZQ1,A0A0M3JCZ0
GO:BP	regulation of signaling	GO:0023051	1	0	58	907	2	6091	A0A0M3JXM0,A0A0M3KAK6
GO:BP	ribonucleoprotein complex assembly	GO:0022618	1	0	35	907	9	6091	A0A0M3JWT3,A0A3P6Q861,A0A0M3JYU4,A0A158PNB8,A0A0M3JS04,A0A0M3JUR2,A0A158PN31,A0A0M3IZA2,A0A0M3K2C4
GO:BP	ribonucleoprotein complex biogenesis	GO:0022613	1	0	95	907	16	6091	A0A0M3KFS4,A0A0M3JWT3,A0A0M3JWX6,A0A0M3K2I1,A0A0M3JRP9,A0A3P6Q861,A0A0M3JYU4,A0A158PNB8,A0A0M3JS04,A0A0M3J5R7,A0A0M3JVH6,A0A0M3JUR2,A0A158PN31,A0A158PMW0,A0A0M3IZA2,A0A0M3K2C4
GO:BP	biological adhesion	GO:0022610	1	0	96	907	7	6091	A0A3P6S466,A0A3P6QK39,A0A0M3JWX3,A0A0M3JU32,A0A0M3KFH7,A0A3P6R4D9,A0A0M3IZQ1
GO:BP	cellular component assembly	GO:0022607	1	0	175	907	37	6091	A0A0M3K232,A0A0M3K8N6,A0A0M3J4U9,A0A0M3JRT2,A0A0M3JWT3,A0A0M3K947,A0A0M3K6Q4,A0A0M3JVH1,A0A3P6Q6M9,A0A0M3KKB4,A0A0M3J9V9,A0A3P6S0H1,A0A0M3JW74,A0A0M3KBI1,A0A3P6Q861,A0A0M3KBY0,A0A0M3JXB3,A0A0M3JYU4,A0A158PNG9,A0A158PNB8,A0A0M3IY30,A0A0M3J324,A0A0M3KC98,A0A0M3K9T5,A0A0M3JTX7,A0A0M3JS04,A0A0M3K487,A0A0M3JS99,A0A0M3J5R7,A0A0M3JVH6,A0A0M3JH14,A0A0M3JWP6,A0A0M3JUR2,A0A158PN31,A0A3P6SY92,A0A0M3IZA2,A0A…
GO:BP	cellular component disassembly	GO:0022411	1	0	23	907	9	6091	A0A0M3K031,A0A0M3K485,A0A0M3JGR5,A0A0M3K947,A0A0M3JIK2,A0A0M3JU93,A0A0M3IY30,A0A0M3J324,A0A0M3K1F9
GO:BP	modification-dependent protein catabolic process	GO:0019941	1	0	77	907	20	6091	A0A0M3JTK2,A0A0M3K631,A0A0M3K2H1,A0A0M3JSH7,A0A0M3KHP4,A0A0M3JRE5,A0A0M3K635,A0A3P6QLX8,A0A0M3KFJ4,A0A0M3JYT8,A0A0M3JT99,A0A0M3JQV0,A0A0M3JRK5,A0A0M3KF60,A0A0M3J5A2,A0A0M3JTX7,A0A0M3K7F7,A0A0M3K925,A0A0M3K0P4,A0A0M3JW10
GO:BP	second-messenger-mediated signaling	GO:0019932	1	0	4	907	1	6091	A0A0M3JNY5
GO:BP	pyrimidine nucleobase biosynthetic process	GO:0019856	1	0	3	907	1	6091	A0A0M3K8M6
GO:BP	polyol metabolic process	GO:0019751	1	0	16	907	3	6091	A0A0M3JYN9,A0A0M3JTD5,A0A0M3J3Z3
GO:BP	calcium-mediated signaling	GO:0019722	1	0	3	907	1	6091	A0A0M3JNY5
GO:BP	regulation of cellular metabolic process	GO:0031323	1	0	537	907	32	6091	A0A0M3JXP0,A0A0M3JXM0,A0A3P6S5V7,A0A0M3JUR6,Q14QT4,A0A0M3KCU8,A0A0M3KH91,A0A0M3KCU9,A0A0M3J2T7,A0A0M3K3R7,A0A0M3JZE2,A0A0M3K0J7,A0A0M3JUZ9,A0A0M3K7I0,A0A0M3K1M6,A0A0M3JU05,A0A0M3JU93,A0A0M3JAI1,A0A0M3JS83,A0A0M3JW67,A0A0M3KBF5,A0A0M3JH92,A0A0M3JVM5,A0A0M3KJW8,A0A0M3JVR0,A0A0M3KKP7,A0A0M3JUR2,A0A0M3K470,A0A0M3IY99,A0A158PPR7,A0A0M3K4A4,A0A0M3JEZ3
GO:BP	positive regulation of ATPase activity	GO:0032781	1	0	3	907	1	6091	A0A0M3JRF6
GO:BP	negative regulation of cellular metabolic process	GO:0031324	1	0	106	907	14	6091	A0A0M3JXP0,A0A0M3JXM0,A0A3P6S5V7,A0A0M3JUR6,Q14QT4,A0A0M3KCU8,A0A0M3KH91,A0A0M3KCU9,A0A0M3JUZ9,A0A0M3JAI1,A0A0M3JW67,A0A0M3KJW8,A0A0M3KKP7,A0A158PPR7
GO:BP	regulation of cellular biosynthetic process	GO:0031326	1	0	390	907	12	6091	A0A0M3JZE2,A0A0M3K0J7,A0A0M3K7I0,A0A0M3K1M6,A0A0M3JU93,A0A0M3JH92,A0A0M3JVR0,A0A0M3JUR2,A0A0M3K470,A0A158PPR7,A0A0M3K4A4,A0A0M3JEZ3
GO:BP	RNA biosynthetic process	GO:0032774	1	0	448	907	5	6091	A0A0M3JZE2,A0A0M3K0J7,A0A0M3K1I2,A0A0M3JTK0,A0A3P6R250
GO:BP	negative regulation of phosphoprotein phosphatase activity	GO:0032515	1	0	3	907	1	6091	A0A0M3JXM0
GO:BP	developmental process	GO:0032502	1	0	77	907	1	6091	A0A0M3JYU1
GO:BP	multicellular organismal process	GO:0032501	1	0	104	907	3	6091	A0A0M3JF54,A0A3P6RSR9,A0A0M3KDQ4
GO:BP	endocytic recycling	GO:0032456	1	0	3	907	1	6091	A0A0M3JYI3
GO:BP	protein modification by small protein conjugation	GO:0032446	1	0	94	907	2	6091	A0A0M3J0N5,A0A0M3JWD9
GO:BP	molybdopterin cofactor biosynthetic process	GO:0032324	1	0	1	907	1	6091	A0A0M3IZU7
GO:BP	negative regulation of protein polymerization	GO:0032272	1	0	8	907	4	6091	A0A0M3K947,A0A0M3IY30,A0A0M3J324,A0A0M3JS99
GO:BP	positive regulation of cellular protein metabolic process	GO:0032270	1	0	46	907	5	6091	A0A0M3J2T7,A0A0M3JU93,A0A0M3JS83,A0A0M3JVM5,A0A0M3IY99
GO:BP	negative regulation of cellular protein metabolic process	GO:0032269	1	0	82	907	14	6091	A0A0M3JXP0,A0A0M3JXM0,A0A3P6S5V7,A0A0M3JUR6,Q14QT4,A0A0M3KCU8,A0A0M3KH91,A0A0M3KCU9,A0A0M3JUZ9,A0A0M3JAI1,A0A0M3JW67,A0A0M3KJW8,A0A0M3KKP7,A0A158PPR7
GO:BP	regulation of cellular protein metabolic process	GO:0032268	1	0	177	907	30	6091	A0A0M3JXP0,A0A0M3JXM0,A0A3P6S5V7,A0A0M3JUR6,Q14QT4,A0A0M3KCU8,A0A0M3KH91,A0A0M3KCU9,A0A0M3J2T7,A0A0M3K3R7,A0A0M3JUZ9,A0A0M3K7I0,A0A0M3K1M6,A0A0M3JU05,A0A0M3JU93,A0A0M3JAI1,A0A0M3JS83,A0A0M3JW67,A0A0M3KBF5,A0A0M3JH92,A0A0M3JVM5,A0A0M3KJW8,A0A0M3JVR0,A0A0M3KKP7,A0A0M3JUR2,A0A0M3K470,A0A0M3IY99,A0A158PPR7,A0A0M3K4A4,A0A0M3JEZ3
GO:BP	IMP salvage	GO:0032264	1	0	3	907	1	6091	A0A3P6SB12
GO:BP	purine nucleotide salvage	GO:0032261	1	0	3	907	1	6091	A0A3P6SB12
GO:BP	methylation	GO:0032259	1	0	82	907	6	6091	A0A0M3J182,A0A158PPA4,A0A0M3JRG0,A0A3P6RYC8,A0A3P6TAW9,A0A0M3K1K8
GO:BP	plasminogen activation	GO:0031639	1	0	2	907	1	6091	A0A0M3IY99
GO:BP	zymogen activation	GO:0031638	1	0	2	907	1	6091	A0A0M3IY99
GO:BP	cell-substrate adhesion	GO:0031589	1	0	13	907	1	6091	A0A3P6QK39
GO:BP	chromatin assembly	GO:0031497	1	0	7	907	2	6091	A0A0M3K8N6,A0A0M3JRT2
GO:BP	negative regulation of protein modification process	GO:0031400	1	0	6	907	1	6091	A0A0M3JXM0
GO:BP	regulation of protein modification process	GO:0031399	1	0	54	907	9	6091	A0A0M3JXM0,A0A0M3K3R7,A0A0M3K7I0,A0A0M3JU05,A0A0M3KBF5,A0A0M3JH92,A0A0M3K470,A0A0M3K4A4,A0A0M3JEZ3
GO:BP	N-terminal protein amino acid modification	GO:0031365	1	0	4	907	1	6091	A0A0M3K903
GO:BP	regulation of cell projection organization	GO:0031344	1	0	3	907	1	6091	A0A0M3K232
GO:BP	negative regulation of protein-containing complex assembly	GO:0031333	1	0	8	907	4	6091	A0A0M3K947,A0A0M3IY30,A0A0M3J324,A0A0M3JS99
GO:BP	positive regulation of cellular catabolic process	GO:0031331	1	0	7	907	4	6091	A0A0M3J2T7,A0A0M3JS83,A0A0M3JVM5,A0A158PPR7
GO:BP	regulation of cellular catabolic process	GO:0031329	1	0	13	907	4	6091	A0A0M3J2T7,A0A0M3JS83,A0A0M3JVM5,A0A158PPR7
GO:BP	positive regulation of cellular biosynthetic process	GO:0031328	1	0	12	907	1	6091	A0A0M3JU93
GO:BP	negative regulation of cellular biosynthetic process	GO:0031327	1	0	28	907	1	6091	A0A158PPR7
GO:BP	positive regulation of cellular metabolic process	GO:0031325	1	0	66	907	11	6091	A0A0M3J2T7,A0A0M3K7I0,A0A0M3JU93,A0A0M3JS83,A0A0M3JH92,A0A0M3JVM5,A0A0M3K470,A0A0M3IY99,A0A158PPR7,A0A0M3K4A4,A0A0M3JEZ3
GO:BP	D-amino acid metabolic process	GO:0046416	1	0	1	907	1	6091	A0A158PPJ1
GO:BP	ribosomal large subunit biogenesis	GO:0042273	1	0	8	907	2	6091	A0A0M3JWX6,A0A0M3JVH6
GO:BP	regulation of phosphorylation	GO:0042325	1	0	40	907	6	6091	A0A0M3K3R7,A0A0M3K7I0,A0A0M3JH92,A0A0M3K470,A0A0M3K4A4,A0A0M3JEZ3
GO:BP	positive regulation of nucleobase-containing compound metabolic process	GO:0045935	1	0	13	907	1	6091	A0A158PPR7
GO:BP	positive regulation of translational termination	GO:0045905	1	0	1	907	1	6091	A0A0M3JU93
GO:BP	positive regulation of translational elongation	GO:0045901	1	0	1	907	1	6091	A0A0M3JU93
GO:BP	positive regulation of proteolysis	GO:0045862	1	0	25	907	4	6091	A0A0M3J2T7,A0A0M3JS83,A0A0M3JVM5,A0A0M3IY99
GO:BP	negative regulation of proteolysis	GO:0045861	1	0	72	907	12	6091	A0A0M3JXP0,A0A3P6S5V7,A0A0M3JUR6,Q14QT4,A0A0M3KCU8,A0A0M3KH91,A0A0M3KCU9,A0A0M3JUZ9,A0A0M3JAI1,A0A0M3JW67,A0A0M3KJW8,A0A0M3KKP7
GO:BP	regulation of protein kinase activity	GO:0045859	1	0	39	907	6	6091	A0A0M3K3R7,A0A0M3K7I0,A0A0M3JH92,A0A0M3K470,A0A0M3K4A4,A0A0M3JEZ3
GO:BP	positive regulation of protein catabolic process	GO:0045732	1	0	4	907	3	6091	A0A0M3J2T7,A0A0M3JS83,A0A0M3JVM5
GO:BP	positive regulation of translation	GO:0045727	1	0	2	907	1	6091	A0A0M3JU93
GO:BP	intermediate filament cytoskeleton organization	GO:0045104	1	0	2	907	2	6091	A0A0M3JR11,A0A158PMT6
GO:BP	intermediate filament-based process	GO:0045103	1	0	2	907	2	6091	A0A0M3JR11,A0A158PMT6
GO:BP	protein targeting to ER	GO:0045047	1	0	11	907	4	6091	A0A0M3JYT0,A0A0M3JWA5,A0A0M3K109,A0A158PNM2
GO:BP	protein insertion into mitochondrial inner membrane	GO:0045039	1	0	2	907	1	6091	A0A0M3JSR0
GO:BP	glycerolipid biosynthetic process	GO:0045017	1	0	45	907	3	6091	A0A0M3JTD5,A0A0M3K8G9,A0A0M3JVR0
GO:BP	cilium organization	GO:0044782	1	0	30	907	2	6091	A0A0M3K232,A0A158PNG9
GO:BP	protein transmembrane import into intracellular organelle	GO:0044743	1	0	7	907	3	6091	A0A0M3JR34,A0A0M3JRB7,A0A0M3JE92
GO:BP	[2Fe-2S] cluster assembly	GO:0044571	1	0	1	907	1	6091	A0A0M3JXB3
GO:BP	biological process involved in interspecies interaction between organisms	GO:0044419	1	0	5	907	1	6091	A0A0M3JAM4
GO:BP	protein localization to cytoskeleton	GO:0044380	1	0	2	907	1	6091	A0A158PNG9
GO:BP	small molecule biosynthetic process	GO:0044283	1	0	105	907	24	6091	A0A0M3JY34,A0A0M3JYN9,A0A0M3J768,A0A0M3K059,A0A0M3IZF7,A0A0M3IZU8,A0A0M3K5M3,A0A3P6QT32,A0A0M3JWG7,A0A0M3JU73,A0A0M3JTD5,A0A3P6PJI1,A0A0M3IY24,A0A0M3JWK1,A0A0M3JXV3,A0A0M3JBQ8,A0A158PN96,A0A158PPA4,A0A0M3K937,A0A0M3KCB9,A0A0M3JVN5,A0A0M3JUG3,A0A0M3K491,A0A3P6SB12
GO:BP	cellular carbohydrate catabolic process	GO:0044275	1	0	3	907	1	6091	A0A158PN69
GO:BP	sulfur compound catabolic process	GO:0044273	1	0	10	907	4	6091	A0A3P6S310,A0A0M3JS63,A0A3P6SVY9,A0A3P6R4Z6
GO:BP	cellular nitrogen compound biosynthetic process	GO:0044271	1	0	880	907	155	6091	A0A158PMX4,A0A0M3JY34,A0A0M3JYN9,A0A0M3JRJ4,A0A0M3J315,A0A0M3IYX4,A0A0M3JXY6,A0A0M3K2K1,A0A0M3JMW2,A0A0M3KAG0,A0A0M3K867,A0A0M3JZQ3,A0A0M3JUN5,A0A0M3JS38,A0A0M3KJM6,A0A158PPQ6,A0A3P6QLW6,A0A3P6QHQ7,A0A0M3K551,A0A0M3JWG7,A0A0M3K2Z8,A0A0M3JQZ6,A0A0M3K505,A0A158PNF4,A0A0M3JYB9,A0A0M3JRA2,A0A0M3K2P7,A0A0M3K9F8,A0A0M3K219,A0A0M3K1X3,A0A0M3K9I2,A0A0M3JXS9,A0A3P6R6R6,A0A0M3KFV4,A0A0M3K8P9,A0A0M3K222,A0A…
GO:BP	cellular nitrogen compound catabolic process	GO:0044270	1	0	46	907	5	6091	A0A0M3JY34,A0A0M3JWG7,A0A0M3K453,A0A0M3K357,A0A158PPR7
GO:BP	cellular macromolecule catabolic process	GO:0044265	1	0	122	907	30	6091	A0A0M3JTK2,A0A0M3K631,A0A0M3K2H1,A0A0M3JSH7,A0A0M3JS47,A0A0M3KHP4,A0A0M3J2T7,A0A0M3JRE5,A0A0M3K635,A0A3P6QLX8,A0A0M3JZK2,A0A0M3KFJ4,A0A0M3JYT8,A0A0M3JT99,A0A0M3JQV0,A0A0M3JS83,A0A0M3K6C4,A0A0M3JRK5,A0A0M3KF60,A0A0M3J5A2,A0A0M3JTX7,A0A0M3K7F7,A0A0M3JVM5,A0A0M3K925,A0A0M3K0P4,A0A3P6NIU7,A0A0M3K357,A0A0M3K6E2,A0A158PPR7,A0A0M3JW10
GO:BP	cellular macromolecule metabolic process	GO:0044260	1	0	1945	907	239	6091	A0A0M3JXP0,A0A0M3JRP0,A0A0M3JQB9,A0A158PN23,A0A0M3K0N6,A0A0M3JRJ4,A0A0M3IYX4,A0A0M3JXM0,A0A0M3K2K1,A0A0M3JMW2,A0A0M3KAG0,A0A0M3K867,A0A0M3JUN5,A0A3P6S5V7,A0A0M3KIX0,A0A3P6RU49,A0A0M3JWC5,A0A158PPQ6,A0A0M3K6U9,A0A0M3JT42,A0A0M3K551,A0A3P6NH68,A0A0M3K2Z8,A0A0M3JVH2,A0A0M3JQZ6,A0A0M3JUR6,A0A0M3K505,Q14QT4,A0A158PN69,A0A0M3KCU8,A0A0M3JYB9,A0A0M3K2P7,A0A0M3J0N5,A0A0M3K9F8,A0A0M3K1X3,A0A0M3JTK2,A0A0M3K…
GO:BP	cellular lipid metabolic process	GO:0044255	1	0	151	907	11	6091	A0A0M3J7C1,A0A3P6R753,A0A0M3JTD5,A0A0M3IZT4,A0A158PN96,A0A158PNG2,A0A0M3JVN5,A0A0M3K8G9,A0A0M3JVR0,A0A0M3JS74,A0A0M3K501
GO:BP	cellular biosynthetic process	GO:0044249	1	0	1162	907	189	6091	A0A158PMX4,A0A0M3JY34,A0A0M3JYN9,A0A0M3K0N6,A0A0M3JRJ4,A0A0M3J315,A0A0M3IYX4,A0A0M3JXY6,A0A0M3K2K1,A0A0M3JMW2,A0A0M3KAG0,A0A0M3K867,A0A0M3JZQ3,A0A0M3JUN5,A0A0M3JS38,A0A0M3KJM6,A0A0M3K5M3,A0A158PPQ6,A0A3P6QT32,A0A3P6QLW6,A0A3P6QHQ7,A0A0M3K551,A0A0M3JWG7,A0A0M3K2Z8,A0A0M3JQZ6,A0A0M3K505,A0A158PNF4,A0A158PN69,A0A0M3JYB9,A0A0M3JRA2,A0A0M3K2P7,A0A0M3K9F8,A0A0M3K219,A0A0M3K1X3,A0A0M3K9I2,A0A0M3JXS9,A0A…
GO:BP	negative regulation of phosphate metabolic process	GO:0045936	1	0	6	907	1	6091	A0A0M3JXM0
GO:BP	cellular polysaccharide catabolic process	GO:0044247	1	0	1	907	1	6091	A0A158PN69
GO:BP	positive regulation of phosphate metabolic process	GO:0045937	1	0	23	907	5	6091	A0A0M3K7I0,A0A0M3JH92,A0A0M3K470,A0A0M3K4A4,A0A0M3JEZ3
GO:BP	GMP metabolic process	GO:0046037	1	0	5	907	1	6091	A0A0M3JWU5
GO:BP	carboxylic acid biosynthetic process	GO:0046394	1	0	47	907	8	6091	A0A0M3K5M3,A0A3P6QT32,A0A0M3JWK1,A0A0M3JXV3,A0A158PN96,A0A0M3K937,A0A0M3JVN5,A0A0M3K491
GO:BP	monosaccharide catabolic process	GO:0046365	1	0	6	907	3	6091	A0A0M3JK61,A0A0M3KAY8,A0A0M3JSY6
GO:BP	monosaccharide biosynthetic process	GO:0046364	1	0	31	907	8	6091	A0A0M3J768,A0A0M3K059,A0A0M3IZF7,A0A0M3IZU8,A0A0M3JU73,A0A3P6PJI1,A0A0M3JBQ8,A0A0M3KCB9
GO:BP	disaccharide biosynthetic process	GO:0046351	1	0	1	907	1	6091	A0A0M3JTQ2
GO:BP	amino sugar catabolic process	GO:0046348	1	0	1	907	1	6091	A0A0M3K6E2
GO:BP	phosphocreatine biosynthetic process	GO:0046314	1	0	3	907	3	6091	A0A0M3JSD5,A0A0M3K1E8,A0A0M3KGA6
GO:BP	alkanesulfonate biosynthetic process	GO:0046305	1	0	1	907	1	6091	A0A0M3IY24
GO:BP	formaldehyde catabolic process	GO:0046294	1	0	1	907	1	6091	A0A0M3KEU9
GO:BP	formaldehyde metabolic process	GO:0046292	1	0	1	907	1	6091	A0A0M3KEU9
GO:BP	aldehyde catabolic process	GO:0046185	1	0	2	907	2	6091	A0A0M3KEU9,A0A0M3JX43
GO:BP	aldehyde biosynthetic process	GO:0046184	1	0	2	907	1	6091	A0A0M3JUG3
GO:BP	polyol catabolic process	GO:0046174	1	0	4	907	1	6091	A0A0M3JTD5
GO:BP	polyol biosynthetic process	GO:0046173	1	0	10	907	2	6091	A0A0M3JYN9,A0A0M3JTD5
GO:BP	alcohol biosynthetic process	GO:0046165	1	0	12	907	2	6091	A0A0M3JYN9,A0A0M3JTD5
GO:BP	alcohol catabolic process	GO:0046164	1	0	4	907	1	6091	A0A0M3JTD5
GO:BP	tetrahydrobiopterin metabolic process	GO:0046146	1	0	2	907	1	6091	A0A0M3JYN9
GO:BP	pyrimidine nucleoside catabolic process	GO:0046135	1	0	1	907	1	6091	A0A0M3K453
GO:BP	pyrimidine ribonucleoside catabolic process	GO:0046133	1	0	1	907	1	6091	A0A0M3K453
GO:BP	pyrimidine ribonucleoside metabolic process	GO:0046131	1	0	1	907	1	6091	A0A0M3K453
GO:BP	purine ribonucleoside biosynthetic process	GO:0046129	1	0	3	907	1	6091	A0A3P6SB12
GO:BP	purine ribonucleoside metabolic process	GO:0046128	1	0	3	907	1	6091	A0A3P6SB12
GO:BP	nucleobase biosynthetic process	GO:0046112	1	0	5	907	1	6091	A0A0M3K8M6
GO:BP	cytidine metabolic process	GO:0046087	1	0	1	907	1	6091	A0A0M3K453
GO:BP	UTP metabolic process	GO:0046051	1	0	1	907	1	6091	A0A0M3K9I2
GO:BP	UMP metabolic process	GO:0046049	1	0	3	907	1	6091	A0A3P6S0T8
GO:BP	IMP metabolic process	GO:0046040	1	0	4	907	1	6091	A0A3P6SB12
GO:BP	GTP metabolic process	GO:0046039	1	0	1	907	1	6091	A0A0M3K9I2
GO:BP	CTP metabolic process	GO:0046036	1	0	2	907	1	6091	A0A0M3K9I2
GO:BP	purine nucleoside metabolic process	GO:0042278	1	0	3	907	1	6091	A0A3P6SB12
GO:BP	primary metabolic process	GO:0044238	1	0	3244	907	505	6091	A0A158PMX4,A0A0M3JY34,A0A0M3JXP0,A0A3P6NDQ7,A0A3P6NPL4,A0A0M3JK61,A0A3P6PHI6,A0A0M3J768,A0A0M3JRP0,A0A3P6S310,A0A0M3JT86,A0A0M3JQB9,A0A158PN23,A0A3P6MZQ7,A0A0M3K059,A0A3P6SZK1,A0A0M3JYW9,A0A0M3K0N6,A0A0M3JRJ4,A0A0M3J315,A0A0M3JCR4,A0A0M3IYX4,A0A158PMY7,A0A0M3JXY6,A0A0M3JXM0,A0A0M3K2A3,A0A0M3K2K1,A0A0M3JHT5,A0A0M3JMW2,A0A0M3JS63,A0A0M3KAG0,A0A0M3J110,A0A0M3K3Q3,A0A0M3K867,A0A3P6T8Y5,A0A0M3J8A6,A0A…
GO:BP	'de novo' AMP biosynthetic process	GO:0044208	1	0	2	907	2	6091	A0A0M3J6P2,A0A0M3KC75
GO:BP	proteasome-mediated ubiquitin-dependent protein catabolic process	GO:0043161	1	0	23	907	4	6091	A0A0M3KHP4,A0A3P6QLX8,A0A0M3KFJ4,A0A0M3J5A2
GO:BP	amino acid salvage	GO:0043102	1	0	1	907	1	6091	A0A0M3K491
GO:BP	purine-containing compound salvage	GO:0043101	1	0	4	907	1	6091	A0A3P6SB12
GO:BP	cellular metabolic compound salvage	GO:0043094	1	0	7	907	2	6091	A0A0M3K491,A0A3P6SB12
GO:BP	regulation of GTPase activity	GO:0043087	1	0	45	907	3	6091	A0A0M3JZR1,A0A0M3K1V9,A0A0M3JT06
GO:BP	negative regulation of catalytic activity	GO:0043086	1	0	83	907	13	6091	A0A0M3JXP0,A0A0M3JXM0,A0A3P6S5V7,A0A0M3JUR6,Q14QT4,A0A0M3KCU8,A0A0M3KH91,A0A0M3KCU9,A0A0M3JUZ9,A0A0M3JAI1,A0A0M3JW67,A0A0M3KJW8,A0A0M3KKP7
GO:BP	positive regulation of catalytic activity	GO:0043085	1	0	87	907	10	6091	A0A0M3JZR1,A0A0M3K1V9,A0A0M3JX78,A0A0M3K7I0,A0A0M3JH92,A0A0M3JT06,A0A0M3K470,A0A158PPR7,A0A0M3K4A4,A0A0M3JEZ3
GO:BP	amide transport	GO:0042886	1	0	7	907	1	6091	A0A158PN62
GO:BP	pyridoxal phosphate biosynthetic process	GO:0042823	1	0	2	907	1	6091	A0A0M3JUG3
GO:BP	pyridoxal phosphate metabolic process	GO:0042822	1	0	2	907	1	6091	A0A0M3JUG3
GO:BP	vitamin B6 biosynthetic process	GO:0042819	1	0	2	907	1	6091	A0A0M3JUG3
GO:BP	vitamin B6 metabolic process	GO:0042816	1	0	2	907	1	6091	A0A0M3JUG3
GO:BP	hydrogen peroxide catabolic process	GO:0042744	1	0	1	907	1	6091	A0A0M3IZB6
GO:BP	hydrogen peroxide metabolic process	GO:0042743	1	0	2	907	1	6091	A0A0M3IZB6
GO:BP	pteridine-containing compound biosynthetic process	GO:0042559	1	0	8	907	1	6091	A0A0M3JYN9
GO:BP	pteridine-containing compound metabolic process	GO:0042558	1	0	13	907	2	6091	A0A0M3JYN9,A0A0M3K5M3
GO:BP	benzene-containing compound metabolic process	GO:0042537	1	0	6	907	1	6091	A0A0M3K3G4
GO:BP	ribonucleoside biosynthetic process	GO:0042455	1	0	3	907	1	6091	A0A3P6SB12
GO:BP	ribonucleoside catabolic process	GO:0042454	1	0	1	907	1	6091	A0A0M3K453
GO:BP	purine nucleoside biosynthetic process	GO:0042451	1	0	3	907	1	6091	A0A3P6SB12
GO:BP	taurine biosynthetic process	GO:0042412	1	0	1	907	1	6091	A0A0M3IY24
GO:BP	cristae formation	GO:0042407	1	0	1	907	1	6091	A0A3P6NTZ1
GO:BP	cellular biogenic amine biosynthetic process	GO:0042401	1	0	5	907	1	6091	A0A0M3K8P9
GO:BP	cellular modified amino acid biosynthetic process	GO:0042398	1	0	13	907	5	6091	A0A0M3JSD5,A0A158PNF4,A0A3P6TAM0,A0A0M3K1E8,A0A0M3KGA6
GO:BP	phosphagen biosynthetic process	GO:0042396	1	0	3	907	3	6091	A0A0M3JSD5,A0A0M3K1E8,A0A0M3KGA6
GO:BP	water-soluble vitamin biosynthetic process	GO:0042364	1	0	4	907	1	6091	A0A0M3JUG3
GO:BP	positive regulation of phosphorylation	GO:0042327	1	0	22	907	5	6091	A0A0M3K7I0,A0A0M3JH92,A0A0M3K470,A0A0M3K4A4,A0A0M3JEZ3
GO:BP	macromolecule metabolic process	GO:0043170	1	0	2656	907	342	6091	A0A0M3JXP0,A0A3P6NDQ7,A0A3P6NPL4,A0A3P6PHI6,A0A0M3JRP0,A0A3P6S310,A0A0M3JQB9,A0A158PN23,A0A0M3K0N6,A0A0M3JRJ4,A0A0M3IYX4,A0A0M3JXM0,A0A0M3K2K1,A0A0M3JHT5,A0A0M3JMW2,A0A0M3JS63,A0A0M3KAG0,A0A0M3J110,A0A0M3K3Q3,A0A0M3K867,A0A0M3J8A6,A0A3P6PHV5,A0A3P6NWF6,A0A0M3JUN5,A0A0M3JH24,A0A0M3KC28,A0A0M3K6G9,A0A3P6S5V7,A0A3P6SVY9,A0A3P6R4Z6,A0A3P6RS93,A0A3P6QD25,A0A0M3KIX0,A0A3P6RU49,A0A0M3JWC5,A0A0M3JT07,A0A…
GO:BP	cellular metabolic process	GO:0044237	1	0	2904	907	438	6091	A0A158PMX4,A0A0M3JY34,A0A0M3JXP0,A0A0M3JGX5,A0A0M3JYN9,A0A0M3JRP0,A0A3P6S310,A0A0M3JT86,A0A0M3JQB9,A0A158PN23,A0A3P6MZQ7,A0A0M3K059,A0A3P6SZK1,A0A0M3JYW9,A0A0M3K0N6,A0A0M3JSD5,A0A0M3JRJ4,A0A0M3J315,A0A0M3JCR4,A0A0M3IYX4,A0A0M3JXY6,A0A0M3JXM0,A0A0M3K2K1,A0A0M3JMW2,A0A0M3JS63,A0A0M3KAG0,A0A0M3K1D0,A0A0M3K867,A0A3P6T8Y5,A0A0M3JZQ3,A0A0M3JUN5,A0A0M3J7C1,A0A0M3JPF6,A0A0M3JUJ4,A0A0M3K4N1,A0A0M3JV87,A0A…
GO:BP	peptide catabolic process	GO:0043171	1	0	10	907	4	6091	A0A3P6S310,A0A0M3JS63,A0A3P6SVY9,A0A3P6R4Z6
GO:BP	nucleoside salvage	GO:0043174	1	0	2	907	1	6091	A0A3P6SB12
GO:BP	cellular amine metabolic process	GO:0044106	1	0	12	907	1	6091	A0A0M3K8P9
GO:BP	positive regulation of molecular function	GO:0044093	1	0	91	907	11	6091	A0A0M3JZR1,A0A0M3K1V9,A0A0M3JX78,A0A0M3K7I0,A0A0M3JRF6,A0A0M3JH92,A0A0M3JT06,A0A0M3K470,A0A158PPR7,A0A0M3K4A4,A0A0M3JEZ3
GO:BP	negative regulation of molecular function	GO:0044092	1	0	84	907	14	6091	A0A0M3JXP0,A0A0M3JXM0,A0A0M3J308,A0A3P6S5V7,A0A0M3JUR6,Q14QT4,A0A0M3KCU8,A0A0M3KH91,A0A0M3KCU9,A0A0M3JUZ9,A0A0M3JAI1,A0A0M3JW67,A0A0M3KJW8,A0A0M3KKP7
GO:BP	positive regulation of cellular component biogenesis	GO:0044089	1	0	15	907	7	6091	A0A0M3J4U9,A0A0M3K6Q4,A0A0M3KKB4,A0A0M3JW74,A0A0M3K9T5,A0A0M3JWP6,A0A3P6SY92
GO:BP	cellular component biogenesis	GO:0044085	1	0	232	907	42	6091	A0A0M3K232,A0A0M3K8N6,A0A0M3KFS4,A0A0M3J4U9,A0A0M3JRT2,A0A0M3JWT3,A0A0M3JWX6,A0A0M3K2I1,A0A0M3K947,A0A0M3K6Q4,A0A0M3JRP9,A0A0M3JVH1,A0A3P6Q6M9,A0A0M3KKB4,A0A0M3J9V9,A0A3P6S0H1,A0A0M3JW74,A0A0M3KBI1,A0A3P6Q861,A0A0M3KBY0,A0A0M3JXB3,A0A0M3JYU4,A0A158PNG9,A0A158PNB8,A0A0M3IY30,A0A0M3J324,A0A0M3KC98,A0A0M3K9T5,A0A0M3JTX7,A0A0M3JS04,A0A0M3K487,A0A0M3JS99,A0A0M3J5R7,A0A0M3JVH6,A0A0M3JH14,A0A0M3JWP6,A0A…
GO:BP	regulation of system process	GO:0044057	1	0	9	907	3	6091	A0A0M3JF54,A0A3P6RSR9,A0A0M3KDQ4
GO:BP	cell wall macromolecule metabolic process	GO:0044036	1	0	1	907	1	6091	A0A0M3K6E2
GO:BP	regulation of phosphoprotein phosphatase activity	GO:0043666	1	0	10	907	3	6091	A0A0M3JXM0,A0A0M3JU05,A0A0M3KBF5
GO:BP	inositol phosphate metabolic process	GO:0043647	1	0	6	907	1	6091	A0A0M3JTD5
GO:BP	modification-dependent macromolecule catabolic process	GO:0043632	1	0	77	907	20	6091	A0A0M3JTK2,A0A0M3K631,A0A0M3K2H1,A0A0M3JSH7,A0A0M3KHP4,A0A0M3JRE5,A0A0M3K635,A0A3P6QLX8,A0A0M3KFJ4,A0A0M3JYT8,A0A0M3JT99,A0A0M3JQV0,A0A0M3JRK5,A0A0M3KF60,A0A0M3J5A2,A0A0M3JTX7,A0A0M3K7F7,A0A0M3K925,A0A0M3K0P4,A0A0M3JW10
GO:BP	cellular protein complex disassembly	GO:0043624	1	0	21	907	8	6091	A0A0M3K485,A0A0M3JGR5,A0A0M3K947,A0A0M3JIK2,A0A0M3JU93,A0A0M3IY30,A0A0M3J324,A0A0M3K1F9
GO:BP	formamide metabolic process	GO:0043606	1	0	2	907	1	6091	A0A0M3J2N5
GO:BP	regulation of kinase activity	GO:0043549	1	0	40	907	6	6091	A0A0M3K3R7,A0A0M3K7I0,A0A0M3JH92,A0A0M3K470,A0A0M3K4A4,A0A0M3JEZ3
GO:BP	positive regulation of GTPase activity	GO:0043547	1	0	37	907	3	6091	A0A0M3JZR1,A0A0M3K1V9,A0A0M3JT06
GO:BP	molybdopterin cofactor metabolic process	GO:0043545	1	0	7	907	2	6091	A0A0M3IZU7,A0A0M3KA25
GO:BP	protein acylation	GO:0043543	1	0	21	907	2	6091	A0A0M3K0J7,A0A0M3K903
GO:BP	regulation of mRNA stability	GO:0043488	1	0	5	907	1	6091	A0A158PPR7
GO:BP	regulation of RNA stability	GO:0043487	1	0	5	907	1	6091	A0A158PPR7
GO:BP	regulation of ATPase activity	GO:0043462	1	0	9	907	2	6091	A0A0M3J308,A0A0M3JRF6
GO:BP	macromolecule methylation	GO:0043414	1	0	68	907	5	6091	A0A0M3J182,A0A0M3JRG0,A0A3P6RYC8,A0A3P6TAW9,A0A0M3K1K8
GO:BP	macromolecule glycosylation	GO:0043413	1	0	74	907	7	6091	A0A0M3K0N6,A0A0M3JT87,A0A3P6U809,A0A0M3JSH6,A0A0M3JS36,A0A3P6SXL3,A0A0M3IY11
GO:BP	macromolecule modification	GO:0043412	1	0	953	907	76	6091	A0A0M3JRP0,A0A0M3JQB9,A0A158PN23,A0A0M3K0N6,A0A0M3JXM0,A0A0M3KIX0,A0A3P6RU49,A0A0M3JWC5,A0A0M3K6U9,A0A0M3JT42,A0A3P6NH68,A0A0M3JVH2,A0A0M3J0N5,A0A0M3JTK2,A0A0M3JRM1,A0A0M3K0T4,A0A0M3K5N4,A0A0M3JX78,A0A0M3KJY4,A0A158PP12,A0A0M3JZH0,A0A0M3JSM3,A0A0M3J182,A0A158PN96,A0A158PMV0,A0A0M3KDT2,A0A0M3K3R7,A0A0M3JRG0,A0A0M3K0J7,A0A0M3JT87,A0A0M3J1A8,A0A0M3JRF0,A0A0M3IY02,A0A0M3K7I0,A0A0M3JQV0,A0A0M3JXA4,A0A…
GO:BP	proteasome assembly	GO:0043248	1	0	9	907	1	6091	A0A0M3KBY0
GO:BP	regulation of protein-containing complex disassembly	GO:0043244	1	0	8	907	4	6091	A0A0M3K947,A0A0M3JU93,A0A0M3IY30,A0A0M3J324
GO:BP	positive regulation of protein-containing complex disassembly	GO:0043243	1	0	1	907	1	6091	A0A0M3JU93
GO:BP	negative regulation of protein-containing complex disassembly	GO:0043242	1	0	7	907	3	6091	A0A0M3K947,A0A0M3IY30,A0A0M3J324
GO:BP	response to external biotic stimulus	GO:0043207	1	0	5	907	1	6091	A0A0M3JAM4
GO:BP	nucleotide salvage	GO:0043173	1	0	4	907	1	6091	A0A3P6SB12
GO:BP	threonine catabolic process	GO:0006567	1	0	1	907	1	6091	A0A0M3KDF0
GO:BP	lactate metabolic process	GO:0006089	1	0	1	907	1	6091	A0A0M3JX43
GO:BP	L-serine metabolic process	GO:0006563	1	0	6	907	3	6091	A0A0M3K5M3,A0A0M3JWK1,A0A0M3JXV3
GO:BP	response to superoxide	GO:0000303	1	0	5	907	3	6091	A0A0M3JZ77,A0A0M3K6L1,A0A0M3JY85
GO:BP	response to reactive oxygen species	GO:0000302	1	0	6	907	3	6091	A0A0M3JZ77,A0A0M3K6L1,A0A0M3JY85
GO:BP	deadenylation-dependent decapping of nuclear-transcribed mRNA	GO:0000290	1	0	2	907	1	6091	A0A158PPR7
GO:BP	nuclear-transcribed mRNA catabolic process, deadenylation-dependent decay	GO:0000288	1	0	3	907	1	6091	A0A158PPR7
GO:BP	polysaccharide catabolic process	GO:0000272	1	0	1	907	1	6091	A0A158PN69
GO:BP	mitochondrial fission	GO:0000266	1	0	2	907	1	6091	A0A0M3K3L3
GO:BP	microtubule cytoskeleton organization	GO:0000226	1	0	20	907	3	6091	A0A0M3J921,A0A0M3J3Y3,A0A158PNG9
GO:BP	MAPK cascade	GO:0000165	1	0	26	907	3	6091	A0A0M3JSM3,A0A0M3JWG0,A0A0M3JY54
GO:BP	sulfur amino acid biosynthetic process	GO:0000097	1	0	6	907	3	6091	A0A0M3JWK1,A0A0M3JXV3,A0A0M3K491
GO:BP	sulfur amino acid metabolic process	GO:0000096	1	0	8	907	3	6091	A0A0M3JWK1,A0A0M3JXV3,A0A0M3K491
GO:BP	transition metal ion transport	GO:0000041	1	0	5	907	1	6091	A0A0M3JY59
GO:BP	response to oxygen radical	GO:0000305	1	0	5	907	3	6091	A0A0M3JZ77,A0A0M3K6L1,A0A0M3JY85
GO:BP	RNA splicing, via transesterification reactions	GO:0000375	1	0	76	907	2	6091	A0A0M3K357,A0A0M3IZA2
GO:BP	spliceosomal snRNP assembly	GO:0000387	1	0	8	907	1	6091	A0A0M3IZA2
GO:BP	galactose metabolic process	GO:0006012	1	0	3	907	2	6091	A0A158PMX0,A0A3P6R7U4
GO:BP	UDP-glucose metabolic process	GO:0006011	1	0	10	907	1	6091	A0A3P6U809
GO:BP	glucose catabolic process	GO:0006007	1	0	4	907	2	6091	A0A0M3JK61,A0A0M3KAY8
GO:BP	glucose metabolic process	GO:0006006	1	0	38	907	12	6091	A0A0M3JK61,A0A0M3J768,A0A0M3K059,A0A0M3IZF7,A0A0M3K2Y3,A0A0M3IZU8,A0A0M3KAY8,A0A0M3JU73,A0A3P6PJI1,A0A158PPB2,A0A0M3JBQ8,A0A0M3KCB9
GO:BP	fructose 2,6-bisphosphate metabolic process	GO:0006003	1	0	4	907	2	6091	A0A3P6SLE9,A0A0M3JS01
GO:BP	fructose 6-phosphate metabolic process	GO:0006002	1	0	2	907	1	6091	A0A3P6PPE7
GO:BP	fructose metabolic process	GO:0006000	1	0	3	907	1	6091	A0A0M3JS01
GO:BP	monosaccharide metabolic process	GO:0005996	1	0	64	907	16	6091	A0A0M3JK61,A0A0M3J768,A0A0M3K059,A0A0M3IZF7,A0A0M3K2Y3,A0A0M3IZU8,A0A0M3KAY8,A0A0M3JU73,A0A0M3JSY6,A0A158PMX0,A0A3P6PJI1,A0A158PPB2,A0A0M3JBQ8,A0A3P6R7U4,A0A0M3JS01,A0A0M3KCB9
GO:BP	trehalose biosynthetic process	GO:0005992	1	0	1	907	1	6091	A0A0M3JTQ2
GO:BP	trehalose metabolic process	GO:0005991	1	0	17	907	1	6091	A0A0M3JTQ2
GO:BP	disaccharide metabolic process	GO:0005984	1	0	17	907	1	6091	A0A0M3JTQ2
GO:BP	glycogen catabolic process	GO:0005980	1	0	1	907	1	6091	A0A158PN69
GO:BP	muscle system process	GO:0003012	1	0	10	907	3	6091	A0A0M3JF54,A0A3P6RSR9,A0A0M3KDQ4
GO:BP	system process	GO:0003008	1	0	30	907	3	6091	A0A0M3JF54,A0A3P6RSR9,A0A0M3KDQ4
GO:BP	immune system process	GO:0002376	1	0	8	907	1	6091	A0A0M3JAM4
GO:BP	cap-dependent translational initiation	GO:0002191	1	0	1	907	1	6091	A0A3P6Q861
GO:BP	cytoplasmic translational elongation	GO:0002182	1	0	4	907	1	6091	A0A0M3JVR0
GO:BP	regulation of protein phosphorylation	GO:0001932	1	0	39	907	6	6091	A0A0M3K3R7,A0A0M3K7I0,A0A0M3JH92,A0A0M3K470,A0A0M3K4A4,A0A0M3JEZ3
GO:BP	nuclear-transcribed mRNA catabolic process	GO:0000956	1	0	23	907	2	6091	A0A0M3K357,A0A158PPR7
GO:BP	cell morphogenesis	GO:0000902	1	0	13	907	1	6091	A0A0M3JYU1
GO:BP	maturation of LSU-rRNA	GO:0000470	1	0	3	907	1	6091	A0A0M3JWX6
GO:BP	maturation of LSU-rRNA from tricistronic rRNA transcript (SSU-rRNA, 5.8S rRNA, LSU-rRNA)	GO:0000463	1	0	2	907	1	6091	A0A0M3JWX6
GO:BP	protein peptidyl-prolyl isomerization	GO:0000413	1	0	24	907	9	6091	A0A0M3JRP0,A0A3P6RU49,A0A0M3K6U9,A0A0M3JT42,A0A3P6NH68,A0A0M3JVH2,A0A0M3JX78,A0A0M3JZH0,A0A0M3JW43
GO:BP	mRNA splicing, via spliceosome	GO:0000398	1	0	76	907	2	6091	A0A0M3K357,A0A0M3IZA2
GO:BP	RNA splicing, via endonucleolytic cleavage and ligation	GO:0000394	1	0	4	907	1	6091	A0A0M3K1N1
GO:BP	RNA splicing, via transesterification reactions with bulged adenosine as nucleophile	GO:0000377	1	0	76	907	2	6091	A0A0M3K357,A0A0M3IZA2
GO:BP	D-ribose metabolic process	GO:0006014	1	0	1	907	1	6091	A0A0M3JSY6
GO:BP	inositol metabolic process	GO:0006020	1	0	6	907	1	6091	A0A0M3JTD5
GO:BP	aminoglycan metabolic process	GO:0006022	1	0	4	907	1	6091	A0A0M3K6E2
GO:BP	signal peptide processing	GO:0006465	1	0	3	907	1	6091	A0A0M3JUI7
GO:BP	cellular protein modification process	GO:0006464	1	0	875	907	76	6091	A0A0M3JRP0,A0A0M3JQB9,A0A158PN23,A0A0M3K0N6,A0A0M3JXM0,A0A0M3KIX0,A0A3P6RU49,A0A0M3JWC5,A0A0M3K6U9,A0A0M3JT42,A0A3P6NH68,A0A0M3JVH2,A0A0M3J0N5,A0A0M3JTK2,A0A0M3JRM1,A0A0M3K0T4,A0A0M3K5N4,A0A0M3JX78,A0A0M3KJY4,A0A158PP12,A0A0M3JZH0,A0A0M3JSM3,A0A0M3J182,A0A158PN96,A0A158PMV0,A0A0M3KDT2,A0A0M3K3R7,A0A0M3JRG0,A0A0M3K0J7,A0A0M3JT87,A0A0M3J1A8,A0A0M3JRF0,A0A0M3IY02,A0A0M3K7I0,A0A0M3JQV0,A0A0M3JXA4,A0A…
GO:BP	translational frameshifting	GO:0006452	1	0	1	907	1	6091	A0A0M3JU93
GO:BP	regulation of translational fidelity	GO:0006450	1	0	10	907	3	6091	A0A0M3K2S0,A0A0M3K5W0,A0A0M3K351
GO:BP	regulation of translational termination	GO:0006449	1	0	1	907	1	6091	A0A0M3JU93
GO:BP	regulation of translational elongation	GO:0006448	1	0	5	907	2	6091	A0A0M3JU93,A0A0M3JVR0
GO:BP	regulation of translational initiation	GO:0006446	1	0	2	907	1	6091	A0A0M3JUR2
GO:BP	valyl-tRNA aminoacylation	GO:0006438	1	0	2	907	1	6091	A0A0M3K2S0
GO:BP	tyrosyl-tRNA aminoacylation	GO:0006437	1	0	3	907	1	6091	A0A0M3KHS6
GO:BP	threonyl-tRNA aminoacylation	GO:0006435	1	0	1	907	1	6091	A0A158PPQ6
GO:BP	seryl-tRNA aminoacylation	GO:0006434	1	0	3	907	1	6091	A0A0M3K9F8
GO:BP	prolyl-tRNA aminoacylation	GO:0006433	1	0	4	907	1	6091	A0A0M3JY44
GO:BP	phenylalanyl-tRNA aminoacylation	GO:0006432	1	0	3	907	2	6091	A0A0M3JSP8,A0A3P6NP85
GO:BP	methionyl-tRNA aminoacylation	GO:0006431	1	0	1	907	1	6091	A0A3P6NPJ7
GO:BP	lysyl-tRNA aminoacylation	GO:0006430	1	0	1	907	1	6091	A0A0M3K755
GO:BP	leucyl-tRNA aminoacylation	GO:0006429	1	0	6	907	1	6091	A0A0M3J5E0
GO:BP	isoleucyl-tRNA aminoacylation	GO:0006428	1	0	2	907	1	6091	A0A0M3K5W0
GO:BP	histidyl-tRNA aminoacylation	GO:0006427	1	0	1	907	1	6091	A0A0M3JWB8
GO:BP	glycyl-tRNA aminoacylation	GO:0006426	1	0	1	907	1	6091	A0A0M3K2P3
GO:BP	glutaminyl-tRNA aminoacylation	GO:0006425	1	0	1	907	1	6091	A0A0M3JST8
GO:BP	cysteinyl-tRNA aminoacylation	GO:0006423	1	0	1	907	1	6091	A0A3P6RRT9
GO:BP	aspartyl-tRNA aminoacylation	GO:0006422	1	0	1	907	1	6091	A0A0M3K505
GO:BP	asparaginyl-tRNA aminoacylation	GO:0006421	1	0	1	907	1	6091	A0A0M3JXK6
GO:BP	arginyl-tRNA aminoacylation	GO:0006420	1	0	3	907	1	6091	A0A0M3K674
GO:BP	alanyl-tRNA aminoacylation	GO:0006419	1	0	7	907	1	6091	A0A0M3JQZ6
GO:BP	protein phosphorylation	GO:0006468	1	0	375	907	22	6091	A0A158PN23,A0A0M3JWC5,A0A0M3JRM1,A0A158PP12,A0A0M3JSM3,A0A158PMV0,A0A0M3K3R7,A0A0M3J1A8,A0A0M3IY02,A0A0M3K7I0,A0A0M3K3S0,A0A0M3JTM7,A0A0M3K0F3,A0A0M3JH92,A0A158PP95,A0A0M3K470,A0A0M3JWG0,A0A0M3JY54,A0A3P6QBU5,A0A0M3K5I3,A0A0M3K4A4,A0A0M3JEZ3
GO:BP	regulation of translation	GO:0006417	1	0	33	907	10	6091	A0A0M3K7I0,A0A0M3K1M6,A0A0M3JU93,A0A0M3JH92,A0A0M3JVR0,A0A0M3JUR2,A0A0M3K470,A0A158PPR7,A0A0M3K4A4,A0A0M3JEZ3
GO:BP	protein dephosphorylation	GO:0006470	1	0	136	907	13	6091	A0A0M3JXM0,A0A0M3KIX0,A0A0M3K0T4,A0A0M3KDT2,A0A0M3JRF0,A0A0M3JU05,A0A0M3JSP9,A0A0M3K5P6,A0A0M3KBF5,A0A3P6RWU6,A0A0M3JXA1,A0A0M3JUY6,A0A0M3JSC6
GO:BP	internal protein amino acid acetylation	GO:0006475	1	0	18	907	1	6091	A0A0M3K0J7
GO:BP	proline catabolic process	GO:0006562	1	0	2	907	2	6091	A0A0M3JRD3,A0A158PMS6
GO:BP	proline biosynthetic process	GO:0006561	1	0	3	907	1	6091	A0A0M3K937
GO:BP	proline metabolic process	GO:0006560	1	0	5	907	3	6091	A0A0M3JRD3,A0A0M3K937,A0A158PMS6
GO:BP	S-adenosylmethionine biosynthetic process	GO:0006556	1	0	4	907	2	6091	A0A0M3K3E0,A0A0M3JYD1
GO:BP	methionine metabolic process	GO:0006555	1	0	5	907	1	6091	A0A0M3K491
GO:BP	histidine catabolic process	GO:0006548	1	0	2	907	1	6091	A0A0M3J2N5
GO:BP	histidine metabolic process	GO:0006547	1	0	2	907	1	6091	A0A0M3J2N5
GO:BP	glycine biosynthetic process	GO:0006545	1	0	4	907	1	6091	A0A0M3K5M3
GO:BP	glutamine biosynthetic process	GO:0006542	1	0	1	907	1	6091	A0A3P6QT32
GO:BP	glutamine metabolic process	GO:0006541	1	0	6	907	1	6091	A0A3P6QT32
GO:BP	glutamate metabolic process	GO:0006536	1	0	4	907	2	6091	A0A0M3JRD3,A0A0M3J2N5
GO:BP	cysteine biosynthetic process from serine	GO:0006535	1	0	2	907	2	6091	A0A0M3JWK1,A0A0M3JXV3
GO:BP	cysteine metabolic process	GO:0006534	1	0	3	907	2	6091	A0A0M3JWK1,A0A0M3JXV3
GO:BP	protein quality control for misfolded or incompletely synthesized proteins	GO:0006515	1	0	1	907	1	6091	A0A0M3JTX7
GO:BP	ubiquitin-dependent protein catabolic process	GO:0006511	1	0	76	907	19	6091	A0A0M3JTK2,A0A0M3K631,A0A0M3K2H1,A0A0M3JSH7,A0A0M3KHP4,A0A0M3JRE5,A0A0M3K635,A0A3P6QLX8,A0A0M3KFJ4,A0A0M3JYT8,A0A0M3JT99,A0A0M3JQV0,A0A0M3JRK5,A0A0M3KF60,A0A0M3J5A2,A0A0M3K7F7,A0A0M3K925,A0A0M3K0P4,A0A0M3JW10
GO:BP	GPI anchor biosynthetic process	GO:0006506	1	0	19	907	1	6091	A0A0M3JVR0
GO:BP	GPI anchor metabolic process	GO:0006505	1	0	19	907	1	6091	A0A0M3JVR0
GO:BP	N-terminal protein myristoylation	GO:0006499	1	0	2	907	1	6091	A0A0M3K903
GO:BP	N-terminal protein lipidation	GO:0006498	1	0	2	907	1	6091	A0A0M3K903
GO:BP	protein lipidation	GO:0006497	1	0	21	907	2	6091	A0A0M3JVR0,A0A0M3K903
GO:BP	N-glycan processing	GO:0006491	1	0	1	907	1	6091	A0A3P6STT7
GO:BP	protein N-linked glycosylation	GO:0006487	1	0	15	907	2	6091	A0A0M3JT87,A0A3P6SXL3
GO:BP	protein glycosylation	GO:0006486	1	0	74	907	7	6091	A0A0M3K0N6,A0A0M3JT87,A0A3P6U809,A0A0M3JSH6,A0A0M3JS36,A0A3P6SXL3,A0A0M3IY11
GO:BP	protein demethylation	GO:0006482	1	0	5	907	1	6091	A0A0M3KAU8
GO:BP	protein methylation	GO:0006479	1	0	32	907	5	6091	A0A0M3J182,A0A0M3JRG0,A0A3P6RYC8,A0A3P6TAW9,A0A0M3K1K8
GO:BP	protein acetylation	GO:0006473	1	0	19	907	1	6091	A0A0M3K0J7
GO:BP	translational termination	GO:0006415	1	0	7	907	1	6091	A0A0M3JU93
GO:BP	mRNA catabolic process	GO:0006402	1	0	28	907	2	6091	A0A0M3K357,A0A158PPR7
GO:BP	RNA catabolic process	GO:0006401	1	0	33	907	2	6091	A0A0M3K357,A0A158PPR7
GO:BP	ADP biosynthetic process	GO:0006172	1	0	2	907	2	6091	A0A158PMX4,A0A3P6R6R6
GO:BP	AMP biosynthetic process	GO:0006167	1	0	3	907	2	6091	A0A0M3J6P2,A0A0M3KC75
GO:BP	purine ribonucleoside salvage	GO:0006166	1	0	2	907	1	6091	A0A3P6SB12
GO:BP	purine nucleobase metabolic process	GO:0006144	1	0	3	907	1	6091	A0A0M3K7P1
GO:BP	nucleobase-containing compound metabolic process	GO:0006139	1	0	1205	907	93	6091	A0A158PMX4,A0A0M3JY34,A0A0M3JT86,A0A0M3JYW9,A0A0M3J315,A0A0M3JXY6,A0A0M3JZQ3,A0A0M3JUJ4,A0A0M3JS38,A0A3P6S264,A0A0M3KJM6,A0A3P6NT27,A0A3P6QT08,A0A0M3K444,A0A158PP77,A0A0M3K2Y3,A0A3P6RU49,A0A0M3JT07,A0A158PPQ6,A0A0M3K5X6,A0A3P6QLW6,A0A3P6PPE7,A0A3P6QHQ7,A0A158PNY8,A0A0M3JWG7,A0A0M3JWU5,A0A0M3JQZ6,A0A0M3K505,A0A0M3JRA2,A0A0M3K9F8,A0A0M3K219,A0A0M3K9I2,A0A0M3JXS9,A0A3P6R6R6,A0A0M3K222,A0A0M3K9C0,A0A…
GO:BP	mitochondrial electron transport, ubiquinol to cytochrome c	GO:0006122	1	0	3	907	1	6091	A0A0M3K5J7
GO:BP	mitochondrial electron transport, succinate to ubiquinone	GO:0006121	1	0	1	907	1	6091	A0A0M3KE43
GO:BP	mitochondrial electron transport, NADH to ubiquinone	GO:0006120	1	0	4	907	3	6091	A0A0M3JGC1,A0A0M3KIV9,A0A0M3J208
GO:BP	malate metabolic process	GO:0006108	1	0	4	907	3	6091	A0A0M3KBA5,A0A0M3J5G4,A0A0M3JNY8
GO:BP	isocitrate metabolic process	GO:0006102	1	0	3	907	1	6091	A0A3P6R9P7
GO:BP	citrate metabolic process	GO:0006101	1	0	1	907	1	6091	A0A0M3JXS9
GO:BP	gluconeogenesis	GO:0006094	1	0	31	907	8	6091	A0A0M3J768,A0A0M3K059,A0A0M3IZF7,A0A0M3IZU8,A0A0M3JU73,A0A3P6PJI1,A0A0M3JBQ8,A0A0M3KCB9
GO:BP	regulation of cAMP-dependent protein kinase activity	GO:2000479	1	0	2	907	1	6091	A0A0M3K3R7
GO:BP	acetyl-CoA biosynthetic process from pyruvate	GO:0006086	1	0	7	907	4	6091	A0A0M3JXY6,A0A0M3KJM6,A0A3P6QLW6,A0A0M3JRA2
GO:BP	acetyl-CoA metabolic process	GO:0006084	1	0	9	907	5	6091	A0A0M3JXY6,A0A0M3KJM6,A0A3P6QLW6,A0A0M3JRA2,A0A0M3JXS9
GO:BP	acetate metabolic process	GO:0006083	1	0	4	907	2	6091	A0A3P6R753,A0A0M3IZT4
GO:BP	cellular aldehyde metabolic process	GO:0006081	1	0	10	907	4	6091	A0A0M3KEU9,A0A0M3JX43,A0A0M3JUG3,A0A0M3K2T2
GO:BP	glycerol-3-phosphate metabolic process	GO:0006072	1	0	3	907	1	6091	A0A0M3K2U5
GO:BP	glycerol metabolic process	GO:0006071	1	0	3	907	1	6091	A0A0M3J3Z3
GO:BP	alcohol metabolic process	GO:0006066	1	0	22	907	4	6091	A0A0M3JYN9,A0A0M3JTD5,A0A0M3J3Z3,A0A3P6R9P7
GO:BP	N-acetylglucosamine metabolic process	GO:0006044	1	0	2	907	2	6091	A0A0M3KHG5,A0A3P6SLJ3
GO:BP	amino sugar metabolic process	GO:0006040	1	0	4	907	3	6091	A0A0M3KHG5,A0A0M3K6E2,A0A3P6SLJ3
GO:BP	chitin catabolic process	GO:0006032	1	0	1	907	1	6091	A0A0M3K6E2
GO:BP	chitin metabolic process	GO:0006030	1	0	1	907	1	6091	A0A0M3K6E2
GO:BP	aminoglycan catabolic process	GO:0006026	1	0	1	907	1	6091	A0A0M3K6E2
GO:BP	GTP biosynthetic process	GO:0006183	1	0	1	907	1	6091	A0A0M3K9I2
GO:BP	IMP biosynthetic process	GO:0006188	1	0	4	907	1	6091	A0A3P6SB12
GO:BP	pyrimidine nucleobase metabolic process	GO:0006206	1	0	3	907	1	6091	A0A0M3K8M6
GO:BP	'de novo' pyrimidine nucleobase biosynthetic process	GO:0006207	1	0	3	907	1	6091	A0A0M3K8M6
GO:BP	tRNA metabolic process	GO:0006399	1	0	133	907	22	6091	A0A158PPQ6,A0A0M3JQZ6,A0A0M3K505,A0A0M3K9F8,A0A0M3JXK6,A0A0M3K2P3,A0A3P6RRT9,A0A0M3K2S0,A0A0M3JSP8,A0A0M3KHS6,A0A0M3JST8,A0A0M3K5W0,A0A0M3K755,A0A0M3JWB8,A0A0M3K674,A0A0M3J2Z6,A0A0M3JY44,A0A3P6NPJ7,A0A0M3J5E0,A0A3P6NP85,A0A0M3J2G9,A0A0M3K1N1
GO:BP	mRNA processing	GO:0006397	1	0	117	907	2	6091	A0A0M3K357,A0A0M3IZA2
GO:BP	RNA processing	GO:0006396	1	0	274	907	6	6091	A0A0M3JWX6,A0A0M3K1N1,A0A0M3K357,A0A0M3IYB7,A0A158PMW0,A0A0M3IZA2
GO:BP	tRNA splicing, via endonucleolytic cleavage and ligation	GO:0006388	1	0	4	907	1	6091	A0A0M3K1N1
GO:BP	mRNA cleavage	GO:0006379	1	0	3	907	1	6091	A0A3P6R250
GO:BP	transcription elongation from RNA polymerase II promoter	GO:0006368	1	0	12	907	2	6091	A0A0M3K1I2,A0A0M3JTK0
GO:BP	transcription by RNA polymerase II	GO:0006366	1	0	83	907	2	6091	A0A0M3K1I2,A0A0M3JTK0
GO:BP	rRNA processing	GO:0006364	1	0	36	907	2	6091	A0A0M3JWX6,A0A158PMW0
GO:BP	regulation of transcription, DNA-templated	GO:0006355	1	0	347	907	2	6091	A0A0M3JZE2,A0A0M3K0J7
GO:BP	DNA-templated transcription, elongation	GO:0006354	1	0	15	907	2	6091	A0A0M3K1I2,A0A0M3JTK0
GO:BP	transcription, DNA-templated	GO:0006351	1	0	424	907	5	6091	A0A0M3JZE2,A0A0M3K0J7,A0A0M3K1I2,A0A0M3JTK0,A0A3P6R250
GO:BP	nucleosome assembly	GO:0006334	1	0	7	907	2	6091	A0A0M3K8N6,A0A0M3JRT2
GO:BP	inositol biosynthetic process	GO:0006021	1	0	5	907	1	6091	A0A0M3JTD5
GO:BP	chromatin assembly or disassembly	GO:0006333	1	0	8	907	2	6091	A0A0M3K8N6,A0A0M3JRT2
GO:BP	DNA packaging	GO:0006323	1	0	13	907	2	6091	A0A0M3K8N6,A0A0M3JRT2
GO:BP	nucleotide-excision repair	GO:0006289	1	0	14	907	1	6091	A0A0M3KHP4
GO:BP	DNA repair	GO:0006281	1	0	108	907	1	6091	A0A0M3KHP4
GO:BP	DNA replication	GO:0006260	1	0	82	907	1	6091	A0A0M3JRM0
GO:BP	DNA metabolic process	GO:0006259	1	0	182	907	1	6091	A0A0M3KHP4
GO:BP	CTP biosynthetic process	GO:0006241	1	0	2	907	1	6091	A0A0M3K9I2
GO:BP	UTP biosynthetic process	GO:0006228	1	0	1	907	1	6091	A0A0M3K9I2
GO:BP	UMP biosynthetic process	GO:0006222	1	0	3	907	1	6091	A0A3P6S0T8
GO:BP	pyrimidine nucleotide biosynthetic process	GO:0006221	1	0	10	907	2	6091	A0A0M3K9I2,A0A3P6S0T8
GO:BP	pyrimidine nucleotide metabolic process	GO:0006220	1	0	10	907	2	6091	A0A0M3K9I2,A0A3P6S0T8
GO:BP	cytidine catabolic process	GO:0006216	1	0	1	907	1	6091	A0A0M3K453
GO:BP	pyrimidine nucleoside metabolic process	GO:0006213	1	0	1	907	1	6091	A0A0M3K453
GO:BP	chromatin organization	GO:0006325	1	0	86	907	5	6091	A0A0M3K8N6,A0A0M3JRT2,A0A0M3K0J7,A0A0M3KAU8,A0A0M3JTK0
GO:BP	threonine metabolic process	GO:0006566	1	0	1	907	1	6091	A0A0M3KDF0
GO:BP	regulation of RNA biosynthetic process	GO:2001141	1	0	351	907	2	6091	A0A0M3JZE2,A0A0M3K0J7
GO:CC	cytoplasm	GO:0005737	2.6978522262140357e-60	59.56898184232068	725	592	221	5814	A0A158PMX4,A0A0M3JY34,A0A0M3JGX5,A0A0M3JQB9,A0A0M3K0Z0,A0A0M3K6Q9,A0A0M3K0N6,A0A0M3K232,A0A0M3JYV7,A0A0M3JSK9,A0A0M3JS60,A0A0M3J308,A0A0M3K865,A0A0M3JR39,A0A0M3JST9,A0A3P6T8Y5,A0A0M3JZQ3,A0A158PNQ3,A0A0M3JV87,A0A0M3K1W9,A0A0M3JR09,A0A158PP77,A0A0M3JZR1,A0A0M3K3X7,A0A0M3JT07,A0A0M3KAY8,A0A158PPQ6,A0A0M3J0M4,A0A0M3K766,A0A0M3KAH2,A0A0M3KB40,A0A3P6PPE7,A0A0M3K120,A0A0G2YNB9,A0A0M3KAE3,A0A0M3JUQ3,A0A…
GO:CC	intracellular anatomical structure	GO:0005622	7.186852390949252e-52	51.14346127492265	1815	592	357	5814	A0A158PMX4,A0A0M3JY34,A0A0M3JGX5,A0A0M3JQU3,A0A0M3JQB9,A0A0M3K0Z0,A0A0M3KBE3,A0A0M3K6Q9,A0A0M3K0N6,A0A0M3JRJ4,A0A0M3K232,A0A0M3IYX4,A0A0M3JYV7,A0A0M3JSK9,A0A0M3K2K1,A0A0M3JS60,A0A0M3J308,A0A0M3K865,A0A0M3JMW2,A0A0M3KAG0,A0A0M3JR39,A0A3P6PE34,A0A0M3K867,A0A0M3JST9,A0A3P6T8Y5,A0A0M3JZQ3,A0A0M3JUN5,A0A158PNQ3,A0A0M3JVG4,A0A0M3K404,A0A0M3JV87,A0A0M3K1W9,A0A0M3JR09,A0A3P6RE65,A0A0M3K659,A0A158PP77,A0A…
GO:CC	ribosome	GO:0005840	5.587920593591548e-24	23.25274977399845	141	592	62	5814	A0A0M3JRJ4,A0A0M3IYX4,A0A0M3K2K1,A0A0M3JMW2,A0A0M3KAG0,A0A0M3K867,A0A0M3JUN5,A0A0M3K2P7,A0A0M3K1X3,A0A0M3KFV4,A0A0M3JXG1,A0A0M3JXS5,A0A0M3JZW6,A0A0M3JXI1,A0A0M3JWX6,A0A3P6PBG5,A0A0M3JU70,A0A0M3IYV2,A0A0M3K2I1,A0A0M3K776,A0A0M3JD69,A0A0M3K630,A0A0M3JZH0,A0A0M3JRP9,A0A3P6R7J6,A0A0M3J236,A0A0M3IZR8,A0A0M3KIJ0,A0A0M3K4R1,A0A0M3J213,A0A0M3J1U1,A0A0M3JVI3,A0A0M3KFV9,A0A0M3J0T2,A0A0M3KAV8,A0A0M3KAA6,A0A…
GO:CC	non-membrane-bounded organelle	GO:0043228	5.457907062015417e-23	22.26297386382873	506	592	128	5814	A0A0M3KBE3,A0A0M3JRJ4,A0A0M3IYX4,A0A0M3K2K1,A0A0M3JMW2,A0A0M3KAG0,A0A3P6PE34,A0A0M3K867,A0A0M3JUN5,A0A0M3K404,A0A3P6RE65,A0A0M3K659,A0A3P6T875,A0A3P6S783,A0A0M3K485,A0A3P6RND9,A0A0M3J0M4,A0A3P6NL11,A0A0M3KAH2,A0A0M3KB40,A0A0G2YNB9,A0A3P6RXI4,A0A0M3JGR5,A0A3P6SLJ0,A0A0M3JAI6,A0A0M3K2P7,A0A0M3JID9,A0A0M3K1X3,A0A3P6SC57,A0A0M3K9B4,A0A0M3KFV4,A0A0M3JWX7,A0A0M3JUI8,A0A0M3KFS4,A0A0M3K1M2,A0A0M3J921,A0A…
GO:CC	intracellular non-membrane-bounded organelle	GO:0043232	5.457907062015417e-23	22.26297386382873	506	592	128	5814	A0A0M3KBE3,A0A0M3JRJ4,A0A0M3IYX4,A0A0M3K2K1,A0A0M3JMW2,A0A0M3KAG0,A0A3P6PE34,A0A0M3K867,A0A0M3JUN5,A0A0M3K404,A0A3P6RE65,A0A0M3K659,A0A3P6T875,A0A3P6S783,A0A0M3K485,A0A3P6RND9,A0A0M3J0M4,A0A3P6NL11,A0A0M3KAH2,A0A0M3KB40,A0A0G2YNB9,A0A3P6RXI4,A0A0M3JGR5,A0A3P6SLJ0,A0A0M3JAI6,A0A0M3K2P7,A0A0M3JID9,A0A0M3K1X3,A0A3P6SC57,A0A0M3K9B4,A0A0M3KFV4,A0A0M3JWX7,A0A0M3JUI8,A0A0M3KFS4,A0A0M3K1M2,A0A0M3J921,A0A…
GO:CC	mitochondrion	GO:0005739	4.641485375700644e-18	17.333343013574886	165	592	60	5814	A0A0M3JGX5,A0A0M3K6Q9,A0A0M3K232,A0A0M3JYV7,A0A0M3JSK9,A0A0M3J308,A0A0M3JR39,A0A0M3JZQ3,A0A0M3JV87,A0A0M3K1W9,A0A0M3JR09,A0A0M3JUQ3,A0A0M3JT84,A0A0M3JRB2,A0A0M3KAE7,A0A0M3JTM9,A0A3P6R6R6,A0A0M3KFL0,A0A0M3JR34,A0A0M3K3S4,A0A3P6TBC7,A0A158PN96,A0A158PPA4,A0A0M3K2T6,A0A0M3JRB7,A0A0M3KD75,A0A0M3JSY8,A0A0M3KBI1,A0A0M3KDK5,A0A0M3JYV4,A0A0M3KE43,A0A0M3JZ53,A0A0M3JWL9,A0A0M3K9H9,A0A0M3JPU1,A0A0M3JE92,A0A…
GO:CC	protein-containing complex	GO:0032991	1.1516148692356147e-16	15.938692736304125	916	592	173	5814	A0A0M3JQB9,A0A0M3JVS3,A0A0M3K2K1,A0A0M3JST9,A0A3P6T8Y5,A0A0M3JZQ3,A0A0M3JUN5,A0A158PNQ3,A0A0M3KJR2,A0A0M3K404,A0A0M3K1W9,A0A3P6RE65,A0A0M3K659,A0A158PP77,A0A0M3JT07,A0A3P6S783,A0A3P6RND9,A0A3P6QHQ7,A0A0M3JZV3,A0A158PP88,A0A0M3KAE7,A0A3P6SLJ0,A0A0M3JYB9,A0A0M3J0G5,A0A0M3K2P7,A0A0M3JYT0,A0A0M3K219,A0A0M3JWX7,A0A0M3J530,A0A0M3JUI8,A0A0M3KFS4,A0A0M3K1M2,A0A0M3K9C0,A0A0M3J4U9,A0A0M3K0Z8,A0A0M3K387,A0A…
GO:CC	intracellular organelle	GO:0043229	7.810766725195779e-16	15.107306332553197	1560	592	250	5814	A0A0M3JGX5,A0A0M3JQU3,A0A0M3K0Z0,A0A0M3KBE3,A0A0M3K6Q9,A0A0M3K0N6,A0A0M3JRJ4,A0A0M3K232,A0A0M3IYX4,A0A0M3JYV7,A0A0M3JSK9,A0A0M3K2K1,A0A0M3JS60,A0A0M3J308,A0A0M3K865,A0A0M3JMW2,A0A0M3KAG0,A0A0M3JR39,A0A3P6PE34,A0A0M3K867,A0A0M3JST9,A0A0M3JZQ3,A0A0M3JUN5,A0A0M3JVG4,A0A0M3K404,A0A0M3JV87,A0A0M3K1W9,A0A0M3JR09,A0A3P6RE65,A0A0M3K659,A0A3P6T875,A0A3P6S783,A0A0M3K485,A0A3P6RND9,A0A0M3J0M4,A0A0M3K766,A0A…
GO:CC	organelle	GO:0043226	6.1922902684033955e-15	14.208148693957723	1583	592	250	5814	A0A0M3JGX5,A0A0M3JQU3,A0A0M3K0Z0,A0A0M3KBE3,A0A0M3K6Q9,A0A0M3K0N6,A0A0M3JRJ4,A0A0M3K232,A0A0M3IYX4,A0A0M3JYV7,A0A0M3JSK9,A0A0M3K2K1,A0A0M3JS60,A0A0M3J308,A0A0M3K865,A0A0M3JMW2,A0A0M3KAG0,A0A0M3JR39,A0A3P6PE34,A0A0M3K867,A0A0M3JST9,A0A0M3JZQ3,A0A0M3JUN5,A0A0M3JVG4,A0A0M3K404,A0A0M3JV87,A0A0M3K1W9,A0A0M3JR09,A0A3P6RE65,A0A0M3K659,A0A3P6T875,A0A3P6S783,A0A0M3K485,A0A3P6RND9,A0A0M3J0M4,A0A0M3K766,A0A…
GO:CC	mitochondrial envelope	GO:0005740	1.4924649819320772e-14	13.826095850035832	73	592	35	5814	A0A0M3K6Q9,A0A0M3K232,A0A0M3JYV7,A0A0M3JSK9,A0A0M3JR39,A0A0M3JZQ3,A0A0M3JV87,A0A0M3K1W9,A0A0M3JRB2,A0A0M3JTM9,A0A3P6R6R6,A0A0M3JR34,A0A0M3K3S4,A0A158PPA4,A0A0M3JRB7,A0A0M3KD75,A0A0M3JSY8,A0A0M3KBI1,A0A0M3KDK5,A0A0M3JZ53,A0A0M3K9H9,A0A0M3JE92,A0A0M3JGC1,A0A0M3JS85,A0A0M3IY35,A0A0M3JSR0,A0A3P6NTZ1,A0A0M3K2A7,A0A0M3K0A5,A0A0M3K4M6,A0A0M3K3L3,A0A0M3K5J7,A0A0M3JT97,A0A0M3JSV9,A0A0M3J208
GO:CC	proteasome complex	GO:0000502	2.1029456941478373e-13	12.677171942262062	29	592	21	5814	A0A0M3K387,A0A0M3K2H1,A0A0M3JSH7,A0A0M3IYS0,A0A0M3JS47,A0A0M3K635,A0A3P6QLX8,A0A0M3JZK2,A0A0M3JRT3,A0A0M3KFJ4,A0A0M3JYT8,A0A0M3JT99,A0A0M3KEQ0,A0A0M3K8Y8,A0A0M3JZD1,A0A0M3K6C4,A0A0M3J5A2,A0A0M3J0A0,A0A0M3K925,A0A0M3K0P4,A0A3P6NIU7
GO:CC	cytoskeleton	GO:0005856	5.512276288678905e-13	12.25866902266039	227	592	64	5814	A0A0M3KBE3,A0A3P6PE34,A0A0M3K404,A0A3P6RE65,A0A0M3K659,A0A3P6T875,A0A3P6S783,A0A0M3K485,A0A3P6RND9,A0A0M3J0M4,A0A3P6NL11,A0A0M3KAH2,A0A0M3KB40,A0A0G2YNB9,A0A3P6RXI4,A0A0M3JGR5,A0A3P6SLJ0,A0A0M3JAI6,A0A0M3JID9,A0A3P6SC57,A0A0M3K9B4,A0A0M3JWX7,A0A0M3JUI8,A0A0M3K1M2,A0A0M3J921,A0A0M3J4U9,A0A0M3K0Z8,A0A0M3K8H5,A0A0M3J1S0,A0A0M3K947,A0A158PP35,A0A0M3K6Q4,A0A0M3KDZ4,A0A0M3JSS4,A0A0M3KB37,A0A158PMX5,A0A…
GO:CC	mitochondrial membrane	GO:0031966	5.937278028637676e-13	12.22641261361799	64	592	31	5814	A0A0M3K6Q9,A0A0M3K232,A0A0M3JYV7,A0A0M3JSK9,A0A0M3JR39,A0A0M3JZQ3,A0A0M3JV87,A0A0M3K1W9,A0A0M3JRB2,A0A0M3JTM9,A0A0M3JR34,A0A0M3K3S4,A0A158PPA4,A0A0M3JRB7,A0A0M3KD75,A0A0M3JSY8,A0A0M3KDK5,A0A0M3JZ53,A0A0M3K9H9,A0A0M3JE92,A0A0M3JGC1,A0A0M3JS85,A0A0M3IY35,A0A3P6NTZ1,A0A0M3K2A7,A0A0M3K0A5,A0A0M3K4M6,A0A0M3K3L3,A0A0M3K5J7,A0A0M3JSV9,A0A0M3J208
GO:CC	mitochondrial inner membrane	GO:0005743	3.0732734536319625e-12	11.512398795383135	48	592	26	5814	A0A0M3K6Q9,A0A0M3JYV7,A0A0M3JSK9,A0A0M3JZQ3,A0A0M3JV87,A0A0M3JRB2,A0A0M3JTM9,A0A0M3JR34,A0A0M3K3S4,A0A158PPA4,A0A0M3KD75,A0A0M3JSY8,A0A0M3KDK5,A0A0M3JZ53,A0A0M3K9H9,A0A0M3JE92,A0A0M3JGC1,A0A0M3JS85,A0A0M3IY35,A0A3P6NTZ1,A0A0M3K2A7,A0A0M3K0A5,A0A0M3K4M6,A0A0M3K5J7,A0A0M3JSV9,A0A0M3J208
GO:CC	membrane protein complex	GO:0098796	8.30372324116851e-12	11.080727134066466	193	592	56	5814	A0A0M3JVS3,A0A0M3JST9,A0A0M3JZQ3,A0A0M3KJR2,A0A0M3K1W9,A0A3P6QHQ7,A0A0M3JZV3,A0A158PP88,A0A0M3K219,A0A0M3J530,A0A0M3K9C0,A0A0M3JYS1,A0A0M3J280,A0A0M3J2S2,A0A0M3JMK3,A0A0M3JJJ3,A0A0M3JQT2,A0A3P6QRE4,A0A158PNI3,A0A0M3JYW2,A0A0M3JWA5,A0A3P6PG54,A0A0M3JSY8,A0A0M3JH07,A0A3P6UC49,A0A0M3KDK5,A0A0M3JTE7,A0A0M3JB02,A0A3P6RGD8,A0A0M3JUW0,A0A0M3K9H9,A0A0M3JE92,A0A0M3JR63,A0A3P6R0P2,A0A0M3JGC1,A0A0M3JUI7,A0A…
GO:CC	endopeptidase complex	GO:1905369	2.774992082992314e-11	10.556738251574695	34	592	21	5814	A0A0M3K387,A0A0M3K2H1,A0A0M3JSH7,A0A0M3IYS0,A0A0M3JS47,A0A0M3K635,A0A3P6QLX8,A0A0M3JZK2,A0A0M3JRT3,A0A0M3KFJ4,A0A0M3JYT8,A0A0M3JT99,A0A0M3KEQ0,A0A0M3K8Y8,A0A0M3JZD1,A0A0M3K6C4,A0A0M3J5A2,A0A0M3J0A0,A0A0M3K925,A0A0M3K0P4,A0A3P6NIU7
GO:CC	organelle inner membrane	GO:0019866	3.7466112188440105e-11	10.426361370762848	52	592	26	5814	A0A0M3K6Q9,A0A0M3JYV7,A0A0M3JSK9,A0A0M3JZQ3,A0A0M3JV87,A0A0M3JRB2,A0A0M3JTM9,A0A0M3JR34,A0A0M3K3S4,A0A158PPA4,A0A0M3KD75,A0A0M3JSY8,A0A0M3KDK5,A0A0M3JZ53,A0A0M3K9H9,A0A0M3JE92,A0A0M3JGC1,A0A0M3JS85,A0A0M3IY35,A0A3P6NTZ1,A0A0M3K2A7,A0A0M3K0A5,A0A0M3K4M6,A0A0M3K5J7,A0A0M3JSV9,A0A0M3J208
GO:CC	peptidase complex	GO:1905368	2.0375621385374273e-10	9.690889137919314	40	592	22	5814	A0A0M3K387,A0A0M3K2H1,A0A0M3JSH7,A0A0M3IYS0,A0A0M3JS47,A0A0M3K635,A0A3P6QLX8,A0A0M3JZK2,A0A0M3JRT3,A0A0M3KFJ4,A0A0M3JYT8,A0A0M3JT99,A0A0M3KEQ0,A0A0M3K8Y8,A0A0M3JZD1,A0A0M3K6C4,A0A0M3J5A2,A0A0M3J0A0,A0A0M3JUI7,A0A0M3K925,A0A0M3K0P4,A0A3P6NIU7
GO:CC	envelope	GO:0031975	4.986581083862842e-10	9.30219711475908	97	592	35	5814	A0A0M3K6Q9,A0A0M3K232,A0A0M3JYV7,A0A0M3JSK9,A0A0M3JR39,A0A0M3JZQ3,A0A0M3JV87,A0A0M3K1W9,A0A0M3JRB2,A0A0M3JTM9,A0A3P6R6R6,A0A0M3JR34,A0A0M3K3S4,A0A158PPA4,A0A0M3JRB7,A0A0M3KD75,A0A0M3JSY8,A0A0M3KBI1,A0A0M3KDK5,A0A0M3JZ53,A0A0M3K9H9,A0A0M3JE92,A0A0M3JGC1,A0A0M3JS85,A0A0M3IY35,A0A0M3JSR0,A0A3P6NTZ1,A0A0M3K2A7,A0A0M3K0A5,A0A0M3K4M6,A0A0M3K3L3,A0A0M3K5J7,A0A0M3JT97,A0A0M3JSV9,A0A0M3J208
GO:CC	organelle envelope	GO:0031967	4.986581083862842e-10	9.30219711475908	97	592	35	5814	A0A0M3K6Q9,A0A0M3K232,A0A0M3JYV7,A0A0M3JSK9,A0A0M3JR39,A0A0M3JZQ3,A0A0M3JV87,A0A0M3K1W9,A0A0M3JRB2,A0A0M3JTM9,A0A3P6R6R6,A0A0M3JR34,A0A0M3K3S4,A0A158PPA4,A0A0M3JRB7,A0A0M3KD75,A0A0M3JSY8,A0A0M3KBI1,A0A0M3KDK5,A0A0M3JZ53,A0A0M3K9H9,A0A0M3JE92,A0A0M3JGC1,A0A0M3JS85,A0A0M3IY35,A0A0M3JSR0,A0A3P6NTZ1,A0A0M3K2A7,A0A0M3K0A5,A0A0M3K4M6,A0A0M3K3L3,A0A0M3K5J7,A0A0M3JT97,A0A0M3JSV9,A0A0M3J208
GO:CC	membrane coat	GO:0030117	2.2789178321467362e-9	8.642271333305178	33	592	19	5814	A0A158PP88,A0A0M3J530,A0A0M3J280,A0A0M3J2S2,A0A0M3JJJ3,A0A0M3JQT2,A0A3P6QRE4,A0A158PNI3,A0A0M3JYW2,A0A3P6PG54,A0A0M3JH07,A0A0M3JTE7,A0A0M3JB02,A0A0M3JUW0,A0A0M3JR63,A0A0M3K2L9,A0A0M3JT33,A0A0M3K9T8,A0A0M3KJ80
GO:CC	coated membrane	GO:0048475	2.2789178321467362e-9	8.642271333305178	33	592	19	5814	A0A158PP88,A0A0M3J530,A0A0M3J280,A0A0M3J2S2,A0A0M3JJJ3,A0A0M3JQT2,A0A3P6QRE4,A0A158PNI3,A0A0M3JYW2,A0A3P6PG54,A0A0M3JH07,A0A0M3JTE7,A0A0M3JB02,A0A0M3JUW0,A0A0M3JR63,A0A0M3K2L9,A0A0M3JT33,A0A0M3K9T8,A0A0M3KJ80
GO:CC	proteasome core complex	GO:0005839	8.5921470231857e-9	8.065898300218546	14	592	12	5814	A0A0M3K2H1,A0A0M3JSH7,A0A0M3JS47,A0A0M3K635,A0A3P6QLX8,A0A0M3JZK2,A0A0M3KFJ4,A0A0M3JYT8,A0A0M3JT99,A0A0M3K6C4,A0A0M3K925,A0A3P6NIU7
GO:CC	proton-transporting two-sector ATPase complex	GO:0016469	5.098736593825471e-8	7.292537423569485	34	592	18	5814	A0A0M3JVS3,A0A0M3JZQ3,A0A0M3KJR2,A0A3P6QHQ7,A0A0M3JZV3,A0A0M3K219,A0A0M3K9C0,A0A0M3JYS1,A0A0M3JMK3,A0A0M3JSY8,A0A3P6UC49,A0A0M3JS85,A0A0M3J6Q7,A0A0M3JZ51,A0A0M3IZ79,A0A3P6T4S5,A0A0M3K0A5,A0A0M3J7Y7
GO:CC	inner mitochondrial membrane protein complex	GO:0098800	6.037079991856253e-8	7.219173069667214	18	592	13	5814	A0A0M3JZQ3,A0A0M3JSY8,A0A0M3KDK5,A0A0M3K9H9,A0A0M3JE92,A0A0M3JGC1,A0A0M3JS85,A0A0M3IY35,A0A3P6NTZ1,A0A0M3K0A5,A0A0M3K4M6,A0A0M3K5J7,A0A0M3JSV9
GO:CC	organelle membrane	GO:0031090	9.603434869900801e-8	7.0175734046442635	252	592	58	5814	A0A0M3K6Q9,A0A0M3K0N6,A0A0M3K232,A0A0M3JYV7,A0A0M3JSK9,A0A0M3JS60,A0A0M3JR39,A0A0M3JST9,A0A0M3JZQ3,A0A0M3JV87,A0A0M3K1W9,A0A158PP88,A0A0M3JRB2,A0A0M3JTM9,A0A0M3JR34,A0A0M3K3S4,A0A0M3JQY7,A0A158PPA4,A0A0M3JT87,A0A3P6QRE4,A0A158PNI3,A0A0M3JYW2,A0A0M3JWA5,A0A3P6PG54,A0A0M3JRB7,A0A0M3KD75,A0A0M3JSY8,A0A0M3KDK5,A0A0M3JTE7,A0A0M3JQU7,A0A0M3JUW0,A0A0M3JZ53,A0A0M3K9H9,A0A0M3JTN1,A0A0M3JE92,A0A0M3K7F9,A0A…
GO:CC	supramolecular fiber	GO:0099512	2.0338565577716836e-7	6.6916796799112905	71	592	26	5814	A0A0M3KBE3,A0A3P6PE34,A0A3P6T875,A0A3P6NL11,A0A0M3KAH2,A0A0G2YNB9,A0A3P6RXI4,A0A0M3JAI6,A0A0M3JID9,A0A0M3K9B4,A0A0M3J921,A0A0M3K8H5,A0A0M3J1S0,A0A0M3KDZ4,A0A0M3JSS4,A0A0M3K363,A0A0M3JF54,A0A3P6RSR9,A0A0M3J3Y3,A0A0M3JZ34,A0A0M3KDQ4,A0A0M3K689,A0A0M3K0L5,A0A3P6R6D8,A0A0M3IZK3,A0A0M3KAR6
GO:CC	supramolecular polymer	GO:0099081	2.0338565577716836e-7	6.6916796799112905	71	592	26	5814	A0A0M3KBE3,A0A3P6PE34,A0A3P6T875,A0A3P6NL11,A0A0M3KAH2,A0A0G2YNB9,A0A3P6RXI4,A0A0M3JAI6,A0A0M3JID9,A0A0M3K9B4,A0A0M3J921,A0A0M3K8H5,A0A0M3J1S0,A0A0M3KDZ4,A0A0M3JSS4,A0A0M3K363,A0A0M3JF54,A0A3P6RSR9,A0A0M3J3Y3,A0A0M3JZ34,A0A0M3KDQ4,A0A0M3K689,A0A0M3K0L5,A0A3P6R6D8,A0A0M3IZK3,A0A0M3KAR6
GO:CC	proton-transporting two-sector ATPase complex, catalytic domain	GO:0033178	3.121479697103381e-7	6.5056394854851005	14	592	11	5814	A0A0M3JVS3,A0A3P6QHQ7,A0A0M3JZV3,A0A0M3K219,A0A0M3K9C0,A0A0M3JYS1,A0A0M3JMK3,A0A3P6UC49,A0A0M3JZ51,A0A0M3IZ79,A0A3P6T4S5
GO:CC	supramolecular complex	GO:0099080	5.666151830029395e-7	6.246711792318141	74	592	26	5814	A0A0M3KBE3,A0A3P6PE34,A0A3P6T875,A0A3P6NL11,A0A0M3KAH2,A0A0G2YNB9,A0A3P6RXI4,A0A0M3JAI6,A0A0M3JID9,A0A0M3K9B4,A0A0M3J921,A0A0M3K8H5,A0A0M3J1S0,A0A0M3KDZ4,A0A0M3JSS4,A0A0M3K363,A0A0M3JF54,A0A3P6RSR9,A0A0M3J3Y3,A0A0M3JZ34,A0A0M3KDQ4,A0A0M3K689,A0A0M3K0L5,A0A3P6R6D8,A0A0M3IZK3,A0A0M3KAR6
GO:CC	eukaryotic 48S preinitiation complex	GO:0033290	0.0000011298259715051544	5.946988446282525	8	592	8	5814	A0A0M3JWT3,A0A3P6Q861,A0A0M3JYU4,A0A158PNB8,A0A0M3JS04,A0A0M3JUR2,A0A158PN31,A0A0M3K2C4
GO:CC	translation preinitiation complex	GO:0070993	0.0000011298259715051544	5.946988446282525	8	592	8	5814	A0A0M3JWT3,A0A3P6Q861,A0A0M3JYU4,A0A158PNB8,A0A0M3JS04,A0A0M3JUR2,A0A158PN31,A0A0M3K2C4
GO:CC	eukaryotic 43S preinitiation complex	GO:0016282	0.0000011298259715051544	5.946988446282525	8	592	8	5814	A0A0M3JWT3,A0A3P6Q861,A0A0M3JYU4,A0A158PNB8,A0A0M3JS04,A0A0M3JUR2,A0A158PN31,A0A0M3K2C4
GO:CC	proton-transporting ATP synthase complex	GO:0045259	0.0000011298259715051544	5.946988446282525	8	592	8	5814	A0A0M3JZQ3,A0A3P6QHQ7,A0A0M3K219,A0A0M3K9C0,A0A0M3JSY8,A0A0M3JS85,A0A0M3JZ51,A0A0M3K0A5
GO:CC	vesicle coat	GO:0030120	0.000002450934938861862	5.610668217131564	13	592	10	5814	A0A158PP88,A0A3P6QRE4,A0A158PNI3,A0A0M3JYW2,A0A3P6PG54,A0A0M3JTE7,A0A0M3JUW0,A0A0M3JR63,A0A0M3K2L9,A0A0M3JT33
GO:CC	coated vesicle membrane	GO:0030662	0.000002450934938861862	5.610668217131564	13	592	10	5814	A0A158PP88,A0A3P6QRE4,A0A158PNI3,A0A0M3JYW2,A0A3P6PG54,A0A0M3JTE7,A0A0M3JUW0,A0A0M3JR63,A0A0M3K2L9,A0A0M3JT33
GO:CC	polymeric cytoskeletal fiber	GO:0099513	0.0000035334812116788184	5.4517972135854	60	592	22	5814	A0A0M3KBE3,A0A3P6PE34,A0A3P6T875,A0A3P6NL11,A0A0M3KAH2,A0A0G2YNB9,A0A3P6RXI4,A0A0M3JAI6,A0A0M3JID9,A0A0M3K9B4,A0A0M3J921,A0A0M3K8H5,A0A0M3J1S0,A0A0M3KDZ4,A0A0M3K363,A0A0M3J3Y3,A0A0M3JZ34,A0A0M3K689,A0A0M3K0L5,A0A3P6R6D8,A0A0M3IZK3,A0A0M3KAR6
GO:CC	ribosomal subunit	GO:0044391	0.000004124369735845099	5.384642408606852	38	592	17	5814	A0A0M3K2K1,A0A0M3JUN5,A0A0M3K2P7,A0A0M3JZW6,A0A0M3JWX6,A0A3P6PBG5,A0A0M3IYV2,A0A0M3K2I1,A0A0M3JZH0,A0A0M3J213,A0A0M3KAV8,A0A0M3JSL0,A0A0M3JT28,A0A3P6NT89,A0A0M3KAS2,A0A0M3JL46,A0A0M3K6M8
GO:CC	actin cytoskeleton	GO:0015629	0.000005478754973696754	5.261318122078697	103	592	30	5814	A0A0M3K404,A0A3P6RE65,A0A0M3K659,A0A3P6S783,A0A0M3K485,A0A3P6RND9,A0A0M3JGR5,A0A3P6SLJ0,A0A0M3JUI8,A0A0M3K1M2,A0A0M3J4U9,A0A0M3K0Z8,A0A0M3K947,A0A158PP35,A0A0M3K6Q4,A0A0M3JSS4,A0A0M3KB37,A0A158PMX5,A0A0M3JIK2,A0A3P6S466,A0A0M3JF54,A0A0M3KKB4,A0A0M3JW74,A0A3P6RSR9,A0A3P6PDK9,A0A0M3KDQ4,A0A0M3J324,A0A0M3K9T5,A0A0M3JWP6,A0A3P6SY92
GO:CC	coated vesicle	GO:0030135	0.000007797902361740686	5.108022206955511	14	592	10	5814	A0A158PP88,A0A3P6QRE4,A0A158PNI3,A0A0M3JYW2,A0A3P6PG54,A0A0M3JTE7,A0A0M3JUW0,A0A0M3JR63,A0A0M3K2L9,A0A0M3JT33
GO:CC	proteasome core complex, alpha-subunit complex	GO:0019773	0.000011215212677829798	4.950192486331381	7	592	7	5814	A0A0M3K2H1,A0A0M3JSH7,A0A0M3K635,A0A3P6QLX8,A0A0M3JYT8,A0A0M3JT99,A0A0M3K925
GO:CC	eukaryotic translation initiation factor 3 complex	GO:0005852	0.000018821304655246578	4.725350275439263	12	592	9	5814	A0A0M3JWT3,A0A0M3JTM1,A0A3P6Q861,A0A0M3JYU4,A0A158PNB8,A0A0M3JS04,A0A0M3JUR2,A0A158PN31,A0A0M3K2C4
GO:CC	mitochondrial protein-containing complex	GO:0098798	0.000020363125823207577	4.6911555552364534	33	592	15	5814	A0A0M3JZQ3,A0A0M3K1W9,A0A0M3JSY8,A0A0M3KDK5,A0A0M3K9H9,A0A0M3JE92,A0A0M3JGC1,A0A0M3JS85,A0A0M3IY35,A0A0M3JSR0,A0A3P6NTZ1,A0A0M3K0A5,A0A0M3K4M6,A0A0M3K5J7,A0A0M3JSV9
GO:CC	catalytic complex	GO:1902494	0.00011458805673635988	3.940860645578007	220	592	46	5814	A0A0M3JQB9,A0A3P6T8Y5,A0A158PP77,A0A0M3KAE7,A0A0M3JWX7,A0A0M3K387,A0A0M3K2H1,A0A0M3JSH7,A0A0M3IYS0,A0A0M3JS47,A0A0M3K635,A0A0M3K0J7,A0A3P6QLX8,A0A0M3JZK2,A0A0M3JRT3,A0A0M3K363,A0A0M3KFJ4,A0A0M3JYT8,A0A0M3JT99,A0A0M3K1I2,A0A0M3KEQ0,A0A0M3K8Y8,A0A0M3K2U5,A0A0M3JU05,A0A0M3KDK5,A0A0M3JZD1,A0A3P6RGD8,A0A3P6S0C3,A0A0M3K6C4,A0A0M3KBF5,A0A0M3J5A2,A0A0M3J0A0,A0A0M3JGC1,A0A0M3JUI7,A0A0M3K689,A0A3P6SXL3,A0A…
GO:CC	extracellular space	GO:0005615	0.00012322259154591857	3.9093096616174625	56	592	19	5814	A0A158PNR2,A0A0M3JF26,A0A0M3K4K4,A0A3P6S5V7,A0A0M3KIQ4,A0A158PPR3,A0A0M3K366,A0A0M3JX83,A0A0M3JX34,A0A0M3J0L3,A0A0M3KBX2,A0A0M3JWS2,A0A0M3K580,A0A158PPE0,A0A0M3IZP0,A0A0M3KCD8,A0A0M3KDA3,A0A0M3JWG1,A0A0M3JXD1
GO:CC	intermediate filament cytoskeleton	GO:0045111	0.0001417967579967815	3.848333698632528	14	592	9	5814	A0A0M3KBE3,A0A3P6PE34,A0A3P6T875,A0A3P6NL11,A0A3P6RXI4,A0A0M3JAI6,A0A0M3JID9,A0A0M3J1S0,A0A0M3K0L5
GO:CC	intermediate filament	GO:0005882	0.0001417967579967815	3.848333698632528	14	592	9	5814	A0A0M3KBE3,A0A3P6PE34,A0A3P6T875,A0A3P6NL11,A0A3P6RXI4,A0A0M3JAI6,A0A0M3JID9,A0A0M3J1S0,A0A0M3K0L5
GO:CC	large ribosomal subunit	GO:0015934	0.0002809174894010705	3.55142122158899	22	592	11	5814	A0A0M3K2K1,A0A0M3JUN5,A0A0M3JWX6,A0A3P6PBG5,A0A0M3IYV2,A0A0M3K2I1,A0A0M3J213,A0A0M3JSL0,A0A0M3JT28,A0A0M3JL46,A0A0M3K6M8
GO:CC	oxidoreductase complex	GO:1990204	0.0003847579338719324	3.4148124160675692	12	592	8	5814	A0A3P6T8Y5,A0A0M3KAE7,A0A0M3K2U5,A0A0M3KDK5,A0A3P6RGD8,A0A0M3JGC1,A0A0M3K7P1,A0A0M3K5J7
GO:CC	ribonucleoprotein complex	GO:1990904	0.0006356023700413872	3.1968144920594073	120	592	29	5814	A0A0M3K2K1,A0A0M3JUN5,A0A0M3JT07,A0A0M3K2P7,A0A0M3JYT0,A0A0M3KFS4,A0A0M3JZW6,A0A0M3JWT3,A0A0M3JWX6,A0A3P6PBG5,A0A0M3IYV2,A0A0M3K2I1,A0A0M3JZH0,A0A0M3J213,A0A0M3KAV8,A0A0M3JSL0,A0A3P6Q861,A0A0M3JYU4,A0A158PNB8,A0A0M3JT28,A0A3P6NT89,A0A0M3JS04,A0A0M3K109,A0A0M3JUR2,A0A0M3KAS2,A0A0M3JL46,A0A0M3K6M8,A0A158PN31,A0A0M3K2C4
GO:CC	respirasome	GO:0070469	0.0006710592339646636	3.173239143245915	16	592	9	5814	A0A0M3JGX5,A0A0M3JV87,A0A0M3KFL0,A0A0M3K3S4,A0A0M3KDK5,A0A3P6RGD8,A0A0M3JGC1,A0A0M3K4M6,A0A0M3K5J7
GO:CC	transport vesicle membrane	GO:0030658	0.0007108071652808829	3.1482482029457115	7	592	6	5814	A0A158PP88,A0A158PNI3,A0A0M3JTE7,A0A0M3JUW0,A0A0M3JR63,A0A0M3K2L9
GO:CC	Arp2/3 protein complex	GO:0005885	0.0010207920005249592	2.991062741974677	10	592	7	5814	A0A0M3J4U9,A0A0M3K6Q4,A0A0M3KKB4,A0A0M3JW74,A0A0M3K9T5,A0A0M3JWP6,A0A3P6SY92
GO:CC	tricarboxylic acid cycle enzyme complex	GO:0045239	0.001100017971718116	2.9586002194288206	5	592	5	5814	A0A3P6T8Y5,A0A0M3J0G5,A0A0M3J802,A0A0M3JL06,A0A0M3K0N8
GO:CC	cytoplasmic vesicle membrane	GO:0030659	0.0014122785988482673	2.8500796219757856	21	592	10	5814	A0A158PP88,A0A3P6QRE4,A0A158PNI3,A0A0M3JYW2,A0A3P6PG54,A0A0M3JTE7,A0A0M3JUW0,A0A0M3JR63,A0A0M3K2L9,A0A0M3JT33
GO:CC	Golgi-associated vesicle membrane	GO:0030660	0.002597789902257231	2.585395975657126	8	592	6	5814	A0A158PP88,A0A3P6QRE4,A0A3P6PG54,A0A0M3JTE7,A0A0M3K2L9,A0A0M3JT33
GO:CC	Golgi-associated vesicle	GO:0005798	0.002597789902257231	2.585395975657126	8	592	6	5814	A0A158PP88,A0A3P6QRE4,A0A3P6PG54,A0A0M3JTE7,A0A0M3K2L9,A0A0M3JT33
GO:CC	clathrin coat	GO:0030118	0.007121868389806461	2.1474060562316812	9	592	6	5814	A0A158PP88,A0A0M3J530,A0A0M3J280,A0A0M3JYW2,A0A0M3JTE7,A0A0M3K2L9
GO:CC	proton-transporting V-type ATPase, V1 domain	GO:0033180	0.007121868389806461	2.1474060562316812	9	592	6	5814	A0A0M3JVS3,A0A0M3JZV3,A0A0M3JMK3,A0A3P6UC49,A0A0M3IZ79,A0A3P6T4S5
GO:CC	proton-transporting ATP synthase complex, catalytic core F(1)	GO:0045261	0.010869225196738537	1.963801413114628	4	592	4	5814	A0A3P6QHQ7,A0A0M3K219,A0A0M3K9C0,A0A0M3JZ51
GO:CC	mitochondrial proton-transporting ATP synthase complex	GO:0005753	0.010869225196738537	1.963801413114628	4	592	4	5814	A0A0M3JZQ3,A0A0M3JSY8,A0A0M3JS85,A0A0M3K0A5
GO:CC	clathrin vesicle coat	GO:0030125	0.010869225196738537	1.963801413114628	4	592	4	5814	A0A158PP88,A0A0M3JYW2,A0A0M3JTE7,A0A0M3K2L9
GO:CC	clathrin-coated vesicle membrane	GO:0030665	0.010869225196738537	1.963801413114628	4	592	4	5814	A0A158PP88,A0A0M3JYW2,A0A0M3JTE7,A0A0M3K2L9
GO:CC	proton-transporting ATP synthase complex, coupling factor F(o)	GO:0045263	0.010869225196738537	1.963801413114628	4	592	4	5814	A0A0M3JZQ3,A0A0M3JSY8,A0A0M3JS85,A0A0M3K0A5
GO:CC	mitochondrial proton-transporting ATP synthase complex, coupling factor F(o)	GO:0000276	0.010869225196738537	1.963801413114628	4	592	4	5814	A0A0M3JZQ3,A0A0M3JSY8,A0A0M3JS85,A0A0M3K0A5
GO:CC	proteasome regulatory particle	GO:0005838	0.01627348297372868	1.7885194861297355	10	592	6	5814	A0A0M3IYS0,A0A0M3KEQ0,A0A0M3K8Y8,A0A0M3J5A2,A0A0M3J0A0,A0A0M3K0P4
GO:CC	proteasome accessory complex	GO:0022624	0.03272872932069848	1.4850708556672916	11	592	6	5814	A0A0M3IYS0,A0A0M3KEQ0,A0A0M3K8Y8,A0A0M3J5A2,A0A0M3J0A0,A0A0M3K0P4
GO:CC	transport vesicle	GO:0030133	0.03272872932069848	1.4850708556672916	11	592	6	5814	A0A158PP88,A0A158PNI3,A0A0M3JTE7,A0A0M3JUW0,A0A0M3JR63,A0A0M3K2L9
GO:CC	respiratory chain complex	GO:0098803	0.04734531920159419	1.3247229510937366	8	592	5	5814	A0A0M3KDK5,A0A3P6RGD8,A0A0M3JGC1,A0A0M3K4M6,A0A0M3K5J7
GO:CC	cytosolic ribosome	GO:0022626	0.04734531920159419	1.3247229510937366	8	592	5	5814	A0A0M3K2P7,A0A0M3JWX6,A0A0M3K2I1,A0A0M3JT28,A0A0M3JL46
GO:CC	cytosol	GO:0005829	0.048193002800856165	1.3170160129141177	46	592	13	5814	A0A158PP77,A0A0M3K2P7,A0A3P6R6R6,A0A0M3JWX6,A0A0M3K2I1,A0A0M3KHP4,A0A0M3J8K2,A0A0M3JT28,A0A3P6R0P2,A0A0M3J953,A0A3P6NGA6,A0A3P6NCX3,A0A0M3JL46
GO:CC	microtubule	GO:0005874	0.048193002800856165	1.3170160129141177	46	592	13	5814	A0A0M3KAH2,A0A0G2YNB9,A0A0M3K9B4,A0A0M3J921,A0A0M3K8H5,A0A0M3KDZ4,A0A0M3K363,A0A0M3J3Y3,A0A0M3JZ34,A0A0M3K689,A0A3P6R6D8,A0A0M3IZK3,A0A0M3KAR6
GO:CC	proteasome regulatory particle, base subcomplex	GO:0008540	0.049946054096820215	1.3014988167807149	5	592	4	5814	A0A0M3IYS0,A0A0M3K8Y8,A0A0M3J5A2,A0A0M3K0P4
GO:CC	clathrin-coated vesicle	GO:0030136	0.049946054096820215	1.3014988167807149	5	592	4	5814	A0A158PP88,A0A0M3JYW2,A0A0M3JTE7,A0A0M3K2L9
GO:CC	proton-transporting V-type ATPase complex	GO:0033176	0.05155855958622189	1.2876992242219265	25	592	9	5814	A0A0M3JVS3,A0A0M3KJR2,A0A0M3JZV3,A0A0M3JMK3,A0A3P6UC49,A0A0M3J6Q7,A0A0M3IZ79,A0A3P6T4S5,A0A0M3J7Y7
GO:CC	endoplasmic reticulum	GO:0005783	0.05757391941821214	1.2397742043860787	110	592	23	5814	A0A0M3K0Z0,A0A0M3K0N6,A0A0M3JS60,A0A0M3K865,A0A0M3JST9,A0A0M3K766,A0A0M3JT87,A0A158PNI3,A0A0M3JWA5,A0A0M3K9K6,A0A0M3IY04,A0A0M3JTN1,A0A0M3K7F9,A0A0M3JSH6,A0A158PPN9,A0A0M3JUI7,A0A0M3JZZ0,A0A0M3JYJ1,A0A0M3JSK0,A0A3P6SXL3,A0A0M3JU69,A0A3P6SWV8,A0A0M3JVW4
GO:CC	microtubule cytoskeleton	GO:0015630	0.06183866349302783	1.208739905310227	65	592	16	5814	A0A0M3KAH2,A0A0G2YNB9,A0A0M3K9B4,A0A0M3JWX7,A0A0M3J921,A0A0M3K8H5,A0A0M3KDZ4,A0A0M3K363,A0A0M3J3Y3,A0A3P6S0C3,A0A158PNG9,A0A0M3JZ34,A0A0M3K689,A0A3P6R6D8,A0A0M3IZK3,A0A0M3KAR6
GO:CC	collagen trimer	GO:0005581	0.10723441021773804	0.9696658324629558	3	592	3	5814	A0A0M3K6Y0,A0A158PN13,A0A158PPJ2
GO:CC	trans-Golgi network transport vesicle membrane	GO:0012510	0.10723441021773804	0.9696658324629558	3	592	3	5814	A0A158PP88,A0A0M3JTE7,A0A0M3K2L9
GO:CC	intrinsic component of mitochondrial inner membrane	GO:0031304	0.10723441021773804	0.9696658324629558	3	592	3	5814	A0A0M3IY35,A0A3P6NTZ1,A0A0M3JSV9
GO:CC	clathrin coat of trans-Golgi network vesicle	GO:0030130	0.10723441021773804	0.9696658324629558	3	592	3	5814	A0A158PP88,A0A0M3JTE7,A0A0M3K2L9
GO:CC	MICOS complex	GO:0061617	0.10723441021773804	0.9696658324629558	3	592	3	5814	A0A0M3IY35,A0A3P6NTZ1,A0A0M3JSV9
GO:CC	clathrin-coated pit	GO:0005905	0.10723441021773804	0.9696658324629558	3	592	3	5814	A0A158PP88,A0A0M3JYW2,A0A0M3K2L9
GO:CC	clathrin coat of coated pit	GO:0030132	0.10723441021773804	0.9696658324629558	3	592	3	5814	A0A158PP88,A0A0M3JYW2,A0A0M3K2L9
GO:CC	trans-Golgi network transport vesicle	GO:0030140	0.10723441021773804	0.9696658324629558	3	592	3	5814	A0A158PP88,A0A0M3JTE7,A0A0M3K2L9
GO:CC	integral component of mitochondrial inner membrane	GO:0031305	0.10723441021773804	0.9696658324629558	3	592	3	5814	A0A0M3IY35,A0A3P6NTZ1,A0A0M3JSV9
GO:CC	vesicle membrane	GO:0012506	0.11955413499892596	0.9224353984176316	33	592	10	5814	A0A158PP88,A0A3P6QRE4,A0A158PNI3,A0A0M3JYW2,A0A3P6PG54,A0A0M3JTE7,A0A0M3JUW0,A0A0M3JR63,A0A0M3K2L9,A0A0M3JT33
GO:CC	intracellular protein-containing complex	GO:0140535	0.1753194557332916	0.7561698862521363	155	592	28	5814	A0A0M3K387,A0A0M3K2H1,A0A0M3JSH7,A0A0M3IYS0,A0A0M3JS47,A0A0M3K635,A0A0M3K3R7,A0A0M3K0J7,A0A3P6QLX8,A0A0M3JZK2,A0A0M3JRT3,A0A0M3KFJ4,A0A0M3JYT8,A0A0M3JT99,A0A0M3K1I2,A0A0M3KEQ0,A0A0M3K8Y8,A0A0M3JU05,A0A0M3JZD1,A0A0M3K6C4,A0A0M3KBF5,A0A0M3J5A2,A0A0M3J0A0,A0A0M3K925,A0A0M3K1N1,A0A0M3JTK0,A0A0M3K0P4,A0A3P6NIU7
GO:CC	mitochondrial respirasome	GO:0005746	0.295578052421449	0.5293278167796697	7	592	4	5814	A0A0M3KDK5,A0A0M3JGC1,A0A0M3K4M6,A0A0M3K5J7
GO:CC	clathrin adaptor complex	GO:0030131	0.295578052421449	0.5293278167796697	7	592	4	5814	A0A0M3J530,A0A0M3J280,A0A0M3JYW2,A0A0M3JTE7
GO:CC	cytosolic large ribosomal subunit	GO:0022625	0.295578052421449	0.5293278167796697	7	592	4	5814	A0A0M3JWX6,A0A0M3K2I1,A0A0M3JT28,A0A0M3JL46
GO:CC	outer membrane	GO:0019867	0.30084832674078715	0.5216523996260857	11	592	5	5814	A0A0M3K232,A0A0M3K1W9,A0A0M3JRB7,A0A0M3KG74,A0A0M3K3L3
GO:CC	small ribosomal subunit	GO:0015935	0.3632332923675317	0.4398143528027196	16	592	6	5814	A0A0M3K2P7,A0A0M3JZW6,A0A0M3JZH0,A0A0M3KAV8,A0A3P6NT89,A0A0M3KAS2
GO:CC	chaperonin-containing T-complex	GO:0005832	0.3963299652807364	0.40194309076423274	4	592	3	5814	A0A0M3J8K2,A0A0M3J953,A0A3P6NCX3
GO:CC	integral component of mitochondrial membrane	GO:0032592	0.3963299652807364	0.40194309076423274	4	592	3	5814	A0A0M3IY35,A0A3P6NTZ1,A0A0M3JSV9
GO:CC	ER to Golgi transport vesicle membrane	GO:0012507	0.3963299652807364	0.40194309076423274	4	592	3	5814	A0A158PNI3,A0A0M3JUW0,A0A0M3JR63
GO:CC	COPII vesicle coat	GO:0030127	0.3963299652807364	0.40194309076423274	4	592	3	5814	A0A158PNI3,A0A0M3JUW0,A0A0M3JR63
GO:CC	intrinsic component of mitochondrial membrane	GO:0098573	0.3963299652807364	0.40194309076423274	4	592	3	5814	A0A0M3IY35,A0A3P6NTZ1,A0A0M3JSV9
GO:CC	chaperone complex	GO:0101031	0.3963299652807364	0.40194309076423274	4	592	3	5814	A0A0M3J8K2,A0A0M3J953,A0A3P6NCX3
GO:CC	COPII-coated ER to Golgi transport vesicle	GO:0030134	0.3963299652807364	0.40194309076423274	4	592	3	5814	A0A158PNI3,A0A0M3JUW0,A0A0M3JR63
GO:CC	bounding membrane of organelle	GO:0098588	0.5164995190363106	0.2869300785586366	107	592	20	5814	A0A0M3K232,A0A0M3JST9,A0A0M3K1W9,A0A158PP88,A0A0M3JQY7,A0A3P6QRE4,A0A158PNI3,A0A0M3JYW2,A0A0M3JWA5,A0A3P6PG54,A0A0M3JRB7,A0A0M3JTE7,A0A0M3JQU7,A0A0M3JUW0,A0A0M3JR63,A0A0M3J6Q7,A0A0M3K2L9,A0A0M3JT33,A0A0M3IY11,A0A0M3K3L3
GO:CC	AP-type membrane coat adaptor complex	GO:0030119	0.5438107856413037	0.26455218310738166	8	592	4	5814	A0A0M3J530,A0A0M3J280,A0A0M3JYW2,A0A0M3JTE7
GO:CC	organelle outer membrane	GO:0031968	0.9007597079812829	0.04539104855040443	9	592	4	5814	A0A0M3K232,A0A0M3K1W9,A0A0M3JRB7,A0A0M3K3L3
GO:CC	organelle envelope lumen	GO:0031970	0.9007597079812829	0.04539104855040443	9	592	4	5814	A0A3P6R6R6,A0A0M3KD75,A0A0M3KBI1,A0A0M3JSR0
GO:CC	mitochondrial outer membrane	GO:0005741	0.9007597079812829	0.04539104855040443	9	592	4	5814	A0A0M3K232,A0A0M3K1W9,A0A0M3JRB7,A0A0M3K3L3
GO:CC	mitochondrial intermembrane space	GO:0005758	0.9007597079812829	0.04539104855040443	9	592	4	5814	A0A3P6R6R6,A0A0M3KD75,A0A0M3KBI1,A0A0M3JSR0
GO:CC	COPI-coated vesicle	GO:0030137	0.9159058320566097	0.038149175590323214	5	592	3	5814	A0A3P6QRE4,A0A3P6PG54,A0A0M3JT33
GO:CC	prefoldin complex	GO:0016272	0.9159058320566097	0.038149175590323214	5	592	3	5814	A0A158PP66,A0A0M3K5W6,A0A0M3K752
GO:CC	COPI vesicle coat	GO:0030126	0.9159058320566097	0.038149175590323214	5	592	3	5814	A0A3P6QRE4,A0A3P6PG54,A0A0M3JT33
GO:CC	COPI-coated vesicle membrane	GO:0030663	0.9159058320566097	0.038149175590323214	5	592	3	5814	A0A3P6QRE4,A0A3P6PG54,A0A0M3JT33
GO:CC	proton-transporting two-sector ATPase complex, proton-transporting domain	GO:0033177	0.9441070518767255	0.02497875845258372	19	592	6	5814	A0A0M3JZQ3,A0A0M3KJR2,A0A0M3JSY8,A0A0M3JS85,A0A0M3K0A5,A0A0M3J7Y7
GO:CC	transporter complex	GO:1990351	1	0	52	592	2	5814	A0A0M3JSR0,A0A0M3K1A0
GO:CC	transferase complex	GO:1990234	1	0	122	592	8	5814	A0A0M3JQB9,A0A3P6T8Y5,A0A0M3K0J7,A0A0M3K1I2,A0A3P6SXL3,A0A0M3JTK0,A0A3P6QBU5,A0A0M3JGY9
GO:CC	GTPase complex	GO:1905360	1	0	2	592	1	5814	A0A0M3K124
GO:CC	ATPase complex	GO:1904949	1	0	28	592	1	5814	A0A0M3K1A0
GO:CC	phosphatase complex	GO:1903293	1	0	5	592	2	5814	A0A0M3JU05,A0A0M3KBF5
GO:CC	protein kinase complex	GO:1902911	1	0	6	592	1	5814	A0A3P6QBU5
GO:CC	H4 histone acetyltransferase complex	GO:1902562	1	0	13	592	1	5814	A0A0M3K0J7
GO:CC	GMP reductase complex	GO:1902560	1	0	1	592	1	5814	A0A0M3K7P1
GO:CC	serine/threonine protein kinase complex	GO:1902554	1	0	4	592	1	5814	A0A3P6QBU5
GO:CC	transmembrane transporter complex	GO:1902495	1	0	51	592	1	5814	A0A0M3K1A0
GO:CC	acetyltransferase complex	GO:1902493	1	0	19	592	1	5814	A0A0M3K0J7
GO:CC	endoplasmic reticulum protein-containing complex	GO:0140534	1	0	25	592	4	5814	A0A0M3JST9,A0A0M3JWA5,A0A0M3JUI7,A0A3P6SXL3
GO:CC	nuclear protein-containing complex	GO:0140513	1	0	255	592	5	5814	A0A0M3K0J7,A0A0M3K1I2,A0A0M3JTK0,A0A0M3IYB7,A0A0M3JGY9
GO:CC	plasma membrane bounded cell projection	GO:0120025	1	0	29	592	1	5814	A0A0M3JWX3
GO:CC	endoplasmic reticulum subcompartment	GO:0098827	1	0	88	592	14	5814	A0A0M3K0N6,A0A0M3JS60,A0A0M3JST9,A0A0M3JT87,A0A158PNI3,A0A0M3JWA5,A0A0M3JTN1,A0A0M3K7F9,A0A0M3JUI7,A0A0M3JYJ1,A0A3P6SXL3,A0A0M3JU69,A0A3P6SWV8,A0A0M3JVW4
GO:CC	outer mitochondrial membrane protein complex	GO:0098799	1	0	2	592	1	5814	A0A0M3K1W9
GO:CC	plasma membrane protein complex	GO:0098797	1	0	50	592	5	5814	A0A158PP88,A0A0M3JYW2,A0A0M3K2L9,A0A0M3K1A0,A0A0M3K124
GO:CC	host intracellular region	GO:0043656	1	0	83	592	2	5814	A0A0M3KHP4,A0A0M3JS37
GO:CC	contractile fiber	GO:0043292	1	0	11	592	4	5814	A0A0M3JSS4,A0A0M3JF54,A0A3P6RSR9,A0A0M3KDQ4
GO:CC	organelle lumen	GO:0043233	1	0	156	592	19	5814	A0A0M3JQU3,A0A0M3K766,A0A0M3JT84,A0A3P6R6R6,A0A0M3KFS4,A0A0M3KHP4,A0A0M3K0J7,A0A0M3K1I2,A0A0M3KD75,A0A0M3KBI1,A0A0M3JYV4,A0A0M3KE43,A0A0M3JTX7,A0A0M3JSR0,A0A0M3K0F3,A0A0M3JVH6,A0A0M3JTK0,A0A0M3K6V2,A0A0M3JGY9
GO:CC	intracellular membrane-bounded organelle	GO:0043231	1	0	1188	592	125	5814	A0A0M3JGX5,A0A0M3JQU3,A0A0M3K0Z0,A0A0M3K6Q9,A0A0M3K0N6,A0A0M3K232,A0A0M3JYV7,A0A0M3JSK9,A0A0M3JS60,A0A0M3J308,A0A0M3K865,A0A0M3JR39,A0A0M3JST9,A0A0M3JZQ3,A0A0M3JVG4,A0A0M3JV87,A0A0M3K1W9,A0A0M3JR09,A0A0M3K766,A0A3P6QLW6,A0A0M3JUQ3,A0A0M3JT84,A0A158PP88,A0A0M3JRB2,A0A0M3KAE7,A0A0M3JTM9,A0A0M3JSY6,A0A3P6R6R6,A0A0M3K8N6,A0A0M3KFL0,A0A0M3KFS4,A0A0M3JR34,A0A0M3JRT2,A0A0M3K2H1,A0A0M3K3S4,A0A3P6TBC7,A0A…
GO:CC	membrane-bounded organelle	GO:0043227	1	0	1215	592	125	5814	A0A0M3JGX5,A0A0M3JQU3,A0A0M3K0Z0,A0A0M3K6Q9,A0A0M3K0N6,A0A0M3K232,A0A0M3JYV7,A0A0M3JSK9,A0A0M3JS60,A0A0M3J308,A0A0M3K865,A0A0M3JR39,A0A0M3JST9,A0A0M3JZQ3,A0A0M3JVG4,A0A0M3JV87,A0A0M3K1W9,A0A0M3JR09,A0A0M3K766,A0A3P6QLW6,A0A0M3JUQ3,A0A0M3JT84,A0A158PP88,A0A0M3JRB2,A0A0M3KAE7,A0A0M3JTM9,A0A0M3JSY6,A0A3P6R6R6,A0A0M3K8N6,A0A0M3KFL0,A0A0M3KFS4,A0A0M3JR34,A0A0M3JRT2,A0A0M3K2H1,A0A0M3K3S4,A0A3P6TBC7,A0A…
GO:CC	H4/H2A histone acetyltransferase complex	GO:0043189	1	0	11	592	1	5814	A0A0M3K0J7
GO:CC	cell projection	GO:0042995	1	0	29	592	1	5814	A0A0M3JWX3
GO:CC	mitochondrial intermembrane space protein transporter complex	GO:0042719	1	0	1	592	1	5814	A0A0M3JSR0
GO:CC	nuclear outer membrane-endoplasmic reticulum membrane network	GO:0042175	1	0	88	592	14	5814	A0A0M3K0N6,A0A0M3JS60,A0A0M3JST9,A0A0M3JT87,A0A158PNI3,A0A0M3JWA5,A0A0M3JTN1,A0A0M3K7F9,A0A0M3JUI7,A0A0M3JYJ1,A0A3P6SXL3,A0A0M3JU69,A0A3P6SWV8,A0A0M3JVW4
GO:CC	host cell nucleus	GO:0042025	1	0	83	592	2	5814	A0A0M3KHP4,A0A0M3JS37
GO:CC	myofilament	GO:0036379	1	0	11	592	4	5814	A0A0M3JSS4,A0A0M3JF54,A0A3P6RSR9,A0A0M3KDQ4
GO:CC	NuA4 histone acetyltransferase complex	GO:0035267	1	0	11	592	1	5814	A0A0M3K0J7
GO:CC	exon-exon junction complex	GO:0035145	1	0	2	592	1	5814	A0A0M3IYB7
GO:CC	histone methyltransferase complex	GO:0035097	1	0	12	592	1	5814	A0A0M3JGY9
GO:CC	methyltransferase complex	GO:0034708	1	0	17	592	1	5814	A0A0M3JGY9
GO:CC	host intracellular membrane-bounded organelle	GO:0033648	1	0	83	592	2	5814	A0A0M3KHP4,A0A0M3JS37
GO:CC	host intracellular organelle	GO:0033647	1	0	83	592	2	5814	A0A0M3KHP4,A0A0M3JS37
GO:CC	host intracellular part	GO:0033646	1	0	83	592	2	5814	A0A0M3KHP4,A0A0M3JS37
GO:CC	host cell part	GO:0033643	1	0	83	592	2	5814	A0A0M3KHP4,A0A0M3JS37
GO:CC	proton-transporting V-type ATPase, V0 domain	GO:0033179	1	0	15	592	2	5814	A0A0M3KJR2,A0A0M3J7Y7
GO:CC	organelle subcompartment	GO:0031984	1	0	145	592	19	5814	A0A0M3K0N6,A0A0M3JS60,A0A0M3JST9,A0A0M3JQY7,A0A0M3JT87,A0A3P6QRE4,A0A158PNI3,A0A0M3JWA5,A0A0M3JQU7,A0A0M3JTN1,A0A0M3K7F9,A0A0M3JUI7,A0A0M3JYJ1,A0A0M3JT33,A0A3P6SXL3,A0A0M3JU69,A0A3P6SWV8,A0A0M3IY11,A0A0M3JVW4
GO:CC	vesicle	GO:0031982	1	0	55	592	10	5814	A0A158PP88,A0A3P6QRE4,A0A158PNI3,A0A0M3JYW2,A0A3P6PG54,A0A0M3JTE7,A0A0M3JUW0,A0A0M3JR63,A0A0M3K2L9,A0A0M3JT33
GO:CC	nuclear lumen	GO:0031981	1	0	119	592	8	5814	A0A0M3JQU3,A0A0M3KFS4,A0A0M3KHP4,A0A0M3K0J7,A0A0M3K1I2,A0A0M3JVH6,A0A0M3JTK0,A0A0M3JGY9
GO:CC	membrane-enclosed lumen	GO:0031974	1	0	156	592	19	5814	A0A0M3JQU3,A0A0M3K766,A0A0M3JT84,A0A3P6R6R6,A0A0M3KFS4,A0A0M3KHP4,A0A0M3K0J7,A0A0M3K1I2,A0A0M3KD75,A0A0M3KBI1,A0A0M3JYV4,A0A0M3KE43,A0A0M3JTX7,A0A0M3JSR0,A0A0M3K0F3,A0A0M3JVH6,A0A0M3JTK0,A0A0M3K6V2,A0A0M3JGY9
GO:CC	cytoplasmic vesicle	GO:0031410	1	0	55	592	10	5814	A0A158PP88,A0A3P6QRE4,A0A158PNI3,A0A0M3JYW2,A0A3P6PG54,A0A0M3JTE7,A0A0M3JUW0,A0A0M3JR63,A0A0M3K2L9,A0A0M3JT33
GO:CC	host cell	GO:0043657	1	0	83	592	2	5814	A0A0M3KHP4,A0A0M3JS37
GO:CC	MLL3/4 complex	GO:0044666	1	0	3	592	1	5814	A0A0M3JGY9
GO:CC	dihydrolipoyl dehydrogenase complex	GO:0045240	1	0	1	592	1	5814	A0A3P6T8Y5
GO:CC	oxoglutarate dehydrogenase complex	GO:0045252	1	0	1	592	1	5814	A0A3P6T8Y5
GO:CC	Golgi apparatus subcompartment	GO:0098791	1	0	62	592	6	5814	A0A0M3JQY7,A0A3P6QRE4,A0A158PNI3,A0A0M3JQU7,A0A0M3JT33,A0A0M3IY11
GO:CC	plasma membrane region	GO:0098590	1	0	19	592	3	5814	A0A158PP88,A0A0M3JYW2,A0A0M3K2L9
GO:CC	cytoplasmic side of membrane	GO:0098562	1	0	2	592	1	5814	A0A0M3K124
GO:CC	side of membrane	GO:0098552	1	0	2	592	1	5814	A0A0M3K124
GO:CC	ATPase dependent transmembrane transport complex	GO:0098533	1	0	1	592	1	5814	A0A0M3K1A0
GO:CC	intracellular vesicle	GO:0097708	1	0	55	592	10	5814	A0A158PP88,A0A3P6QRE4,A0A158PNI3,A0A0M3JYW2,A0A3P6PG54,A0A0M3JTE7,A0A0M3JUW0,A0A0M3JR63,A0A0M3K2L9,A0A0M3JT33
GO:CC	cation-transporting ATPase complex	GO:0090533	1	0	1	592	1	5814	A0A0M3K1A0
GO:CC	tRNA-splicing ligase complex	GO:0072669	1	0	1	592	1	5814	A0A0M3K1N1
GO:CC	cell periphery	GO:0071944	1	0	245	592	12	5814	A0A0M3JZV3,A0A158PP88,A0A0M3K5C8,A0A0M3JYW2,A0A0M3JR88,A0A0M3K2L9,A0A0M3K1A0,A0A0M3IZI7,A0A3P6R4D9,A0A0M3K124,A0A158PP81,A0A0M3IY99
[truncated: 115 more rows]

## Sheet: CUTICLE
Results of GO enrichment analysis. gProfiler_ansimpprjeb496__Anisakis_simplex_L4_CUTICLE
source	term_name	term_id	adjusted_p_value	negative_log10_of_adjusted_p_value	term_size	query_size	intersection_size	effective_domain_size	intersections
GO:MF	structural constituent of cuticle	GO:0042302	6.1546667457645254e-15	14.210795457662607	103	63	16	7999	A0A158PPI4,A0A0M3JZM9,A0A0M3K252,A0A0M3IZV9,A0A0M3JVC1,A0A0M3JVB9,A0A0M3K555,A0A0M3JZU3,A0A0M3IYS8,A0A158PNL9,A0A0M3KA61,A0A0M3J3V0,A0A158PPG1,A0A0M3JR55,A0A0M3JZM7,A0A0M3JUW3
GO:MF	structural molecule activity	GO:0005198	1.0103720397797573e-7	6.99551868060136	296	63	16	7999	A0A158PPI4,A0A0M3JZM9,A0A0M3K252,A0A0M3IZV9,A0A0M3JVC1,A0A0M3JVB9,A0A0M3K555,A0A0M3JZU3,A0A0M3IYS8,A0A158PNL9,A0A0M3KA61,A0A0M3J3V0,A0A158PPG1,A0A0M3JR55,A0A0M3JZM7,A0A0M3JUW3
GO:BP	cellular chemical homeostasis	GO:0055082	0.04691008345075099	1.3287337944634485	20	34	3	6091	A0A3P6NT27,A0A0M3JT86,A0A3P6S264
GO:BP	ATP metabolic process	GO:0046034	0.04294330706728536	1.3671045135614055	50	34	4	6091	A0A158PMX4,A0A3P6NT27,A0A0M3JT86,A0A3P6S264
GO:CC	extracellular region	GO:0005576	0.036446292906720745	1.4383466388694757	130	31	5	5814	A0A158PNR2,A0A3P6S5V7,A0A0M3KIQ4,A0A0M3JF26,A0A0M3K3I0
GO:BP	catabolic process	GO:0009056	0.032619290559796406	1.486525488707029	281	34	8	6091	A0A0M3JY34,A0A3P6NT27,A0A3P6SVY9,A0A0M3JT86,A0A3P6S310,A0A0M3JK61,A0A3P6R4Z6,A0A3P6S264
GO:BP	nucleoside phosphate metabolic process	GO:0006753	0.032563830051866215	1.4872645204730404	143	34	6	6091	A0A158PMX4,A0A0M3JY34,A0A3P6NT27,A0A0M3JT86,A0A3P6S264,A0A0M3KJM6
GO:BP	purine-containing compound metabolic process	GO:0072521	0.029374786910071626	1.5320252751581889	87	34	5	6091	A0A158PMX4,A0A3P6NT27,A0A0M3JT86,A0A3P6S264,A0A0M3KJM6
GO:MF	urocanate hydratase activity	GO:0016153	0.02929758926307779	1.5331681138716973	3	63	2	7999	A0A3P6QBA1,A0A0M3JHA9
GO:BP	nucleotide metabolic process	GO:0009117	0.02895160266575971	1.5383273901531085	140	34	6	6091	A0A158PMX4,A0A0M3JY34,A0A3P6NT27,A0A0M3JT86,A0A3P6S264,A0A0M3KJM6
GO:BP	purine nucleotide metabolic process	GO:0006163	0.02628558997082468	1.5802822709492188	85	34	5	6091	A0A158PMX4,A0A3P6NT27,A0A0M3JT86,A0A3P6S264,A0A0M3KJM6
GO:MF	carbohydrate kinase activity	GO:0019200	0.02561564494795948	1.5914947050301247	14	63	3	7999	A0A3P6NT27,A0A0M3JT86,A0A3P6S264
GO:BP	glutathione metabolic process	GO:0006749	0.02339828942842072	1.6308158912630324	16	34	3	6091	A0A3P6SVY9,A0A3P6S310,A0A3P6R4Z6
GO:BP	ribonucleotide metabolic process	GO:0009259	0.02212817815181535	1.6550543407579525	82	34	5	6091	A0A158PMX4,A0A3P6NT27,A0A0M3JT86,A0A3P6S264,A0A0M3KJM6
GO:BP	ribose phosphate metabolic process	GO:0019693	0.02212817815181535	1.6550543407579525	82	34	5	6091	A0A158PMX4,A0A3P6NT27,A0A0M3JT86,A0A3P6S264,A0A0M3KJM6
GO:BP	purine ribonucleotide metabolic process	GO:0009150	0.018497570305094455	1.7328853133477282	79	34	5	6091	A0A158PMX4,A0A3P6NT27,A0A0M3JT86,A0A3P6S264,A0A0M3KJM6
GO:MF	monosaccharide binding	GO:0048029	0.01565725308402976	1.8052844284268406	12	63	3	7999	A0A3P6NT27,A0A0M3JT86,A0A3P6S264
GO:BP	organic substance catabolic process	GO:1901575	0.014269004173340536	1.8456063350222933	250	34	8	6091	A0A0M3JY34,A0A3P6NT27,A0A3P6SVY9,A0A0M3JT86,A0A3P6S310,A0A0M3JK61,A0A3P6R4Z6,A0A3P6S264
GO:CC	extracellular space	GO:0005615	0.013242277896369357	1.8780373024542947	56	31	4	5814	A0A158PNR2,A0A3P6S5V7,A0A0M3KIQ4,A0A0M3JF26
GO:BP	carbohydrate phosphorylation	GO:0046835	0.00933376611278011	2.029943085945145	12	34	3	6091	A0A3P6NT27,A0A0M3JT86,A0A3P6S264
GO:BP	carbohydrate catabolic process	GO:0016052	0.009211138457102776	2.035686689555386	34	34	4	6091	A0A3P6NT27,A0A0M3JT86,A0A0M3JK61,A0A3P6S264
GO:BP	nucleoside diphosphate metabolic process	GO:0009132	0.008159617950704324	2.0883301752884504	33	34	4	6091	A0A158PMX4,A0A3P6NT27,A0A0M3JT86,A0A3P6S264
GO:BP	pyruvate metabolic process	GO:0006090	0.008159617950704324	2.0883301752884504	33	34	4	6091	A0A3P6NT27,A0A0M3JT86,A0A3P6S264,A0A0M3KJM6
GO:BP	carbohydrate derivative metabolic process	GO:1901135	0.006902775268464575	2.1609762655736655	226	34	8	6091	A0A158PMX4,A0A0M3JY34,A0A0M3JS38,A0A3P6NT27,A0A0M3JT86,A0A3P6S264,A0A0M3KJM6,A0A0M3JUJ4
GO:BP	organonitrogen compound metabolic process	GO:1901564	0.006085762551467098	2.215684996539028	1957	34	23	6091	A0A158PMX4,A0A0M3JY34,A0A0M3K6G9,A0A3P6S5V7,A0A0M3JXP0,A0A3P6QD25,A0A3P6NDQ7,A0A3P6NPL4,A0A0M3JYN9,A0A3P6NT27,A0A0M3KIX0,A0A3P6SVY9,A0A0M3JT86,A0A3P6S310,A0A3P6PHI6,A0A158PPJ1,A0A3P6RS93,A0A3P6R4Z6,A0A0M3JRP0,A0A3P6S264,A0A0M3KJM6,A0A0M3JQB9,A0A0M3JUJ4
GO:BP	cellular modified amino acid catabolic process	GO:0042219	0.00513021808443813	2.289864172733227	10	34	3	6091	A0A3P6SVY9,A0A3P6S310,A0A3P6R4Z6
GO:BP	peptide catabolic process	GO:0043171	0.00513021808443813	2.289864172733227	10	34	3	6091	A0A3P6SVY9,A0A3P6S310,A0A3P6R4Z6
GO:BP	glutathione catabolic process	GO:0006751	0.00513021808443813	2.289864172733227	10	34	3	6091	A0A3P6SVY9,A0A3P6S310,A0A3P6R4Z6
GO:BP	sulfur compound catabolic process	GO:0044273	0.00513021808443813	2.289864172733227	10	34	3	6091	A0A3P6SVY9,A0A3P6S310,A0A3P6R4Z6
GO:BP	nucleoside diphosphate phosphorylation	GO:0006165	0.004164183616625419	2.380470128842323	28	34	4	6091	A0A158PMX4,A0A3P6NT27,A0A0M3JT86,A0A3P6S264
GO:BP	ribonucleoside diphosphate metabolic process	GO:0009185	0.004164183616625419	2.380470128842323	28	34	4	6091	A0A158PMX4,A0A3P6NT27,A0A0M3JT86,A0A3P6S264
GO:BP	purine ribonucleoside diphosphate metabolic process	GO:0009179	0.004164183616625419	2.380470128842323	28	34	4	6091	A0A158PMX4,A0A3P6NT27,A0A0M3JT86,A0A3P6S264
GO:BP	purine nucleoside diphosphate metabolic process	GO:0009135	0.004164183616625419	2.380470128842323	28	34	4	6091	A0A158PMX4,A0A3P6NT27,A0A0M3JT86,A0A3P6S264
GO:BP	nucleotide phosphorylation	GO:0046939	0.004164183616625419	2.380470128842323	28	34	4	6091	A0A158PMX4,A0A3P6NT27,A0A0M3JT86,A0A3P6S264
GO:BP	ADP metabolic process	GO:0046031	0.0035834191202347436	2.4457023933521493	27	34	4	6091	A0A158PMX4,A0A3P6NT27,A0A0M3JT86,A0A3P6S264
GO:MF	glutathione hydrolase activity	GO:0036374	0.002562096663766015	2.591404489053377	7	63	3	7999	A0A3P6SVY9,A0A3P6S310,A0A3P6R4Z6
GO:BP	small molecule metabolic process	GO:0044281	0.0021821815240375604	2.66110912560431	497	34	12	6091	A0A158PMX4,A0A0M3JY34,A0A0M3JS38,A0A0M3J768,A0A0M3JYN9,A0A3P6NT27,A0A0M3JT86,A0A158PPJ1,A0A0M3JK61,A0A3P6S264,A0A0M3KJM6,A0A0M3JUJ4
GO:BP	glucose homeostasis	GO:0042593	0.0015135777144624474	2.81999527533792	7	34	3	6091	A0A3P6NT27,A0A0M3JT86,A0A3P6S264
GO:BP	carbohydrate homeostasis	GO:0033500	0.0015135777144624474	2.81999527533792	7	34	3	6091	A0A3P6NT27,A0A0M3JT86,A0A3P6S264
GO:MF	hexokinase activity	GO:0004396	0.00147233434764993	2.831993556268188	6	63	3	7999	A0A3P6NT27,A0A0M3JT86,A0A3P6S264
GO:MF	glucose binding	GO:0005536	0.00147233434764993	2.831993556268188	6	63	3	7999	A0A3P6NT27,A0A0M3JT86,A0A3P6S264
GO:BP	nucleobase-containing small molecule metabolic process	GO:0055086	0.0009613031435165362	3.0171396375176833	173	34	8	6091	A0A158PMX4,A0A0M3JY34,A0A0M3JS38,A0A3P6NT27,A0A0M3JT86,A0A3P6S264,A0A0M3KJM6,A0A0M3JUJ4
GO:BP	cellular glucose homeostasis	GO:0001678	0.0008682160177644505	3.061372206100932	6	34	3	6091	A0A3P6NT27,A0A0M3JT86,A0A3P6S264

## Sheet: INTESTINE
Results of GO enrichment analysis. gProfiler_ansimpprjeb496_Anisakis_simplex_L4_INTESTINE
source	term_name	term_id	adjusted_p_value	negative_log10_of_adjusted_p_value	term_size	query_size	intersection_size	effective_domain_size	intersections
GO:MF	serine-type peptidase activity	GO:0008236	1.4945457742931236e-9	8.825490779039901	115	100	15	7999	A0A0M3KDX2,A0A3P6SI58,A0A0M3IZ49,A0A3P6PCE1,A0A0M3IZM4,A0A0M3KAU9,A0A3P6SDQ6,A0A0M3K3Q3,A0A3P6PHV5,A0A0M3JH24,A0A3P6NWF6,A0A0M3JHT5,A0A0M3KC28,A0A0M3J8A6,A0A0M3J110
GO:MF	serine hydrolase activity	GO:0017171	1.4945457742931236e-9	8.825490779039901	115	100	15	7999	A0A0M3KDX2,A0A3P6SI58,A0A0M3IZ49,A0A3P6PCE1,A0A0M3IZM4,A0A0M3KAU9,A0A3P6SDQ6,A0A0M3K3Q3,A0A3P6PHV5,A0A0M3JH24,A0A3P6NWF6,A0A0M3JHT5,A0A0M3KC28,A0A0M3J8A6,A0A0M3J110
GO:MF	peptidase activity	GO:0008233	0.0000010383093061056707	5.983673253496343	417	100	22	7999	A0A3P6RT59,A0A0M3KDX2,A0A3P6SI58,A0A0M3IZ49,A0A3P6PCE1,A0A0M3IZM4,A0A0M3KAU9,A0A3P6QMC6,A0A3P6SUT5,A0A3P6R8B8,A0A3P6SDQ6,A0A3P6NIX6,A0A0M3JXL8,A0A0M3K3Q3,A0A0M3JS63,A0A3P6PHV5,A0A0M3JH24,A0A3P6NWF6,A0A0M3JHT5,A0A0M3KC28,A0A0M3J8A6,A0A0M3J110
GO:MF	oxidoreductase activity	GO:0016491	0.00034155503459403185	3.4665393086887373	488	100	20	7999	A0A0M3K2T2,A0A0M3JCR4,A0A0M3JNJ2,A0A158PMW3,A0A3P6QS93,A0A3P6MZQ7,A0A3P6SZK1,A0A0M3KCD2,A0A0M3JB20,A0A0M3JRB2,A0A0M3J8X8,A0A0M3JUG1,A0A0M3K1D0,A0A0M3JSL7,A0A0M3JR09,A0A0M3IZY4,A0A0M3J7C1,A0A3P6RGD8,A0A0M3JH42,A0A0M3JPF6
GO:MF	calcium-dependent phospholipid binding	GO:0005544	0.000499050391102971	3.301855599721232	19	100	5	7999	A0A0M3J414,A0A0M3J250,A0A3P6P9U4,A0A158PP01,A0A0M3K609
GO:MF	phospholipid binding	GO:0005543	0.0028178961066455863	2.550075022987589	44	100	6	7999	A0A0M3J414,A0A0M3J250,A0A3P6P9U4,A0A158PP01,A0A0M3K609,A0A158PP53
GO:MF	electron transfer activity	GO:0009055	0.004704954429579903	2.327444578629462	48	100	6	7999	A0A0M3JRB2,A0A0M3JUG1,A0A0M3K1D0,A0A0M3JSL7,A0A0M3JR09,A0A3P6RGD8
GO:MF	catalytic activity	GO:0003824	0.009103850719779583	2.040774872226192	3462	100	63	7999	A0A0M3K4N2,A0A0M3K2T2,A0A0M3JCR4,A0A0M3K6B4,A0A0M3K2M8,A0A0M3KAB8,A0A0M3JAU1,A0A0M3K1M2,A0A0M3K9G7,A0A0M3JNJ2,A0A158PMW3,A0A3P6RT59,A0A0M3KDX2,A0A3P6SI58,A0A0M3IZ49,A0A0M3K9Z2,A0A3P6PCE1,A0A0M3IZM4,A0A0M3KAU9,A0A3P6QMC6,A0A3P6SUT5,A0A3P6R8B8,A0A0M3K529,A0A3P6SDQ6,A0A0M3JY41,A0A3P6NIX6,A0A158PMY7,A0A3P6QS93,A0A0M3JXL8,A0A3P6MZQ7,A0A0M3JYW9,A0A0M3K059,A0A3P6SZK1,A0A0M3KCD2,A0A3P6T8Y5,A0A0M3JSD5,A0A…
GO:MF	serine-type carboxypeptidase activity	GO:0004185	0.015651266007232722	1.8054505272729595	37	100	5	7999	A0A0M3KDX2,A0A3P6SI58,A0A0M3IZM4,A0A3P6NWF6,A0A0M3J110
GO:MF	serine-type exopeptidase activity	GO:0070008	0.020268134435203908	1.6931862237679067	39	100	5	7999	A0A0M3KDX2,A0A3P6SI58,A0A0M3IZM4,A0A3P6NWF6,A0A0M3J110
GO:MF	exopeptidase activity	GO:0008238	0.034309566957891974	1.464584763406514	68	100	6	7999	A0A0M3KDX2,A0A3P6SI58,A0A0M3IZM4,A0A3P6SUT5,A0A3P6NWF6,A0A0M3J110
GO:MF	oxidoreductase activity, acting on NAD(P)H, quinone or similar compound as acceptor	GO:0016655	0.038121276310045395	1.418832567500373	10	100	3	7999	A0A0M3JUG1,A0A0M3JSL7,A0A0M3JR09
GO:MF	NADH dehydrogenase (ubiquinone) activity	GO:0008137	0.038121276310045395	1.418832567500373	10	100	3	7999	A0A0M3JUG1,A0A0M3JSL7,A0A0M3JR09
GO:MF	NAD(P)H dehydrogenase (quinone) activity	GO:0003955	0.038121276310045395	1.418832567500373	10	100	3	7999	A0A0M3JUG1,A0A0M3JSL7,A0A0M3JR09
GO:MF	NADH dehydrogenase activity	GO:0003954	0.038121276310045395	1.418832567500373	10	100	3	7999	A0A0M3JUG1,A0A0M3JSL7,A0A0M3JR09
GO:MF	NADH dehydrogenase (quinone) activity	GO:0050136	0.038121276310045395	1.418832567500373	10	100	3	7999	A0A0M3JUG1,A0A0M3JSL7,A0A0M3JR09
GO:MF	carboxypeptidase activity	GO:0004180	0.04989465226058088	1.3019459998311007	47	100	5	7999	A0A0M3KDX2,A0A3P6SI58,A0A0M3IZM4,A0A3P6NWF6,A0A0M3J110
GO:BP	tricarboxylic acid cycle	GO:0006099	3.2912386818660885e-7	6.48264062136451	18	76	7	6091	A0A0M3K529,A0A0M3JY41,A0A3P6SZK1,A0A3P6T8Y5,A0A0M3JRB2,A0A3P6RGD8,A0A0M3JPF6
GO:BP	cellular respiration	GO:0045333	0.0000010832734469856676	5.965261902075457	32	76	8	6091	A0A0M3K529,A0A0M3JY41,A0A3P6SZK1,A0A3P6T8Y5,A0A0M3JRB2,A0A0M3K1D0,A0A3P6RGD8,A0A0M3JPF6
GO:BP	energy derivation by oxidation of organic compounds	GO:0015980	0.000013379909606197304	4.873546820623676	43	76	8	6091	A0A0M3K529,A0A0M3JY41,A0A3P6SZK1,A0A3P6T8Y5,A0A0M3JRB2,A0A0M3K1D0,A0A3P6RGD8,A0A0M3JPF6
GO:BP	aerobic respiration	GO:0009060	0.00001446486883958971	4.839685499969727	29	76	7	6091	A0A0M3K529,A0A0M3JY41,A0A3P6SZK1,A0A3P6T8Y5,A0A0M3JRB2,A0A3P6RGD8,A0A0M3JPF6
GO:BP	proteolysis	GO:0006508	0.00015958253174433565	3.7970146492148547	598	76	23	6091	A0A3P6RT59,A0A0M3KDX2,A0A3P6SI58,A0A0M3IZ49,A0A0M3JCN8,A0A3P6PCE1,A0A0M3IZM4,A0A0M3KAU9,A0A3P6QMC6,A0A3P6SUT5,A0A3P6R8B8,A0A3P6SDQ6,A0A3P6NIX6,A0A0M3JXL8,A0A0M3K3Q3,A0A0M3JS63,A0A3P6PHV5,A0A0M3JH24,A0A3P6NWF6,A0A0M3JHT5,A0A0M3KC28,A0A0M3J8A6,A0A0M3J110
GO:BP	obsolete oxidation-reduction process	GO:0055114	0.0004827739033566048	3.3162562139983427	493	76	20	6091	A0A0M3K2T2,A0A0M3JCR4,A0A0M3JNJ2,A0A158PMW3,A0A3P6QS93,A0A3P6MZQ7,A0A3P6SZK1,A0A0M3KCD2,A0A0M3JB20,A0A0M3JRB2,A0A0M3J8X8,A0A0M3JUG1,A0A0M3K1D0,A0A0M3JZ90,A0A0M3JSL7,A0A0M3JR09,A0A0M3IZY4,A0A0M3J7C1,A0A0M3JH42,A0A0M3JPF6
GO:BP	generation of precursor metabolites and energy	GO:0006091	0.002478317620648691	2.605843035306424	110	76	9	6091	A0A0M3K529,A0A0M3JY41,A0A0M3JYW9,A0A3P6SZK1,A0A3P6T8Y5,A0A0M3JRB2,A0A0M3K1D0,A0A3P6RGD8,A0A0M3JPF6
GO:CC	mitochondrial membrane	GO:0031966	0.000006597629983664205	5.180612044740802	64	53	8	5814	A0A0M3K6Q9,A0A0M3JRB2,A0A0M3K232,A0A0M3JSK9,A0A0M3JYV7,A0A0M3JR39,A0A0M3JSY8,A0A0M3K1W9
GO:CC	mitochondrial envelope	GO:0005740	0.000018823566195937587	4.725298094378647	73	53	8	5814	A0A0M3K6Q9,A0A0M3JRB2,A0A0M3K232,A0A0M3JSK9,A0A0M3JYV7,A0A0M3JR39,A0A0M3JSY8,A0A0M3K1W9
GO:CC	mitochondrion	GO:0005739	0.0001401864366186041	3.853294003392522	165	53	10	5814	A0A0M3K6Q9,A0A0M3JRB2,A0A0M3K232,A0A0M3JSK9,A0A0M3JYV7,A0A0M3JR39,A0A0M3JSY8,A0A0M3JR09,A0A0M3K1W9,A0A3P6NV01
GO:CC	envelope	GO:0031975	0.0001712990718969252	3.766244990047542	97	53	8	5814	A0A0M3K6Q9,A0A0M3JRB2,A0A0M3K232,A0A0M3JSK9,A0A0M3JYV7,A0A0M3JR39,A0A0M3JSY8,A0A0M3K1W9
GO:CC	organelle envelope	GO:0031967	0.0001712990718969252	3.766244990047542	97	53	8	5814	A0A0M3K6Q9,A0A0M3JRB2,A0A0M3K232,A0A0M3JSK9,A0A0M3JYV7,A0A0M3JR39,A0A0M3JSY8,A0A0M3K1W9
GO:CC	organelle membrane	GO:0031090	0.0009835029951442936	3.0072243131491603	252	53	11	5814	A0A0M3K6Q9,A0A0M3K0N6,A0A0M3JRB2,A0A0M3K232,A0A0M3JSK9,A0A0M3JYV7,A0A0M3JR39,A0A0M3JSY8,A0A0M3JS60,A0A0M3K1W9,A0A0M3JST9
GO:CC	mitochondrial inner membrane	GO:0005743	0.005278135561426709	2.277519459734853	48	53	5	5814	A0A0M3K6Q9,A0A0M3JRB2,A0A0M3JSK9,A0A0M3JYV7,A0A0M3JSY8
GO:CC	organelle inner membrane	GO:0019866	0.0077934134347918665	2.1082722841501296	52	53	5	5814	A0A0M3K6Q9,A0A0M3JRB2,A0A0M3JSK9,A0A0M3JYV7,A0A0M3JSY8
