# Supplementary material for: Tandem Mass Tagging (TMT) Reveals Tissue-Specific Proteome of L4 Larvae of Anisakis simplex s. s.: Enzymes of Energy and/or Carbohydrate Metabolism as Potential Drug Targets in Anisakiasis
Source: Int J Mol Sci. 2022 Apr 14;23(8):4336. doi: 10.3390/ijms23084336 (PMC9027741; doi:10.3390/ijms23084336)
Supplement: Supplementary file 1 [file ijms-23-04336-s001.zip › ijms-1675296-Supplementary/File S3.xlsx]

## Sheet: Intestine
Results of KEGG pathway enrichment analysis. function_enrich_module_20220219220810
Term	Database	ID	Input number	Background number	P-Value	Corrected P-Value	Input	Hyperlink	Enrich_ratio	Cluster	Cluster_size	Cluster_P-Value_median
Metabolic pathways	KEGG PATHWAY	bmy01100	49	1165	2.20358980799e-21	1.18993849631e-19	tr|A0A0M3JR09|A0A0M3JR09_ANISI|tr|A0A0M3JUG1|A0A0M3JUG1_ANISI|tr|A0A0M3JVS3|A0A0M3JVS3_ANISI|tr|A0A0M3JI05|A0A0M3JI05_ANISI|tr|A0A3P6R8B8|A0A3P6R8B8_ANISI|tr|A0A0M3K2C3|A0A0M3K2C3_ANISI|tr|A0A3P6SZK1|A0A3P6SZK1_ANISI|tr|A0A0M3JS84|A0A0M3JS84_ANISI|tr|A0A0M3K6B4|A0A0M3K6B4_ANISI|tr|A0A0M3JAU1|A0A0M3JAU1_ANISI|tr|A0A0M3K9G7|A0A0M3K9G7_ANISI|tr|A0A0M3JB20|A0A0M3JB20_ANISI|tr|A0A0M3J8X8|A0A0M3J8X8_AN…	http://www.genome.jp/kegg-bin/show_pathway?bmy01100/bmy:Bm1_07360%09red/bmy:Bm1_34625%09red/bmy:Bm1_40580%09red/bmy:Bm1_30090%09red/bmy:Bm1_51685%09red/bmy:Bm1_18685%09red/bmy:Bm1_31540%09red/bmy:Bm1_46445%09red/bmy:Bm1_08210%09red/bmy:Bm1_09245%09red/bmy:Bm1_46305%09red/bmy:Bm1_17330%09red/bmy:Bm1_00840%09red/bmy:Bm1_31230%09red/bmy:Bm1_31215%09red/bmy:Bm1_23980%09red/bmy:Bm1_16555%09red/bmy:Bm1…	0.0420600858369099	NA	NA	0.0001908001676282
Oxidative phosphorylation	KEGG PATHWAY	bmy00190	15	102	7.25972838166e-14	1.96012666305e-12	tr|A0A0M3JR09|A0A0M3JR09_ANISI|tr|A0A3P6RGD8|A0A3P6RGD8_ANISI|tr|A0A0M3JUG1|A0A0M3JUG1_ANISI|tr|A0A0M3JVS3|A0A0M3JVS3_ANISI|tr|A0A0M3KJL3|A0A0M3KJL3_ANISI|tr|A0A0M3JRB2|A0A0M3JRB2_ANISI|tr|A0A0M3JSL7|A0A0M3JSL7_ANISI|tr|A0A0M3KJR2|A0A0M3KJR2_ANISI|tr|A0A0M3JS84|A0A0M3JS84_ANISI|tr|A0A0M3K2K5|A0A0M3K2K5_ANISI|tr|A0A0M3KCD2|A0A0M3KCD2_ANISI|tr|A0A3P6PBJ3|A0A3P6PBJ3_ANISI|tr|A0A0M3K3D7|A0A0M3K3D7_AN…	http://www.genome.jp/kegg-bin/show_pathway?bmy00190/bmy:Bm1_07360%09red/bmy:Bm1_48645%09red/bmy:Bm1_09245%09red/bmy:Bm1_39265%09red/bmy:Bm1_46305%09red/bmy:Bm1_17330%09red/bmy:Bm1_30090%09red/bmy:Bm1_50960%09red/bmy:Bm1_56520%09red/bmy:Bm1_31215%09red/bmy:Bm1_17690%09red/bmy:Bm1_18685%09red/bmy:Bm1_16555%09red/bmy:Bm1_46445%09red	0.147058823529412	NA	NA	0.0001908001676282
Carbon metabolism	KEGG PATHWAY	bmy01200	16	186	1.92060055909e-11	3.45708100636e-10	tr|A0A3P6T8Y5|A0A3P6T8Y5_ANISI|tr|A0A3P6RGD8|A0A3P6RGD8_ANISI|tr|A0A0M3K529|A0A0M3K529_ANISI|tr|A0A0M3JYW9|A0A0M3JYW9_ANISI|tr|A0A0M3JRB2|A0A0M3JRB2_ANISI|tr|A0A0M3JI05|A0A0M3JI05_ANISI|tr|A0A3P6SZK1|A0A3P6SZK1_ANISI|tr|A0A0M3JCR4|A0A0M3JCR4_ANISI|tr|A0A0M3KCD2|A0A0M3KCD2_ANISI|tr|A0A0M3J7C1|A0A0M3J7C1_ANISI|tr|A0A3P6MZQ7|A0A3P6MZQ7_ANISI|tr|A0A0M3K2M8|A0A0M3K2M8_ANISI|tr|A0A0M3JY41|A0A0M3JY41_AN…	http://www.genome.jp/kegg-bin/show_pathway?bmy01200/bmy:Bm1_08210%09red/bmy:Bm1_34625%09red/bmy:Bm1_31540%09red/bmy:Bm1_17330%09red/bmy:Bm1_00840%09red/bmy:Bm1_30090%09red/bmy:Bm1_19445%09red/bmy:Bm1_30520%09red/bmy:Bm1_17690%09red/bmy:Bm1_15350%09red/bmy:Bm1_51120%09red/bmy:Bm1_26290%09red	0.0860215053763441	1	2	3.25619895156545e-09
Citrate cycle (TCA cycle)	KEGG PATHWAY	bmy00020	10	82	6.49319189754e-09	8.76580906168e-08	tr|A0A3P6T8Y5|A0A3P6T8Y5_ANISI|tr|A0A3P6RGD8|A0A3P6RGD8_ANISI|tr|A0A0M3KCD2|A0A0M3KCD2_ANISI|tr|A0A0M3JY41|A0A0M3JY41_ANISI|tr|A0A3P6SZK1|A0A3P6SZK1_ANISI|tr|A0A0M3JRB2|A0A0M3JRB2_ANISI|tr|A0A0M3JPF6|A0A0M3JPF6_ANISI|tr|A0A0M3JB20|A0A0M3JB20_ANISI|tr|A0A0M3J8X8|A0A0M3J8X8_ANISI|tr|A0A0M3K529|A0A0M3K529_ANISI	http://www.genome.jp/kegg-bin/show_pathway?bmy00020/bmy:Bm1_34625%09red/bmy:Bm1_31540%09red/bmy:Bm1_17330%09red/bmy:Bm1_19445%09red/bmy:Bm1_30090%09red/bmy:Bm1_00840%09red/bmy:Bm1_17690%09red/bmy:Bm1_26290%09red	0.121951219512195	1	2	3.25619895156545e-09
Propanoate metabolism	KEGG PATHWAY	bmy00640	7	64	2.58433563096e-06	2.79108248143e-05	tr|A0A0M3JB20|A0A0M3JB20_ANISI|tr|A0A0M3JY41|A0A0M3JY41_ANISI|tr|A0A0M3K059|A0A0M3K059_ANISI|tr|A0A0M3K6B4|A0A0M3K6B4_ANISI|tr|A0A0M3K2M8|A0A0M3K2M8_ANISI|tr|A0A0M3J8X8|A0A0M3J8X8_ANISI|tr|A0A0M3J7C1|A0A0M3J7C1_ANISI	http://www.genome.jp/kegg-bin/show_pathway?bmy00640/bmy:Bm1_27120%09red/bmy:Bm1_40045%09red/bmy:Bm1_00840%09red/bmy:Bm1_30520%09red/bmy:Bm1_51120%09red/bmy:Bm1_26290%09red	0.109375	4	10	0.0030983725994715
Glutathione metabolism	KEGG PATHWAY	bmy00480	7	85	1.46524395064e-05	0.000131871955558	tr|A0A0M3J0U8|A0A0M3J0U8_ANISI|tr|A0A0M3KCE1|A0A0M3KCE1_ANISI|tr|A0A3P6RT59|A0A3P6RT59_ANISI|tr|A0A3P6SUT5|A0A3P6SUT5_ANISI|tr|A0A3P6R8B8|A0A3P6R8B8_ANISI|tr|A0A0M3JCN8|A0A0M3JCN8_ANISI|tr|A0A0M3JS63|A0A0M3JS63_ANISI	http://www.genome.jp/kegg-bin/show_pathway?bmy00480/bmy:Bm1_51650%09red/bmy:Bm1_25455%09red	0.0823529411764706	NA	NA	0.0001908001676282
Tryptophan metabolism	KEGG PATHWAY	bmy00380	6	59	2.02993465431e-05	0.000156594959047	tr|A0A3P6T8Y5|A0A3P6T8Y5_ANISI|tr|A0A0M3JB20|A0A0M3JB20_ANISI|tr|A0A0M3K2M8|A0A0M3K2M8_ANISI|tr|A0A0M3J7C1|A0A0M3J7C1_ANISI|tr|A0A0M3K2T2|A0A0M3K2T2_ANISI|tr|A0A0M3J8X8|A0A0M3J8X8_ANISI	http://www.genome.jp/kegg-bin/show_pathway?bmy00380/bmy:Bm1_30520%09red/bmy:Bm1_26290%09red/bmy:Bm1_34625%09red/bmy:Bm1_51120%09red/bmy:Bm1_51685%09red	0.101694915254237	4	10	0.0030983725994715
Valine, leucine and isoleucine degradation	KEGG PATHWAY	bmy00280	6	76	7.63442191442e-05	0.000515323479224	tr|A0A0M3JB20|A0A0M3JB20_ANISI|tr|A0A0M3K2M8|A0A0M3K2M8_ANISI|tr|A0A0M3J7C1|A0A0M3J7C1_ANISI|tr|A0A0M3K2T2|A0A0M3K2T2_ANISI|tr|A0A0M3J8X8|A0A0M3J8X8_ANISI|tr|A0A0M3K6B4|A0A0M3K6B4_ANISI	http://www.genome.jp/kegg-bin/show_pathway?bmy00280/bmy:Bm1_30520%09red/bmy:Bm1_26290%09red/bmy:Bm1_27120%09red/bmy:Bm1_51120%09red/bmy:Bm1_51685%09red	0.0789473684210526	4	10	0.0030983725994715
Galactose metabolism	KEGG PATHWAY	bmy00052	5	48	9.23609245086e-05	0.000554165547052	tr|A0A0M3K4N2|A0A0M3K4N2_ANISI|tr|A0A0M3K9Z2|A0A0M3K9Z2_ANISI|tr|A0A158PMY7|A0A158PMY7_ANISI|tr|A0A0M3KAB8|A0A0M3KAB8_ANISI|tr|A0A0M3K2C3|A0A0M3K2C3_ANISI	http://www.genome.jp/kegg-bin/show_pathway?bmy00052/bmy:Bm1_40580%09red	0.104166666666667	2	2	0.0002194162741018
Lysine degradation	KEGG PATHWAY	bmy00310	6	91	0.000193881025344	0.00104695753686	tr|A0A3P6T8Y5|A0A3P6T8Y5_ANISI|tr|A0A0M3JB20|A0A0M3JB20_ANISI|tr|A0A0M3K2M8|A0A0M3K2M8_ANISI|tr|A0A0M3J7C1|A0A0M3J7C1_ANISI|tr|A0A0M3K2T2|A0A0M3K2T2_ANISI|tr|A0A0M3J8X8|A0A0M3J8X8_ANISI	http://www.genome.jp/kegg-bin/show_pathway?bmy00310/bmy:Bm1_30520%09red/bmy:Bm1_26290%09red/bmy:Bm1_34625%09red/bmy:Bm1_51120%09red/bmy:Bm1_51685%09red	0.0659340659340659	4	10	0.0030983725994715
Starch and sucrose metabolism	KEGG PATHWAY	bmy00500	5	65	0.000346471623695	0.00165126553087	tr|A0A0M3K4N2|A0A0M3K4N2_ANISI|tr|A0A0M3K9Z2|A0A0M3K9Z2_ANISI|tr|A0A158PMY7|A0A158PMY7_ANISI|tr|A0A0M3KAB8|A0A0M3KAB8_ANISI|tr|A0A0M3K2C3|A0A0M3K2C3_ANISI	http://www.genome.jp/kegg-bin/show_pathway?bmy00500/bmy:Bm1_40580%09red	0.0769230769230769	2	2	0.0002194162741018
Lysosome	KEGG PATHWAY	bmy04142	7	146	0.00036694789575	0.00165126553087	tr|A0A158PN62|A0A158PN62_ANISI|tr|A0A3P6NWF6|A0A3P6NWF6_ANISI|tr|A0A0M3KJR2|A0A0M3KJR2_ANISI|tr|A0A3P6N3M4|A0A3P6N3M4_ANISI|tr|A0A0M3IZM4|A0A0M3IZM4_ANISI|tr|A0A0M3J110|A0A0M3J110_ANISI|tr|A0A0M3KDX2|A0A0M3KDX2_ANISI	http://www.genome.jp/kegg-bin/show_pathway?bmy04142/bmy:Bm1_46445%09red/bmy:Bm1_24820%09red/bmy:Bm1_43130%09red/bmy:Bm1_15490%09red	0.0479452054794521	NA	NA	0.0001908001676282
Alanine, aspartate and glutamate metabolism	KEGG PATHWAY	bmy00250	4	39	0.000508960798373	0.00196313450801	tr|A0A0M3JCR4|A0A0M3JCR4_ANISI|tr|A0A0M3JI05|A0A0M3JI05_ANISI|tr|A0A0M3K6B4|A0A0M3K6B4_ANISI|tr|A0A3P6MZQ7|A0A3P6MZQ7_ANISI	http://www.genome.jp/kegg-bin/show_pathway?bmy00250/bmy:Bm1_27120%09red/bmy:Bm1_08210%09red	0.102564102564103	3	4	0.00080863047751
beta-Alanine metabolism	KEGG PATHWAY	bmy00410	4	39	0.000508960798373	0.00196313450801	tr|A0A0M3K2T2|A0A0M3K2T2_ANISI|tr|A0A0M3K2M8|A0A0M3K2M8_ANISI|tr|A0A0M3K6B4|A0A0M3K6B4_ANISI|tr|A0A0M3J7C1|A0A0M3J7C1_ANISI	http://www.genome.jp/kegg-bin/show_pathway?bmy00410/bmy:Bm1_30520%09red/bmy:Bm1_51120%09red/bmy:Bm1_27120%09red/bmy:Bm1_51685%09red	0.102564102564103	4	10	0.0030983725994715
D-Glutamine and D-glutamate metabolism	KEGG PATHWAY	bmy00471	3	18	0.000752002428761	0.00270720874354	tr|A0A0M3JCR4|A0A0M3JCR4_ANISI|tr|A0A0M3JI05|A0A0M3JI05_ANISI|tr|A0A3P6MZQ7|A0A3P6MZQ7_ANISI	http://www.genome.jp/kegg-bin/show_pathway?bmy00471/bmy:Bm1_08210%09red	0.166666666666667	3	4	0.00080863047751
Nitrogen metabolism	KEGG PATHWAY	bmy00910	3	19	0.000865258526259	0.00292024752613	tr|A0A0M3JCR4|A0A0M3JCR4_ANISI|tr|A0A0M3JI05|A0A0M3JI05_ANISI|tr|A0A3P6MZQ7|A0A3P6MZQ7_ANISI	http://www.genome.jp/kegg-bin/show_pathway?bmy00910/bmy:Bm1_08210%09red	0.157894736842105	3	4	0.00080863047751
Arginine biosynthesis	KEGG PATHWAY	bmy00220	3	24	0.00159240952026	0.00505824200552	tr|A0A0M3JCR4|A0A0M3JCR4_ANISI|tr|A0A0M3JI05|A0A0M3JI05_ANISI|tr|A0A3P6MZQ7|A0A3P6MZQ7_ANISI	http://www.genome.jp/kegg-bin/show_pathway?bmy00220/bmy:Bm1_08210%09red	0.125	3	4	0.00080863047751
Glycine, serine and threonine metabolism	KEGG PATHWAY	bmy00260	3	35	0.00428576130736	0.0128572839221	tr|A0A0M3J8X8|A0A0M3J8X8_ANISI|tr|A0A0M3JB20|A0A0M3JB20_ANISI|tr|A0A3P6QS93|A0A3P6QS93_ANISI	http://www.genome.jp/kegg-bin/show_pathway?bmy00260/bmy:Bm1_17220%09red/bmy:Bm1_26290%09red	0.0857142857142857	5	4	0.012067255816135
Butanoate metabolism	KEGG PATHWAY	bmy00650	3	39	0.00568778440057	0.0161652819806	tr|A0A0M3K2M8|A0A0M3K2M8_ANISI|tr|A0A0M3K6B4|A0A0M3K6B4_ANISI|tr|A0A0M3J7C1|A0A0M3J7C1_ANISI	http://www.genome.jp/kegg-bin/show_pathway?bmy00650/bmy:Bm1_30520%09red/bmy:Bm1_51120%09red/bmy:Bm1_27120%09red	0.0769230769230769	4	10	0.0030983725994715
Ascorbate and aldarate metabolism	KEGG PATHWAY	bmy00053	3	43	0.00733500479741	0.0190147944077	tr|A0A0M3K2T2|A0A0M3K2T2_ANISI|tr|A0A0M3K9G7|A0A0M3K9G7_ANISI|tr|A0A0M3JAU1|A0A0M3JAU1_ANISI	http://www.genome.jp/kegg-bin/show_pathway?bmy00053/bmy:Bm1_13480%09red/bmy:Bm1_51685%09red	0.0697674418604651	6	3	0.038693705244
Ribosome	KEGG PATHWAY	bmy03010	5	135	0.00739464226967	0.0190147944077	tr|A0A0M3JS03|A0A0M3JS03_ANISI|tr|A0A0M3JUN5|A0A0M3JUN5_ANISI|tr|A0A0M3JXJ4|A0A0M3JXJ4_ANISI|tr|A0A0M3KAG0|A0A0M3KAG0_ANISI|tr|A0A0M3K867|A0A0M3K867_ANISI	http://www.genome.jp/kegg-bin/show_pathway?bmy03010/bmy:Bm1_04800%09red/bmy:Bm1_07030%09red/bmy:Bm1_04440%09red/bmy:Bm1_49630%09red/bmy:Bm1_06635%09red	0.037037037037037	NA	NA	0.0001908001676282
Fatty acid degradation	KEGG PATHWAY	bmy00071	4	88	0.00832906430031	0.0204440669189	tr|A0A0M3K2T2|A0A0M3K2T2_ANISI|tr|A0A0M3K2M8|A0A0M3K2M8_ANISI|tr|A0A0M3J7C1|A0A0M3J7C1_ANISI|tr|A0A0M3JMM6|A0A0M3JMM6_ANISI	http://www.genome.jp/kegg-bin/show_pathway?bmy00071/bmy:Bm1_30520%09red/bmy:Bm1_51120%09red/bmy:Bm1_23980%09red/bmy:Bm1_51685%09red	0.0454545454545455	4	10	0.0030983725994715
Glyoxylate and dicarboxylate metabolism	KEGG PATHWAY	bmy00630	3	48	0.00975321452017	0.0228988514821	tr|A0A0M3J8X8|A0A0M3J8X8_ANISI|tr|A0A0M3JB20|A0A0M3JB20_ANISI|tr|A0A0M3K529|A0A0M3K529_ANISI	http://www.genome.jp/kegg-bin/show_pathway?bmy00630/bmy:Bm1_19445%09red/bmy:Bm1_26290%09red	0.0625	5	4	0.012067255816135
Fatty acid metabolism	KEGG PATHWAY	bmy01212	4	99	0.0122601127909	0.0275852537795	tr|A0A0M3J7C1|A0A0M3J7C1_ANISI|tr|A0A0M3K2M8|A0A0M3K2M8_ANISI|tr|A0A0M3K059|A0A0M3K059_ANISI|tr|A0A0M3JMM6|A0A0M3JMM6_ANISI	http://www.genome.jp/kegg-bin/show_pathway?bmy01212/bmy:Bm1_30520%09red/bmy:Bm1_40045%09red/bmy:Bm1_23980%09red/bmy:Bm1_51120%09red	0.0404040404040404	4	10	0.0030983725994715
Pyruvate metabolism	KEGG PATHWAY	bmy00620	4	104	0.0143812971121	0.0310636017621	tr|A0A0M3K2T2|A0A0M3K2T2_ANISI|tr|A0A0M3JB20|A0A0M3JB20_ANISI|tr|A0A0M3J8X8|A0A0M3J8X8_ANISI|tr|A0A0M3K059|A0A0M3K059_ANISI	http://www.genome.jp/kegg-bin/show_pathway?bmy00620/bmy:Bm1_26290%09red/bmy:Bm1_40045%09red/bmy:Bm1_51685%09red	0.0384615384615385	5	4	0.012067255816135
Glycolysis / Gluconeogenesis	KEGG PATHWAY	bmy00010	4	107	0.0157589308284	0.0327300871051	tr|A0A0M3K2T2|A0A0M3K2T2_ANISI|tr|A0A0M3J8X8|A0A0M3J8X8_ANISI|tr|A0A0M3JB20|A0A0M3JB20_ANISI|tr|A0A0M3JYW9|A0A0M3JYW9_ANISI	http://www.genome.jp/kegg-bin/show_pathway?bmy00010/bmy:Bm1_26290%09red/bmy:Bm1_15350%09red/bmy:Bm1_51685%09red	0.0373831775700935	5	4	0.012067255816135
Phagosome	KEGG PATHWAY	bmy04145	3	77	0.0321439471072	0.0642878942144	tr|A0A0M3JST9|A0A0M3JST9_ANISI|tr|A0A0M3KJR2|A0A0M3KJR2_ANISI|tr|A0A0M3JVS3|A0A0M3JVS3_ANISI	http://www.genome.jp/kegg-bin/show_pathway?bmy04145/bmy:Bm1_46445%09red/bmy:Bm1_50960%09red/bmy:Bm1_29310%09red	0.038961038961039	NA	NA	0.0001908001676282
Fatty acid biosynthesis	KEGG PATHWAY	bmy00061	2	34	0.038693705244	0.0720503476958	tr|A0A0M3K059|A0A0M3K059_ANISI|tr|A0A0M3JMM6|A0A0M3JMM6_ANISI	http://www.genome.jp/kegg-bin/show_pathway?bmy00061/bmy:Bm1_40045%09red/bmy:Bm1_23980%09red	0.0588235294117647	4	10	0.0030983725994715
Retinol metabolism	KEGG PATHWAY	bmy00830	2	34	0.038693705244	0.0720503476958	tr|A0A0M3JAU1|A0A0M3JAU1_ANISI|tr|A0A0M3K9G7|A0A0M3K9G7_ANISI	http://www.genome.jp/kegg-bin/show_pathway?bmy00830/bmy:Bm1_13480%09red	0.0588235294117647	6	3	0.038693705244
Fatty acid elongation	KEGG PATHWAY	bmy00062	2	37	0.0447582530747	0.0805648555345	tr|A0A0M3K2M8|A0A0M3K2M8_ANISI|tr|A0A0M3J7C1|A0A0M3J7C1_ANISI	http://www.genome.jp/kegg-bin/show_pathway?bmy00062/bmy:Bm1_30520%09red/bmy:Bm1_51120%09red	0.0540540540540541	4	10	0.0030983725994715
Pentose and glucuronate interconversions	KEGG PATHWAY	bmy00040	2	38	0.0468530665842	0.0816150192111	tr|A0A0M3JAU1|A0A0M3JAU1_ANISI|tr|A0A0M3K9G7|A0A0M3K9G7_ANISI	http://www.genome.jp/kegg-bin/show_pathway?bmy00040/bmy:Bm1_13480%09red	0.0526315789473684	6	3	0.038693705244

## Sheet: Cuticle
Results of KEGG pathway enrichment analysis. function_enrich_module_20220219222115
Term	Database	ID	Input number	Background number	P-Value	Corrected P-Value	Input	Hyperlink	Enrich_ratio	Cluster	Cluster_size	Cluster_P-Value_median
Glycolysis / Gluconeogenesis	KEGG PATHWAY	bmy00010	5	107	0.00150858187182	0.030106937315	tr|A0A0M3J768|A0A0M3J768_ANISI|tr|A0A0M3JK61|A0A0M3JK61_ANISI|tr|A0A0M3KJM6|A0A0M3KJM6_ANISI|tr|A0A3P6NT27|A0A3P6NT27_ANISI|tr|A0A0M3JT86|A0A0M3JT86_ANISI	http://www.genome.jp/kegg-bin/show_pathway?bmy00010/bmy:Bm1_25195%09red/bmy:Bm1_26945%09red/bmy:Bm1_41805%09red/bmy:Bm1_04665%09red	0.0467289719626168	1	3	0.00223014350482
Fructose and mannose metabolism	KEGG PATHWAY	bmy00051	3	32	0.00223014350482	0.030106937315	tr|A0A0M3JS38|A0A0M3JS38_ANISI|tr|A0A3P6NT27|A0A3P6NT27_ANISI|tr|A0A0M3JT86|A0A0M3JT86_ANISI	http://www.genome.jp/kegg-bin/show_pathway?bmy00051/bmy:Bm1_32455%09red/bmy:Bm1_41805%09red	0.09375	1	3	0.00223014350482
Glutathione metabolism	KEGG PATHWAY	bmy00480	4	85	0.00441973675077	0.039777630757	tr|A0A3P6SKT8|A0A3P6SKT8_ANISI|tr|A0A0M3IZ45|A0A0M3IZ45_ANISI|tr|A0A3P6R4Z6|A0A3P6R4Z6_ANISI|tr|A0A0M3JRA5|A0A0M3JRA5_ANISI	http://www.genome.jp/kegg-bin/show_pathway?bmy00480/bmy:Bm1_33930%09red/bmy:Bm1_43155%09red/bmy:Bm1_25455%09red	0.0470588235294118	NA	NA	0.00441973675077
Amino sugar and nucleotide sugar metabolism	KEGG PATHWAY	bmy00520	3	49	0.00687087967639	0.0463784378156	tr|A0A0M3JS38|A0A0M3JS38_ANISI|tr|A0A3P6NT27|A0A3P6NT27_ANISI|tr|A0A0M3JT86|A0A0M3JT86_ANISI	http://www.genome.jp/kegg-bin/show_pathway?bmy00520/bmy:Bm1_32455%09red/bmy:Bm1_41805%09red	0.0612244897959184	1	3	0.00223014350482
