# Supplementary material for: Tandem Mass Tagging (TMT) Reveals Tissue-Specific Proteome of L4 Larvae of Anisakis simplex s. s.: Enzymes of Energy and/or Carbohydrate Metabolism as Potential Drug Targets in Anisakiasis
Source: Int J Mol Sci. 2022 Apr 14;23(8):4336. doi: 10.3390/ijms23084336 (PMC9027741; doi:10.3390/ijms23084336)
Supplement: Supplementary file 1 [file ijms-23-04336-s001.zip › ijms-1675296-Supplementary/File S4.xlsx]

## Sheet: cut
Results of enzyme identification and its classes annotation
Tags	SeqName	Description	Length	#GO	GO Ids	GO Names	Enzyme Codes	Enzyme Names	InterPro Ids	InterPro GO Ids	Inter Pro GO Names
INTERPRO, GO-SLIM	tr|A0A0M3JK61|A0A0M3JK61_ANISI	Cofactor-independent phosphoglycerate mutase (inferred by orthology to a C. elegans protein) OS=Anisakis simplex OX=6269 GN=ASIM_LOCUS7799 PE=4 SV=1	94	2	P:GO:0005975; F:GO:0016853	P:carbohydrate metabolic process; F:isomerase activity	EC:5.4.2.1	Intramolecular transferases	IPR006124 (PFAM); IPR017850 (G3DSA:3.40.720.GENE3D); IPR005995 (PANTHER); PTHR31637:SF0 (PANTHER); IPR017850 (SUPERFAMILY)	P:GO:0006007; F:GO:0003824; F:GO:0004619; F:GO:0046872	P:glucose catabolic process; F:catalytic activity; F:phosphoglycerate mutase activity; F:metal ion binding
INTERPRO, GO-SLIM	tr|A0A0M3JS38|A0A0M3JS38_ANISI	Mannose-6-phosphate isomerase OS=Anisakis simplex OX=6269 GN=ASIM_LOCUS10323 PE=3 SV=1	400	4	P:GO:0005975; P:GO:0055086; P:GO:1901135; F:GO:0016853	P:carbohydrate metabolic process; P:nucleobase-containing small molecule metabolic process; P:carbohydrate derivative metabolic process; F:isomerase activity	EC:5.3.1.8	Mannose-6-phosphate isomerase	IPR016305 (PRINTS); IPR016305 (PIRSF); IPR001250 (PFAM); IPR001250 (TIGRFAM); IPR014710 (G3DSA:2.60.120.GENE3D); G3DSA:1.10.441.10 (GENE3D); IPR014710 (G3DSA:2.60.120.GENE3D); IPR016305 (PANTHER); cd07011 (CDD); IPR011051 (SUPERFAMILY)	P:GO:0005975; P:GO:0009298; F:GO:0004476; F:GO:0008270	P:carbohydrate metabolic process; P:GDP-mannose biosynthetic process; F:mannose-6-phosphate isomerase activity; F:zinc ion binding
INTERPRO, GO-SLIM	tr|A0A0M3JRP0|A0A0M3JRP0_ANISI	Peptidyl-prolyl cis-trans isomerase OS=Anisakis simplex OX=6269 GN=ASIM_LOCUS10144 PE=3 SV=1	127	4	P:GO:0042254; F:GO:0003677; F:GO:0016853; F:GO:0140096	P:ribosome biogenesis; F:DNA binding; F:isomerase activity; F:catalytic activity, acting on a protein	EC:5.2.1.8	Peptidylprolyl isomerase	G3DSA:3.10.50.40 (GENE3D); PF13616 (PFAM); mobidb-lite (MOBIDB_LITE); PTHR45995:SF2 (PANTHER); IPR043323 (PANTHER); IPR000297 (PROSITE_PROFILES); SSF54534 (SUPERFAMILY)	P:GO:0006364; F:GO:0003677; F:GO:0003755	P:rRNA processing; F:DNA binding; F:peptidyl-prolyl cis-trans isomerase activity
INTERPRO, GO-SLIM	tr|A0A0M3JYN9|A0A0M3JYN9_ANISI	4a-hydroxytetrahydrobiopterin dehydratase OS=Anisakis simplex OX=6269 GN=ASIM_LOCUS13001 PE=3 SV=1	98	1	F:GO:0016829	F:lyase activity	EC:4.2.1.96	4a-hydroxytetrahydrobiopterin dehydratase	IPR001533 (PFAM); IPR036428 (G3DSA:3.30.1360.GENE3D); IPR001533 (PANTHER); PTHR12599:SF13 (PANTHER); IPR001533 (HAMAP); cd00914 (CDD); IPR036428 (SUPERFAMILY)	P:GO:0006729; F:GO:0008124	P:tetrahydrobiopterin biosynthetic process; F:4-alpha-hydroxytetrahydrobiopterin dehydratase activity
INTERPRO, GO-SLIM	tr|A0A0M3JHA9|A0A0M3JHA9_ANISI	Probable urocanate hydratase (inferred by orthology to a C. elegans protein) OS=Anisakis simplex OX=6269 GN=ASIM_LOCUS6789 PE=4 SV=1	120	1	F:GO:0016829	F:lyase activity	EC:4.2.1.49	Urocanate hydratase	IPR035401 (PFAM); G3DSA:3.40.1770.10 (GENE3D); PTHR12216:SF3 (PANTHER); IPR023637 (PANTHER); IPR036190 (SUPERFAMILY)	F:GO:0016153	F:urocanate hydratase activity
INTERPRO, GO-SLIM	tr|A0A3P6QBA1|A0A3P6QBA1_ANISI	Imidazolonepropionate hydrolase OS=Anisakis simplex OX=6269 GN=ASIM_LOCUS12347 PE=3 SV=1	493	1	F:GO:0016829	F:lyase activity	EC:4.2.1.49	Urocanate hydratase	IPR023637 (PIRSF); IPR035085 (PFAM); IPR035401 (PFAM); IPR035400 (PFAM); G3DSA:3.40.1770.10 (GENE3D); G3DSA:3.40.1770.10 (GENE3D); IPR038364 (G3DSA:3.40.50.GENE3D); IPR023637 (PANTHER); PTHR12216:SF3 (PANTHER); PTHR12216:SF3 (PANTHER); IPR036190 (SUPERFAMILY)	F:GO:0016153	F:urocanate hydratase activity
INTERPRO, GO-SLIM	tr|A0A0M3J768|A0A0M3J768_ANISI	PEPCK_N domain-containing protein OS=Anisakis simplex OX=6269 GN=ASIM_LOCUS3251 PE=4 SV=1	170	2	P:GO:0005975; F:GO:0016829	P:carbohydrate metabolic process; F:lyase activity	EC:4.1.1.32	Phosphoenolpyruvate carboxykinase (GTP)	IPR008210 (G3DSA:3.40.449.GENE3D); IPR035078 (PFAM); PTHR11561:SF0 (PANTHER); IPR008209 (PANTHER); IPR008210 (SUPERFAMILY)	P:GO:0006094; F:GO:0004611; F:GO:0005525; F:GO:0017076	P:gluconeogenesis; F:phosphoenolpyruvate carboxykinase activity; F:GTP binding; F:purine nucleotide binding
INTERPRO, GO-SLIM	tr|A0A3P6RS93|A0A3P6RS93_ANISI	Peptidase A1 domain-containing protein OS=Anisakis simplex OX=6269 GN=ASIM_LOCUS16121 PE=3 SV=1	413	2	F:GO:0016787; F:GO:0140096	F:hydrolase activity; F:catalytic activity, acting on a protein	EC:3.4.23	Acting on peptide bonds (peptidases)	IPR001461 (PRINTS); IPR033121 (PFAM); IPR021109 (G3DSA:2.40.70.GENE3D); IPR021109 (G3DSA:2.40.70.GENE3D); IPR021109 (G3DSA:2.40.70.GENE3D); IPR033121 (PFAM); IPR001461 (PANTHER); IPR001461 (PANTHER); PTHR47966:SF40 (PANTHER); PTHR47966:SF40 (PANTHER); IPR033121 (PROSITE_PROFILES); IPR021109 (SUPERFAMILY); IPR021109 (SUPERFAMILY)	P:GO:0006508; F:GO:0004190	P:proteolysis; F:aspartic-type endopeptidase activity
INTERPRO, GO-SLIM	tr|A0A3P6SVY9|A0A3P6SVY9_ANISI	Uncharacterized protein OS=Anisakis simplex OX=6269 GN=ASIM_LOCUS19764 PE=4 SV=1	201	4	P:GO:0006575; P:GO:0006790; F:GO:0016787; F:GO:0140096	P:cellular modified amino acid metabolic process; P:sulfur compound metabolic process; F:hydrolase activity; F:catalytic activity, acting on a protein	EC:3.4.19.13	Glutathione gamma-glutamate hydrolase	PR01210 (PRINTS); PF01019 (PFAM); IPR000101 (PANTHER); PTHR11686:SF17 (PANTHER); IPR029055 (SUPERFAMILY)	P:GO:0006751; F:GO:0036374	P:glutathione catabolic process; F:glutathione hydrolase activity
INTERPRO, GO-SLIM	tr|A0A3P6R4Z6|A0A3P6R4Z6_ANISI	Uncharacterized protein OS=Anisakis simplex OX=6269 GN=ASIM_LOCUS16519 PE=4 SV=1	188	4	P:GO:0006575; P:GO:0006790; F:GO:0016787; F:GO:0140096	P:cellular modified amino acid metabolic process; P:sulfur compound metabolic process; F:hydrolase activity; F:catalytic activity, acting on a protein	EC:3.4.19.13	Glutathione gamma-glutamate hydrolase	PR01210 (PRINTS); IPR043137 (G3DSA:3.60.20.GENE3D); PF01019 (PFAM); PTHR11686:SF17 (PANTHER); IPR000101 (PANTHER); IPR029055 (SUPERFAMILY)	P:GO:0006751; F:GO:0036374	P:glutathione catabolic process; F:glutathione hydrolase activity
INTERPRO, GO-SLIM	tr|A0A3P6S310|A0A3P6S310_ANISI	Uncharacterized protein OS=Anisakis simplex OX=6269 GN=ASIM_LOCUS18827 PE=4 SV=1	221	4	P:GO:0006575; P:GO:0006790; F:GO:0016787; F:GO:0140096	P:cellular modified amino acid metabolic process; P:sulfur compound metabolic process; F:hydrolase activity; F:catalytic activity, acting on a protein	EC:3.4.19.13	Glutathione gamma-glutamate hydrolase	PR01210 (PRINTS); IPR043138 (G3DSA:1.10.246.GENE3D); PF01019 (PFAM); IPR043137 (G3DSA:3.60.20.GENE3D); PTHR11686:SF17 (PANTHER); IPR000101 (PANTHER); IPR029055 (SUPERFAMILY)	P:GO:0006751; F:GO:0036374	P:glutathione catabolic process; F:glutathione hydrolase activity
INTERPRO, GO-SLIM	tr|A0A3P6QD25|A0A3P6QD25_ANISI	ShKT domain-containing protein OS=Anisakis simplex OX=6269 GN=ASIM_LOCUS10653 PE=3 SV=1	566	2	F:GO:0016787; F:GO:0140096	F:hydrolase activity; F:catalytic activity, acting on a protein	EC:3.4.17	Acting on peptide bonds (peptidases)	IPR000834 (PRINTS); IPR003582 (SMART); IPR000834 (SMART); IPR036990 (G3DSA:3.30.70.GENE3D); IPR003146 (PFAM); IPR000834 (PFAM); G3DSA:3.40.630.10 (GENE3D); mobidb-lite (MOBIDB_LITE); mobidb-lite (MOBIDB_LITE); PTHR11705:SF54 (PANTHER); PTHR11705 (PANTHER); IPR003582 (PROSITE_PROFILES); cd03860 (CDD); SSF53187 (SUPERFAMILY); SSF54897 (SUPERFAMILY)	P:GO:0006508; F:GO:0004181; F:GO:0008270	P:proteolysis; F:metallocarboxypeptidase activity; F:zinc ion binding
INTERPRO, GO-SLIM	tr|A0A0M3K6G9|A0A0M3K6G9_ANISI	Carboxypeptidase Q OS=Anisakis simplex OX=6269 GN=ASIM_LOCUS15965 PE=4 SV=1	418	2	F:GO:0016787; F:GO:0140096	F:hydrolase activity; F:catalytic activity, acting on a protein	EC:3.4.13	Acting on peptide bonds (peptidases)	G3DSA:3.50.30.30 (GENE3D); IPR007484 (PFAM); G3DSA:3.40.630.10 (GENE3D); IPR039866 (PANTHER); SSF52025 (SUPERFAMILY); SSF53187 (SUPERFAMILY)	F:GO:0070573	F:metallodipeptidase activity
INTERPRO, GO-SLIM	tr|A0A0M3J6G1|A0A0M3J6G1_ANISI	Carboxypeptidase Q OS=Anisakis simplex OX=6269 GN=ASIM_LOCUS2996 PE=4 SV=1	167	2	F:GO:0016787; F:GO:0140096	F:hydrolase activity; F:catalytic activity, acting on a protein	EC:3.4.13	Acting on peptide bonds (peptidases)	IPR007484 (PFAM); G3DSA:3.40.630.10 (GENE3D); IPR039866 (PANTHER); SSF53187 (SUPERFAMILY)	F:GO:0070573	F:metallodipeptidase activity
INTERPRO, GO-SLIM	tr|A0A3P6PHI6|A0A3P6PHI6_ANISI	Peptidase_M1 domain-containing protein OS=Anisakis simplex OX=6269 GN=ASIM_LOCUS9035 PE=3 SV=1	88	2	F:GO:0016787; F:GO:0140096	F:hydrolase activity; F:catalytic activity, acting on a protein	EC:3.4	Acting on peptide bonds (peptidases)	IPR001930 (PRINTS); IPR027268 (G3DSA:1.10.390.GENE3D); IPR014782 (PFAM); PTHR11533 (PANTHER); PTHR11533:SF174 (PANTHER); SSF55486 (SUPERFAMILY)	P:GO:0006508; F:GO:0008237; F:GO:0008270	P:proteolysis; F:metallopeptidase activity; F:zinc ion binding
INTERPRO, GO-SLIM	tr|A0A3P6NDQ7|A0A3P6NDQ7_ANISI	Leuk-A4-hydro_C domain-containing protein OS=Anisakis simplex OX=6269 GN=ASIM_LOCUS2338 PE=3 SV=1	303	2	F:GO:0016787; F:GO:0140096	F:hydrolase activity; F:catalytic activity, acting on a protein	EC:3.4	Acting on peptide bonds (peptidases)	IPR015211 (SMART); IPR014782 (PFAM); IPR038502 (G3DSA:1.25.40.GENE3D); IPR015211 (PFAM); IPR027268 (G3DSA:1.10.390.GENE3D); PTHR45726:SF6 (PANTHER); IPR034015 (PANTHER); SSF55486 (SUPERFAMILY); IPR016024 (SUPERFAMILY)	F:GO:0008237; F:GO:0008270	F:metallopeptidase activity; F:zinc ion binding
INTERPRO, GO-SLIM	tr|A0A0M3KIX0|A0A0M3KIX0_ANISI	Serine/threonine-protein phosphatase OS=Anisakis simplex OX=6269 GN=ASIM_LOCUS20318 PE=3 SV=1	271	1	F:GO:0016787	F:hydrolase activity	EC:3	Hydrolases	IPR006186 (PRINTS); IPR006186 (SMART); IPR004843 (PFAM); IPR029052 (G3DSA:3.60.21.GENE3D); IPR029052 (G3DSA:3.60.21.GENE3D); IPR031675 (PFAM); PTHR11668:SF208 (PANTHER); PTHR11668:SF208 (PANTHER); PTHR11668 (PANTHER); PTHR11668 (PANTHER); IPR029052 (SUPERFAMILY)	F:GO:0016787	F:hydrolase activity
INTERPRO, GO-SLIM	tr|A0A158PMX4|A0A158PMX4_ANISI	Adenylate kinase isoenzyme 1 OS=Anisakis simplex OX=6269 GN=ASIM_LOCUS10106 PE=3 SV=1	216	3	P:GO:0055086; F:GO:0016740; C:GO:0005737	P:nucleobase-containing small molecule metabolic process; F:transferase activity; C:cytoplasm	EC:2.7.4.4; EC:2.7.4.3; EC:2.7.4.6	Nucleoside-phosphate kinase; Adenylate kinase; Nucleoside-diphosphate kinase	IPR000850 (PRINTS); PF00406 (PFAM); IPR006267 (TIGRFAM); IPR027417 (G3DSA:3.40.50.GENE3D); PTHR23359:SF70 (PANTHER); IPR000850 (PANTHER); IPR028582 (HAMAP); IPR000850 (HAMAP); IPR000850 (CDD); IPR027417 (SUPERFAMILY)	P:GO:0006139; P:GO:0009142; P:GO:0046034; F:GO:0004017; F:GO:0004550; F:GO:0005524; F:GO:0019205; C:GO:0005737	P:nucleobase-containing compound metabolic process; P:nucleoside triphosphate biosynthetic process; P:ATP metabolic process; F:adenylate kinase activity; F:nucleoside diphosphate kinase activity; F:ATP binding; F:nucleobase-containing compound kinase activity; C:cytoplasm
INTERPRO, GO-SLIM	tr|A0A3P6NT27|A0A3P6NT27_ANISI	Phosphotransferase OS=Anisakis simplex OX=6269 GN=ASIM_LOCUS1664 PE=3 SV=1	273	2	P:GO:0005975; F:GO:0016740	P:carbohydrate metabolic process; F:transferase activity	EC:2.7.1.1	Hexokinase	PR00475 (PRINTS); IPR022673 (PFAM); G3DSA:3.40.367.20 (GENE3D); G3DSA:3.30.420.40 (GENE3D); IPR022672 (PFAM); IPR001312 (PANTHER); PTHR19443:SF33 (PANTHER); IPR001312 (PROSITE_PROFILES); cd00012 (CDD); IPR043129 (SUPERFAMILY); IPR043129 (SUPERFAMILY)	P:GO:0001678; P:GO:0005975; F:GO:0004396; F:GO:0005524; F:GO:0005536; F:GO:0016773	P:cellular glucose homeostasis; P:carbohydrate metabolic process; F:hexokinase activity; F:ATP binding; F:glucose binding; F:phosphotransferase activity, alcohol group as acceptor
INTERPRO, GO-SLIM	tr|A0A0M3JT86|A0A0M3JT86_ANISI	Phosphotransferase OS=Anisakis simplex OX=6269 GN=ASIM_LOCUS10787 PE=3 SV=1	518	2	P:GO:0005975; F:GO:0016740	P:carbohydrate metabolic process; F:transferase activity	EC:2.7.1.1	Hexokinase	PR00475 (PRINTS); IPR022673 (PFAM); G3DSA:3.40.367.20 (GENE3D); IPR022672 (PFAM); G3DSA:3.30.420.40 (GENE3D); IPR001312 (PANTHER); PTHR19443:SF33 (PANTHER); IPR001312 (PROSITE_PROFILES); cd00012 (CDD); IPR043129 (SUPERFAMILY); IPR043129 (SUPERFAMILY)	P:GO:0001678; P:GO:0005975; F:GO:0004396; F:GO:0005524; F:GO:0005536; F:GO:0016773	P:cellular glucose homeostasis; P:carbohydrate metabolic process; F:hexokinase activity; F:ATP binding; F:glucose binding; F:phosphotransferase activity, alcohol group as acceptor
INTERPRO, GO-SLIM	tr|A0A3P6S264|A0A3P6S264_ANISI	Phosphotransferase OS=Anisakis simplex OX=6269 GN=ASIM_LOCUS19460 PE=3 SV=1	216	2	P:GO:0005975; F:GO:0016740	P:carbohydrate metabolic process; F:transferase activity	EC:2.7.1.1	Hexokinase	G3DSA:3.30.420.40 (GENE3D); IPR022672 (PFAM); IPR001312 (PANTHER); PTHR19443:SF33 (PANTHER); IPR001312 (PROSITE_PROFILES); IPR043129 (SUPERFAMILY)	P:GO:0001678; P:GO:0005975; F:GO:0004396; F:GO:0005524; F:GO:0005536; F:GO:0016773	P:cellular glucose homeostasis; P:carbohydrate metabolic process; F:hexokinase activity; F:ATP binding; F:glucose binding; F:phosphotransferase activity, alcohol group as acceptor
INTERPRO, GO-SLIM	tr|A0A0M3JQB9|A0A0M3JQB9_ANISI	CAAX farnesyltransferase subunit beta OS=Anisakis simplex OX=6269 GN=ASIM_LOCUS9604 PE=3 SV=1	69	5	P:GO:0036211; F:GO:0016740; F:GO:0140096; C:GO:0005737; C:GO:0032991	P:protein modification process; F:transferase activity; F:catalytic activity, acting on a protein; C:cytoplasm; C:protein-containing complex	EC:2.5.1	Transferring alkyl or aryl groups, other than methyl groups	IPR001330 (PFAM); G3DSA:1.50.10.20 (GENE3D); IPR045089 (PANTHER); IPR026872 (PTHR11774:PANTHER); IPR008930 (SUPERFAMILY)	P:GO:0018343; F:GO:0003824; F:GO:0008318; C:GO:0005965	P:protein farnesylation; F:catalytic activity; F:protein prenyltransferase activity; C:protein farnesyltransferase complex
INTERPRO, GO-SLIM	tr|A0A0M3JY34|A0A0M3JY34_ANISI	PNP_UDP_1 domain-containing protein OS=Anisakis simplex OX=6269 GN=ASIM_LOCUS12760 PE=3 SV=1	300	4	P:GO:0055086; P:GO:1901135; F:GO:0016740; C:GO:0005737	P:nucleobase-containing small molecule metabolic process; P:carbohydrate derivative metabolic process; F:transferase activity; C:cytoplasm	EC:2.4.2.3	Uridine phosphorylase	IPR035994 (G3DSA:3.40.50.GENE3D); IPR000845 (PFAM); IPR010059 (TIGRFAM); PTHR43691:SF3 (PANTHER); PTHR43691 (PANTHER); IPR010059 (CDD); IPR035994 (SUPERFAMILY)	P:GO:0009116; P:GO:0009166; F:GO:0003824; F:GO:0004850; C:GO:0005737	P:nucleoside metabolic process; P:nucleotide catabolic process; F:catalytic activity; F:uridine phosphorylase activity; C:cytoplasm
INTERPRO, GO-SLIM	tr|A0A0M3K741|A0A0M3K741_ANISI	N-acetyltransferase domain-containing protein OS=Anisakis simplex OX=6269 GN=ASIM_LOCUS16189 PE=4 SV=1	235	1	F:GO:0016740	F:transferase activity	EC:2.3.1	Acyltransferases	IPR000182 (PFAM); G3DSA:3.40.630.30 (GENE3D); PTHR47237 (PANTHER); IPR000182 (PROSITE_PROFILES); cd04301 (CDD); IPR016181 (SUPERFAMILY)	F:GO:0008080	F:N-acetyltransferase activity
INTERPRO, GO-SLIM	tr|A0A0M3KD77|A0A0M3KD77_ANISI	Sulfhydryl oxidase (inferred by orthology to a C. elegans protein) OS=Anisakis simplex OX=6269 GN=ASIM_LOCUS18325 PE=4 SV=1	278	2	F:GO:0016491; F:GO:0140096	F:oxidoreductase activity; F:catalytic activity, acting on a protein	EC:1.8.3.2	Thiol oxidase	G3DSA:3.40.30.10 (GENE3D); IPR042568 (G3DSA:1.20.120.GENE3D); IPR040986 (PFAM); IPR039798 (PANTHER); PTHR22897:SF19 (PANTHER)	F:GO:0016971	F:flavin-linked sulfhydryl oxidase activity
INTERPRO, GO-SLIM	tr|A0A158PPJ1|A0A158PPJ1_ANISI	D-aspartate oxidase (inferred by orthology to a human protein) OS=Anisakis simplex OX=6269 GN=ASIM_LOCUS14234 PE=3 SV=1	377	2	P:GO:0006520; F:GO:0016491	P:cellular amino acid metabolic process; F:oxidoreductase activity	EC:1.4.3.3	D-amino-acid oxidase	G3DSA:3.40.50.720 (GENE3D); G3DSA:3.30.9.10 (GENE3D); IPR006076 (PFAM); IPR023209 (PANTHER); PTHR11530:SF28 (PANTHER); SSF51971 (SUPERFAMILY); SSF54373 (SUPERFAMILY)	P:GO:0046416; F:GO:0003884; F:GO:0016491; F:GO:0071949	P:D-amino acid metabolic process; F:D-amino-acid oxidase activity; F:oxidoreductase activity; F:FAD binding
INTERPRO, GO-SLIM	tr|A0A0M3KJM6|A0A0M3KJM6_ANISI	Pyruvate dehydrogenase E1 component subunit beta OS=Anisakis simplex OX=6269 GN=ASIM_LOCUS20574 PE=4 SV=1	144	4	P:GO:0006790; P:GO:0055086; P:GO:1901135; F:GO:0016491	P:sulfur compound metabolic process; P:nucleobase-containing small molecule metabolic process; P:carbohydrate derivative metabolic process; F:oxidoreductase activity	EC:1.2.4.1	Pyruvate dehydrogenase (acetyl-transferring)	IPR033248 (PFAM); IPR009014 (G3DSA:3.40.50.GENE3D); PTHR11624:SF96 (PANTHER); IPR027110 (PANTHER); IPR009014 (SUPERFAMILY)	P:GO:0006086; F:GO:0003824; F:GO:0004739	P:acetyl-CoA biosynthetic process from pyruvate; F:catalytic activity; F:pyruvate dehydrogenase (acetyl-transferring) activity
INTERPRO, GO-SLIM	tr|A0A0M3JD22|A0A0M3JD22_ANISI	Uncharacterized protein OS=Anisakis simplex OX=6269 GN=ASIM_LOCUS5301 PE=4 SV=1	98	2	F:GO:0016209; F:GO:0016491	F:antioxidant activity; F:oxidoreductase activity	EC:1.11.1	Acting on a peroxide as acceptor	IPR019791 (PFAM); IPR037120 (G3DSA:1.10.640.GENE3D); PTHR11475 (PANTHER); PTHR11475:SF85 (PANTHER); IPR019791 (PROSITE_PROFILES); IPR010255 (SUPERFAMILY)	P:GO:0006979; F:GO:0004601; F:GO:0020037	P:response to oxidative stress; F:peroxidase activity; F:heme binding
INTERPRO, GO-SLIM	tr|A0A3P6N6X3|A0A3P6N6X3_ANISI	Uncharacterized protein OS=Anisakis simplex OX=6269 GN=ASIM_LOCUS3059 PE=4 SV=1	188	2	F:GO:0016209; F:GO:0016491	F:antioxidant activity; F:oxidoreductase activity	EC:1.11.1	Acting on a peroxide as acceptor	IPR019791 (PRINTS); IPR037120 (G3DSA:1.10.640.GENE3D); IPR019791 (PFAM); PTHR11475:SF85 (PANTHER); PTHR11475 (PANTHER); IPR019791 (PROSITE_PROFILES); IPR010255 (SUPERFAMILY)	P:GO:0006979; F:GO:0004601; F:GO:0020037	P:response to oxidative stress; F:peroxidase activity; F:heme binding
INTERPRO, GO-SLIM	tr|A0A0M3IYI0|A0A0M3IYI0_ANISI	Aldo_ket_red domain-containing protein OS=Anisakis simplex OX=6269 GN=ASIM_LOCUS213 PE=4 SV=1	321	1	F:GO:0016491	F:oxidoreductase activity	EC:1	Oxidoreductases	IPR020471 (PRINTS); IPR023210 (PFAM); IPR020471 (PIRSF); IPR036812 (G3DSA:3.20.20.GENE3D); PTHR11732 (PANTHER); PTHR11732:SF265 (PANTHER); IPR036812 (SUPERFAMILY)	F:GO:0016491	F:oxidoreductase activity
INTERPRO, GO-SLIM	tr|A0A0M3JGX5|A0A0M3JGX5_ANISI	Cytochrome c 2.1 (inferred by orthology to a C. elegans protein) OS=Anisakis simplex OX=6269 GN=ASIM_LOCUS6658 PE=3 SV=1	112	1	F:GO:0016491	F:oxidoreductase activity	EC:1	Oxidoreductases	IPR002327 (PRINTS); IPR009056 (PFAM); IPR036909 (G3DSA:1.10.760.GENE3D); IPR002327 (PANTHER); PTHR11961:SF7 (PANTHER); IPR009056 (PROSITE_PROFILES); IPR036909 (SUPERFAMILY)	F:GO:0009055; F:GO:0020037	F:electron transfer activity; F:heme binding
INTERPRO, GO-SLIM	tr|A0A158PP56|A0A158PP56_ANISI	Uncharacterized protein OS=Anisakis simplex OX=6269 GN=ASIM_LOCUS13155 PE=4 SV=1	500	1	F:GO:0016491	F:oxidoreductase activity	EC:1	Oxidoreductases	PR00368 (PRINTS); IPR027477 (G3DSA:3.90.700.GENE3D); IPR036188 (G3DSA:3.50.50.GENE3D); IPR003953 (PFAM); IPR006076 (PFAM); IPR010960 (TIGRFAM); mobidb-lite (MOBIDB_LITE); mobidb-lite (MOBIDB_LITE); PTHR43400:SF7 (PANTHER); PTHR43400 (PANTHER); PTHR43400:SF7 (PANTHER); PTHR43400 (PANTHER); IPR036188 (SUPERFAMILY); IPR027477 (SUPERFAMILY)	F:GO:0010181; F:GO:0016491	F:FMN binding; F:oxidoreductase activity
INTERPRO, GO-SLIM	tr|A0A0M3K7K9|A0A0M3K7K9_ANISI	Profilin OS=Anisakis simplex OX=6269 GN=ASIM_LOCUS16357 PE=3 SV=1	130	1	F:GO:0008092	F:cytoskeletal protein binding			IPR005455 (SMART); G3DSA:3.30.450.30 (GENE3D); IPR005455 (PFAM); IPR005455 (PANTHER); PTHR11604:SF1 (PANTHER); IPR005455 (CDD); IPR036140 (SUPERFAMILY)	F:GO:0003779	F:actin binding
INTERPRO	tr|A0A0M3K5W9|A0A0M3K5W9_ANISI	Uncharacterized protein OS=Anisakis simplex OX=6269 GN=ASIM_LOCUS15767 PE=4 SV=1	785						IPR011659 (PFAM); IPR011042 (G3DSA:2.120.10.GENE3D); IPR011042 (G3DSA:2.120.10.GENE3D); PTHR36842 (PANTHER); SSF69304 (SUPERFAMILY); SSF82171 (SUPERFAMILY)	no GO terms	no GO terms
INTERPRO, GO-SLIM	tr|A0A158PNL9|A0A158PNL9_ANISI	Uncharacterized protein OS=Anisakis simplex OX=6269 GN=ASIM_LOCUS11887 PE=3 SV=1	1199	1	F:GO:0005198	F:structural molecule activity			IPR002486 (SMART); IPR008160 (PFAM); IPR002486 (PFAM); G3DSA:1.20.5.320 (GENE3D); mobidb-lite (MOBIDB_LITE); mobidb-lite (MOBIDB_LITE); mobidb-lite (MOBIDB_LITE); mobidb-lite (MOBIDB_LITE); mobidb-lite (MOBIDB_LITE); mobidb-lite (MOBIDB_LITE); mobidb-lite (MOBIDB_LITE); mobidb-lite (MOBIDB_LITE); mobidb-lite (MOBIDB_LITE); mobidb-lite (MOBIDB_LITE); mobidb-lite (MOBIDB_LITE); mobidb-lite (MOBIDB_…	F:GO:0042302	F:structural constituent of cuticle
INTERPRO, GO-SLIM	tr|A0A0M3IZV9|A0A0M3IZV9_ANISI	Col_cuticle_N domain-containing protein OS=Anisakis simplex OX=6269 GN=ASIM_LOCUS692 PE=3 SV=1	301	1	F:GO:0005198	F:structural molecule activity			IPR002486 (SMART); IPR008160 (PFAM); IPR002486 (PFAM); mobidb-lite (MOBIDB_LITE); mobidb-lite (MOBIDB_LITE); mobidb-lite (MOBIDB_LITE); PTHR24637 (PANTHER); PTHR24637:SF357 (PANTHER)	F:GO:0042302	F:structural constituent of cuticle
INTERPRO	tr|A0A0M3JZR4|A0A0M3JZR4_ANISI	Uncharacterized protein OS=Anisakis simplex OX=6269 GN=ASIM_LOCUS13442 PE=4 SV=1	584						mobidb-lite (MOBIDB_LITE); mobidb-lite (MOBIDB_LITE); mobidb-lite (MOBIDB_LITE); mobidb-lite (MOBIDB_LITE); mobidb-lite (MOBIDB_LITE); mobidb-lite (MOBIDB_LITE)	no GO terms	no GO terms
INTERPRO, GO-SLIM	tr|A0A0M3JR55|A0A0M3JR55_ANISI	Col_cuticle_N domain-containing protein OS=Anisakis simplex OX=6269 GN=ASIM_LOCUS9922 PE=3 SV=1	313	1	F:GO:0005198	F:structural molecule activity			IPR002486 (SMART); IPR002486 (PFAM); IPR008160 (PFAM); mobidb-lite (MOBIDB_LITE); mobidb-lite (MOBIDB_LITE); mobidb-lite (MOBIDB_LITE); mobidb-lite (MOBIDB_LITE); PTHR24637 (PANTHER)	F:GO:0042302	F:structural constituent of cuticle
INTERPRO	tr|A0A0M3JUJ4|A0A0M3JUJ4_ANISI	Adenine phosphoribosyltransferase (inferred by orthology to a C. elegans protein) OS=Anisakis simplex OX=6269 GN=ASIM_LOCUS11323 PE=4 SV=1	153						IPR000836 (PFAM); IPR029057 (G3DSA:3.40.50.GENE3D); PTHR32315 (PANTHER); IPR000836 (CDD); IPR029057 (SUPERFAMILY)	no GO terms	no GO terms
INTERPRO, ANNOTATED	tr|A0A0M3JU67|A0A0M3JU67_ANISI	Uncharacterized protein OS=Anisakis simplex OX=6269 GN=ASIM_LOCUS11172 PE=4 SV=1	467	1	F:GO:0005509	F:calcium ion binding			G3DSA:1.10.238.10 (GENE3D); IPR002048 (PFAM); G3DSA:1.10.238.10 (GENE3D); G3DSA:1.10.238.10 (GENE3D); G3DSA:1.10.238.10 (GENE3D); mobidb-lite (MOBIDB_LITE); mobidb-lite (MOBIDB_LITE); mobidb-lite (MOBIDB_LITE); PTHR10827 (PANTHER); IPR002048 (PROSITE_PROFILES); IPR002048 (PROSITE_PROFILES); IPR011992 (SUPERFAMILY); IPR011992 (SUPERFAMILY)	F:GO:0005509	F:calcium ion binding
INTERPRO, GO-SLIM	tr|A0A3P6S5V7|A0A3P6S5V7_ANISI	Uncharacterized protein OS=Anisakis simplex OX=6269 GN=ASIM_LOCUS13659 PE=3 SV=1	812	2	F:GO:0098772; C:GO:0005615	F:molecular function regulator; C:extracellular space			IPR001599 (SMART); IPR009048 (SMART); IPR009048 (PFAM); IPR036595 (G3DSA:2.60.40.GENE3D); G3DSA:1.50.10.20 (GENE3D); IPR001599 (PFAM); IPR011626 (PFAM); G3DSA:2.60.120.1540 (GENE3D); IPR013783 (G3DSA:2.60.40.GENE3D); G3DSA:2.20.130.20 (GENE3D); PTHR11412 (PANTHER); PTHR11412:SF136 (PANTHER); IPR041813 (CDD); IPR014756 (SUPERFAMILY); IPR008930 (SUPERFAMILY); IPR036595 (SUPERFAMILY)	F:GO:0004866; C:GO:0005576; C:GO:0005615	F:endopeptidase inhibitor activity; C:extracellular region; C:extracellular space
INTERPRO, GO-SLIM	tr|A0A0M3JVA9|A0A0M3JVA9_ANISI	Protein alan shepard (inferred by orthology to a D. melanogaster protein) OS=Anisakis simplex OX=6269 GN=ASIM_LOCUS11623 PE=4 SV=1	615	1	F:GO:0003723	F:RNA binding			IPR000504 (SMART); IPR012677 (G3DSA:3.30.70.GENE3D); IPR000504 (PFAM); IPR012677 (G3DSA:3.30.70.GENE3D); mobidb-lite (MOBIDB_LITE); mobidb-lite (MOBIDB_LITE); mobidb-lite (MOBIDB_LITE); PTHR24012 (PANTHER); PTHR24012:SF786 (PANTHER); IPR000504 (PROSITE_PROFILES); IPR000504 (PROSITE_PROFILES); cd12243 (CDD); IPR035979 (SUPERFAMILY)	F:GO:0003676; F:GO:0003723	F:nucleic acid binding; F:RNA binding
INTERPRO, GO-SLIM	tr|A0A0M3JZM9|A0A0M3JZM9_ANISI	Col_cuticle_N domain-containing protein OS=Anisakis simplex OX=6269 GN=ASIM_LOCUS13402 PE=3 SV=1	300	1	F:GO:0005198	F:structural molecule activity			IPR002486 (SMART); IPR002486 (PFAM); IPR008160 (PFAM); G3DSA:1.20.5.320 (GENE3D); mobidb-lite (MOBIDB_LITE); mobidb-lite (MOBIDB_LITE); mobidb-lite (MOBIDB_LITE); mobidb-lite (MOBIDB_LITE); PTHR24637 (PANTHER); PTHR24637:SF310 (PANTHER); PS51257 (PROSITE_PROFILES)	F:GO:0042302	F:structural constituent of cuticle
INTERPRO	tr|A0A0M3JU59|A0A0M3JU59_ANISI	Saposin B-type domain-containing protein OS=Anisakis simplex OX=6269 GN=ASIM_LOCUS11163 PE=4 SV=1	197						G3DSA:1.10.225.10 (GENE3D); IPR008139 (PROSITE_PROFILES)	no GO terms	no GO terms
INTERPRO, ANNOTATED	tr|A0A3P6TQG9|A0A3P6TQG9_ANISI	Uncharacterized protein OS=Anisakis simplex OX=6269 GN=ASIM_LOCUS18876 PE=4 SV=1	407	1	F:GO:0005509	F:calcium ion binding			PR00453 (PRINTS); IPR002035 (SMART); IPR001881 (SMART); IPR000742 (SMART); IPR001881 (PFAM); IPR036465 (G3DSA:3.40.50.GENE3D); G3DSA:2.10.25.10 (GENE3D); IPR002035 (PFAM); IPR000742 (PFAM); PTHR24039 (PANTHER); PTHR24039:SF34 (PANTHER); IPR000742 (PROSITE_PROFILES); IPR002035 (PROSITE_PROFILES); IPR000742 (PROSITE_PROFILES); IPR000742 (PROSITE_PROFILES); cd00054 (CDD); cd00054 (CDD); cd00054 (CDD…	F:GO:0005509	F:calcium ion binding
INTERPRO	tr|A0A0M3K300|A0A0M3K300_ANISI	ADAMTS-like protease (inferred by orthology to a C. elegans protein) OS=Anisakis simplex OX=6269 GN=ASIM_LOCUS14739 PE=4 SV=1	804						IPR000884 (SMART); IPR036383 (G3DSA:2.20.100.GENE3D); IPR041645 (PFAM); G3DSA:3.40.1620.60 (GENE3D); IPR000884 (PFAM); IPR036383 (G3DSA:2.20.100.GENE3D); IPR036383 (G3DSA:2.20.100.GENE3D); mobidb-lite (MOBIDB_LITE); PTHR13723:SF283 (PANTHER); PTHR13723 (PANTHER); PTHR13723 (PANTHER); PTHR13723:SF283 (PANTHER); PTHR13723:SF283 (PANTHER); IPR000884 (PROSITE_PROFILES); IPR000884 (PROSITE_PROFILES); …	no GO terms	no GO terms
INTERPRO	tr|A0A0M3KFY5|A0A0M3KFY5_ANISI	Uncharacterized protein OS=Anisakis simplex OX=6269 GN=ASIM_LOCUS19283 PE=3 SV=1	103						IPR008160 (PFAM); mobidb-lite (MOBIDB_LITE); mobidb-lite (MOBIDB_LITE); PTHR24637 (PANTHER); PTHR24637:SF357 (PANTHER)	no GO terms	no GO terms
INTERPRO	tr|A0A3P6R385|A0A3P6R385_ANISI	Uncharacterized protein OS=Anisakis simplex OX=6269 GN=ASIM_LOCUS14689 PE=4 SV=1	220						IPR002919 (PFAM); G3DSA:2.10.25.10 (GENE3D); G3DSA:2.10.25.10 (GENE3D); PTHR23259 (PANTHER); IPR036084 (SUPERFAMILY); IPR036084 (SUPERFAMILY)	no GO terms	no GO terms
INTERPRO	tr|A0A158PMU1|A0A158PMU1_ANISI	Uncharacterized protein OS=Anisakis simplex OX=6269 GN=ASIM_LOCUS9891 PE=4 SV=1	384						IPR040282 (PANTHER); PTHR35572:SF5 (PANTHER); PTHR35572:SF5 (PANTHER)	no GO terms	no GO terms
INTERPRO	tr|A0A0M3JU02|A0A0M3JU02_ANISI	Uncharacterized protein OS=Anisakis simplex OX=6269 GN=ASIM_LOCUS11100 PE=4 SV=1	101						no IPS match	no IPS match	no IPS match
INTERPRO	tr|A0A0M3J2S3|A0A0M3J2S3_ANISI	Uncharacterized protein OS=Anisakis simplex OX=6269 GN=ASIM_LOCUS1706 PE=4 SV=1	201						mobidb-lite (MOBIDB_LITE); mobidb-lite (MOBIDB_LITE); mobidb-lite (MOBIDB_LITE); PTHR24637 (PANTHER); PTHR24637:SF236 (PANTHER)	no GO terms	no GO terms
INTERPRO, GO-SLIM	tr|A0A0M3JSW9|A0A0M3JSW9_ANISI	Uncharacterized protein OS=Anisakis simplex OX=6269 GN=ASIM_LOCUS10654 PE=4 SV=1	740	1	F:GO:0008289	F:lipid binding			IPR017942 (SMART); IPR001124 (SMART); IPR017942 (PFAM); IPR001124 (PFAM); G3DSA:3.15.20.10 (GENE3D); G3DSA:3.15.10.10 (GENE3D); mobidb-lite (MOBIDB_LITE); IPR032942 (PANTHER); IPR017943 (SUPERFAMILY); IPR017943 (SUPERFAMILY)	F:GO:0008289	F:lipid binding
INTERPRO, GO-SLIM	tr|A0A0M3IYS8|A0A0M3IYS8_ANISI	Col_cuticle_N domain-containing protein OS=Anisakis simplex OX=6269 GN=ASIM_LOCUS311 PE=3 SV=1	233	1	F:GO:0005198	F:structural molecule activity			IPR002486 (SMART); IPR002486 (PFAM); G3DSA:1.20.5.320 (GENE3D); IPR008160 (PFAM); mobidb-lite (MOBIDB_LITE); mobidb-lite (MOBIDB_LITE); mobidb-lite (MOBIDB_LITE); PTHR24637 (PANTHER); PTHR24637:SF236 (PANTHER); PTHR24637 (PANTHER)	F:GO:0042302	F:structural constituent of cuticle
INTERPRO	tr|A0A0M3JZH6|A0A0M3JZH6_ANISI	DB domain-containing protein OS=Anisakis simplex OX=6269 GN=ASIM_LOCUS13336 PE=4 SV=1	192						IPR002602 (PFAM); PTHR21679:SF2 (PANTHER); PTHR21679 (PANTHER)	no GO terms	no GO terms
INTERPRO	tr|A0A0M3JSG9|A0A0M3JSG9_ANISI	Uncharacterized protein OS=Anisakis simplex OX=6269 GN=ASIM_LOCUS10480 PE=4 SV=1	643						mobidb-lite (MOBIDB_LITE); mobidb-lite (MOBIDB_LITE); mobidb-lite (MOBIDB_LITE); mobidb-lite (MOBIDB_LITE); mobidb-lite (MOBIDB_LITE); mobidb-lite (MOBIDB_LITE); mobidb-lite (MOBIDB_LITE); mobidb-lite (MOBIDB_LITE)	no GO terms	no GO terms
INTERPRO, GO-SLIM	tr|A0A0M3JZM7|A0A0M3JZM7_ANISI	Col_cuticle_N domain-containing protein OS=Anisakis simplex OX=6269 GN=ASIM_LOCUS13400 PE=3 SV=1	308	1	F:GO:0005198	F:structural molecule activity			IPR002486 (SMART); G3DSA:1.20.5.320 (GENE3D); IPR002486 (PFAM); IPR008160 (PFAM); mobidb-lite (MOBIDB_LITE); mobidb-lite (MOBIDB_LITE); mobidb-lite (MOBIDB_LITE); mobidb-lite (MOBIDB_LITE); PTHR24637:SF310 (PANTHER); PTHR24637 (PANTHER)	F:GO:0042302	F:structural constituent of cuticle
INTERPRO	tr|A0A0M3K150|A0A0M3K150_ANISI	ZP domain-containing protein OS=Anisakis simplex OX=6269 GN=ASIM_LOCUS13991 PE=4 SV=1	396						IPR001507 (SMART); IPR001507 (PFAM); PTHR22907 (PANTHER); PTHR22907:SF48 (PANTHER); PTHR22907 (PANTHER); PTHR22907:SF48 (PANTHER); IPR001507 (PROSITE_PROFILES)	no GO terms	no GO terms
INTERPRO, GO-SLIM	tr|A0A158PPG1|A0A158PPG1_ANISI	Col_cuticle_N domain-containing protein OS=Anisakis simplex OX=6269 GN=ASIM_LOCUS13953 PE=3 SV=1	340	1	F:GO:0005198	F:structural molecule activity			IPR002486 (SMART); IPR002486 (PFAM); IPR008160 (PFAM); mobidb-lite (MOBIDB_LITE); mobidb-lite (MOBIDB_LITE); mobidb-lite (MOBIDB_LITE); PTHR24637:SF301 (PANTHER); PTHR24637 (PANTHER)	F:GO:0042302	F:structural constituent of cuticle
INTERPRO	tr|A0A0M3JGJ0|A0A0M3JGJ0_ANISI	Uncharacterized protein OS=Anisakis simplex OX=6269 GN=ASIM_LOCUS6526 PE=4 SV=1	142						mobidb-lite (MOBIDB_LITE); mobidb-lite (MOBIDB_LITE)	no GO terms	no GO terms
INTERPRO, GO-SLIM	tr|A0A0M3K252|A0A0M3K252_ANISI	Col_cuticle_N domain-containing protein OS=Anisakis simplex OX=6269 GN=ASIM_LOCUS14388 PE=3 SV=1	293	1	F:GO:0005198	F:structural molecule activity			IPR002486 (SMART); IPR008160 (PFAM); IPR002486 (PFAM); G3DSA:1.20.5.320 (GENE3D); mobidb-lite (MOBIDB_LITE); mobidb-lite (MOBIDB_LITE); mobidb-lite (MOBIDB_LITE); PTHR24637:SF272 (PANTHER); PTHR24637 (PANTHER); PS51257 (PROSITE_PROFILES)	F:GO:0042302	F:structural constituent of cuticle
INTERPRO	tr|A0A0M3K5B0|A0A0M3K5B0_ANISI	ZP domain-containing protein OS=Anisakis simplex OX=6269 GN=ASIM_LOCUS15558 PE=4 SV=1	341						IPR001507 (SMART); PTHR22907 (PANTHER); PTHR22907:SF48 (PANTHER); PTHR22907:SF48 (PANTHER); IPR001507 (PROSITE_PROFILES)	no GO terms	no GO terms
INTERPRO, GO-SLIM	tr|A0A0M3KA61|A0A0M3KA61_ANISI	Col_cuticle_N domain-containing protein OS=Anisakis simplex OX=6269 GN=ASIM_LOCUS17259 PE=3 SV=1	298	1	F:GO:0005198	F:structural molecule activity			IPR002486 (SMART); G3DSA:1.20.5.320 (GENE3D); IPR008160 (PFAM); IPR002486 (PFAM); mobidb-lite (MOBIDB_LITE); mobidb-lite (MOBIDB_LITE); mobidb-lite (MOBIDB_LITE); mobidb-lite (MOBIDB_LITE); PTHR24637:SF323 (PANTHER); PTHR24637 (PANTHER); PS51257 (PROSITE_PROFILES)	F:GO:0042302	F:structural constituent of cuticle
INTERPRO, GO-SLIM	tr|A0A0M3J3V0|A0A0M3J3V0_ANISI	Col_cuticle_N domain-containing protein OS=Anisakis simplex OX=6269 GN=ASIM_LOCUS2083 PE=3 SV=1	260	1	F:GO:0005198	F:structural molecule activity			IPR002486 (SMART); IPR008160 (PFAM); IPR002486 (PFAM); mobidb-lite (MOBIDB_LITE); mobidb-lite (MOBIDB_LITE); mobidb-lite (MOBIDB_LITE); mobidb-lite (MOBIDB_LITE); PTHR24637:SF273 (PANTHER); PTHR24637 (PANTHER)	F:GO:0042302	F:structural constituent of cuticle
INTERPRO	tr|A0A0M3K3M2|A0A0M3K3M2_ANISI	ZP domain-containing protein OS=Anisakis simplex OX=6269 GN=ASIM_LOCUS14970 PE=4 SV=1	432						IPR001507 (SMART); IPR001507 (PFAM); PTHR22907 (PANTHER); PTHR22907:SF48 (PANTHER); PTHR22907:SF48 (PANTHER); PTHR22907 (PANTHER); IPR001507 (PROSITE_PROFILES)	no GO terms	no GO terms
INTERPRO, GO-SLIM	tr|A0A0M3K555|A0A0M3K555_ANISI	Col_cuticle_N domain-containing protein OS=Anisakis simplex OX=6269 GN=ASIM_LOCUS15503 PE=3 SV=1	292	1	F:GO:0005198	F:structural molecule activity			IPR002486 (SMART); IPR002486 (PFAM); IPR008160 (PFAM); mobidb-lite (MOBIDB_LITE); mobidb-lite (MOBIDB_LITE); mobidb-lite (MOBIDB_LITE); mobidb-lite (MOBIDB_LITE); PTHR24637:SF272 (PANTHER); PTHR24637 (PANTHER)	F:GO:0042302	F:structural constituent of cuticle
INTERPRO	tr|A0A0M3JTZ9|A0A0M3JTZ9_ANISI	ShKT domain-containing protein OS=Anisakis simplex OX=6269 GN=ASIM_LOCUS11097 PE=4 SV=1	215						IPR014878 (PFAM); IPR012674 (G3DSA:2.40.128.GENE3D); IPR045165 (PANTHER); PTHR15854:SF2 (PANTHER); IPR003582 (PROSITE_PROFILES); IPR014878 (CDD); IPR012674 (SUPERFAMILY)	no GO terms	no GO terms
INTERPRO	tr|A0A0M3JAW6|A0A0M3JAW6_ANISI	Uncharacterized protein OS=Anisakis simplex OX=6269 GN=ASIM_LOCUS4552 PE=4 SV=1	153						no IPS match	no IPS match	no IPS match
INTERPRO, GO-SLIM	tr|A0A0M3JZU3|A0A0M3JZU3_ANISI	Col_cuticle_N domain-containing protein OS=Anisakis simplex OX=6269 GN=ASIM_LOCUS13479 PE=3 SV=1	308	1	F:GO:0005198	F:structural molecule activity			IPR002486 (SMART); IPR008160 (PFAM); IPR002486 (PFAM); mobidb-lite (MOBIDB_LITE); mobidb-lite (MOBIDB_LITE); mobidb-lite (MOBIDB_LITE); mobidb-lite (MOBIDB_LITE); PTHR24637 (PANTHER); PTHR24637:SF310 (PANTHER)	F:GO:0042302	F:structural constituent of cuticle
INTERPRO, GO-SLIM	tr|A0A0M3JVC1|A0A0M3JVC1_ANISI	Col_cuticle_N domain-containing protein OS=Anisakis simplex OX=6269 GN=ASIM_LOCUS11636 PE=3 SV=1	293	1	F:GO:0005198	F:structural molecule activity			IPR002486 (SMART); IPR002486 (PFAM); IPR008160 (PFAM); G3DSA:1.20.5.320 (GENE3D); mobidb-lite (MOBIDB_LITE); mobidb-lite (MOBIDB_LITE); mobidb-lite (MOBIDB_LITE); PTHR24637 (PANTHER); PTHR24637:SF272 (PANTHER)	F:GO:0042302	F:structural constituent of cuticle
INTERPRO	tr|A0A0M3JUD4|A0A0M3JUD4_ANISI	C-type lectin domain-containing protein OS=Anisakis simplex OX=6269 GN=ASIM_LOCUS11249 PE=4 SV=1	203						IPR001304 (SMART); IPR001304 (PFAM); IPR016186 (G3DSA:3.10.100.GENE3D); PTHR22803:SF110 (PANTHER); PTHR22803 (PANTHER); IPR001304 (PROSITE_PROFILES); cd00037 (CDD); IPR016187 (SUPERFAMILY)	no GO terms	no GO terms
INTERPRO, GO-SLIM	tr|A0A0M3JVB9|A0A0M3JVB9_ANISI	Col_cuticle_N domain-containing protein OS=Anisakis simplex OX=6269 GN=ASIM_LOCUS11634 PE=4 SV=1	292	1	F:GO:0005198	F:structural molecule activity			IPR002486 (SMART); IPR002486 (PFAM); mobidb-lite (MOBIDB_LITE); mobidb-lite (MOBIDB_LITE); mobidb-lite (MOBIDB_LITE); mobidb-lite (MOBIDB_LITE); PTHR24637 (PANTHER); PTHR24637:SF272 (PANTHER)	F:GO:0042302	F:structural constituent of cuticle
INTERPRO	tr|A0A0M3KBV3|A0A0M3KBV3_ANISI	Uncharacterized protein OS=Anisakis simplex OX=6269 GN=ASIM_LOCUS17851 PE=4 SV=1	289						IPR011042 (G3DSA:2.120.10.GENE3D); IPR011659 (PFAM); IPR011042 (G3DSA:2.120.10.GENE3D); PTHR36842 (PANTHER); SSF69304 (SUPERFAMILY)	no GO terms	no GO terms
INTERPRO, ANNOTATED	tr|A0A0M3KAQ0|A0A0M3KAQ0_ANISI	Ubiquitin-like domain-containing protein OS=Anisakis simplex OX=6269 GN=ASIM_LOCUS17448 PE=4 SV=1	72	1	F:GO:0005515	F:protein binding			IPR000626 (SMART); G3DSA:3.10.20.90 (GENE3D); IPR000626 (PFAM); IPR000626 (PROSITE_PROFILES); IPR029071 (SUPERFAMILY)	F:GO:0005515	F:protein binding
INTERPRO	tr|A0A0M3KD69|A0A0M3KD69_ANISI	Uncharacterized protein OS=Anisakis simplex OX=6269 GN=ASIM_LOCUS18317 PE=4 SV=1	74						no IPS match	no IPS match	no IPS match
INTERPRO	tr|A0A0M3JDV4|A0A0M3JDV4_ANISI	Uncharacterized protein OS=Anisakis simplex OX=6269 GN=ASIM_LOCUS5586 PE=4 SV=1	142						no IPS match	no IPS match	no IPS match
INTERPRO	tr|A0A0M3J428|A0A0M3J428_ANISI	Uncharacterized protein OS=Anisakis simplex OX=6269 GN=ASIM_LOCUS2161 PE=4 SV=1	65						mobidb-lite (MOBIDB_LITE)	no GO terms	no GO terms
INTERPRO	tr|A0A0M3JRY0|A0A0M3JRY0_ANISI	DUF1794 domain-containing protein OS=Anisakis simplex OX=6269 GN=ASIM_LOCUS10251 PE=4 SV=1	197						IPR012674 (G3DSA:2.40.128.GENE3D); IPR014878 (PFAM); IPR012674 (SUPERFAMILY)	no GO terms	no GO terms
INTERPRO	tr|A0A0M3JIU2|A0A0M3JIU2_ANISI	Uncharacterized protein OS=Anisakis simplex OX=6269 GN=ASIM_LOCUS7321 PE=4 SV=1	134						IPR021010 (PFAM); IPR021010 (PANTHER); PTHR31578:SF2 (PANTHER); SSF141739 (SUPERFAMILY); SSF141739 (SUPERFAMILY)	no GO terms	no GO terms
INTERPRO	tr|A0A0M3JUI5|A0A0M3JUI5_ANISI	Uncharacterized protein OS=Anisakis simplex OX=6269 GN=ASIM_LOCUS11312 PE=4 SV=1	301						G3DSA:2.60.120.620 (GENE3D); IPR008775 (PFAM); PTHR20883:SF15 (PANTHER); PTHR20883 (PANTHER); SSF51197 (SUPERFAMILY)	no GO terms	no GO terms
INTERPRO	tr|A0A0M3K6H3|A0A0M3K6H3_ANISI	Uncharacterized protein OS=Anisakis simplex OX=6269 GN=ASIM_LOCUS15971 PE=4 SV=1	271						G3DSA:3.40.630.30 (GENE3D); PTHR20905 (PANTHER); IPR016181 (SUPERFAMILY)	no GO terms	no GO terms
INTERPRO, GO-SLIM	tr|A0A0M3K2E7|A0A0M3K2E7_ANISI	Endothelial differentiation-related factor 1 (inferred by orthology to a human protein) OS=Anisakis simplex OX=6269 GN=ASIM_LOCUS14496 PE=4 SV=1	154	1	F:GO:0003677	F:DNA binding			IPR001387 (SMART); IPR013729 (PFAM); IPR001387 (PFAM); IPR010982 (G3DSA:1.10.260.GENE3D); mobidb-lite (MOBIDB_LITE); mobidb-lite (MOBIDB_LITE); PTHR10245 (PANTHER); PTHR10245:SF15 (PANTHER); IPR001387 (PROSITE_PROFILES); IPR001387 (CDD); IPR010982 (SUPERFAMILY)	F:GO:0003677	F:DNA binding
INTERPRO	tr|A0A0M3K9E0|A0A0M3K9E0_ANISI	SCP domain-containing protein OS=Anisakis simplex OX=6269 GN=ASIM_LOCUS16988 PE=4 SV=1	262						IPR014044 (SMART); IPR035940 (G3DSA:3.40.33.GENE3D); IPR014044 (PFAM); IPR001283 (PANTHER); PTHR10334:SF399 (PANTHER); cd05380 (CDD); IPR035940 (SUPERFAMILY)	no GO terms	no GO terms
INTERPRO, GO-SLIM	tr|A0A0M3K3I0|A0A0M3K3I0_ANISI	Uncharacterized protein OS=Anisakis simplex OX=6269 GN=ASIM_LOCUS14928 PE=4 SV=1	182	1	C:GO:0005576	C:extracellular region			IPR002557 (SMART); G3DSA:2.170.140.10 (GENE3D); IPR002557 (PFAM); IPR002557 (PROSITE_PROFILES); IPR002557 (PROSITE_PROFILES); IPR036508 (SUPERFAMILY); IPR036508 (SUPERFAMILY)	F:GO:0008061; C:GO:0005576	F:chitin binding; C:extracellular region
INTERPRO	tr|A0A0M3J779|A0A0M3J779_ANISI	Uncharacterized protein OS=Anisakis simplex OX=6269 GN=ASIM_LOCUS3262 PE=4 SV=1	164						G3DSA:2.10.110.10 (GENE3D); mobidb-lite (MOBIDB_LITE); PTHR24215 (PANTHER); PTHR24215:SF23 (PANTHER); PTHR24215 (PANTHER); SSF57716 (SUPERFAMILY); SSF57716 (SUPERFAMILY)	no GO terms	no GO terms
INTERPRO	tr|A0A0M3K2T7|A0A0M3K2T7_ANISI	Uncharacterized protein OS=Anisakis simplex OX=6269 GN=ASIM_LOCUS14664 PE=4 SV=1	325						no IPS match	no IPS match	no IPS match
INTERPRO	tr|A0A0M3J171|A0A0M3J171_ANISI	Uncharacterized protein OS=Anisakis simplex OX=6269 GN=ASIM_LOCUS1154 PE=4 SV=1	89						mobidb-lite (MOBIDB_LITE); mobidb-lite (MOBIDB_LITE); mobidb-lite (MOBIDB_LITE); mobidb-lite (MOBIDB_LITE)	no GO terms	no GO terms
INTERPRO	tr|A0A0M3JRA5|A0A0M3JRA5_ANISI	Thioredoxin domain-containing protein OS=Anisakis simplex OX=6269 GN=ASIM_LOCUS9980 PE=4 SV=1	361						PF13899 (PFAM); G3DSA:3.40.30.10 (GENE3D); mobidb-lite (MOBIDB_LITE); mobidb-lite (MOBIDB_LITE); mobidb-lite (MOBIDB_LITE); mobidb-lite (MOBIDB_LITE); mobidb-lite (MOBIDB_LITE); mobidb-lite (MOBIDB_LITE); PTHR15337:SF22 (PANTHER); PTHR15337 (PANTHER); IPR013766 (PROSITE_PROFILES); IPR036249 (SUPERFAMILY)	no GO terms	no GO terms
INTERPRO	tr|A0A0M3JUF8|A0A0M3JUF8_ANISI	Uncharacterized protein OS=Anisakis simplex OX=6269 GN=ASIM_LOCUS11277 PE=3 SV=1	285						mobidb-lite (MOBIDB_LITE); mobidb-lite (MOBIDB_LITE); mobidb-lite (MOBIDB_LITE); mobidb-lite (MOBIDB_LITE); mobidb-lite (MOBIDB_LITE); mobidb-lite (MOBIDB_LITE); IPR026806 (PANTHER)	no GO terms	no GO terms
INTERPRO	tr|A0A3P6Q4H3|A0A3P6Q4H3_ANISI	Uncharacterized protein OS=Anisakis simplex OX=6269 GN=ASIM_LOCUS8850 PE=4 SV=1	96						G3DSA:2.60.40.1910 (GENE3D); PTHR11533 (PANTHER); PTHR11533:SF174 (PANTHER)	no GO terms	no GO terms
INTERPRO	tr|A0A0M3JT36|A0A0M3JT36_ANISI	ShKT domain-containing protein OS=Anisakis simplex OX=6269 GN=ASIM_LOCUS10728 PE=4 SV=1	238						IPR003582 (SMART); IPR014878 (PFAM); IPR012674 (G3DSA:2.40.128.GENE3D); IPR003582 (PFAM); PTHR15854:SF2 (PANTHER); IPR045165 (PANTHER); IPR003582 (PROSITE_PROFILES); IPR014878 (CDD); IPR012674 (SUPERFAMILY)	no GO terms	no GO terms
INTERPRO	tr|A0A0M3KD67|A0A0M3KD67_ANISI	Uncharacterized protein OS=Anisakis simplex OX=6269 GN=ASIM_LOCUS18314 PE=4 SV=1	341						PTHR23159 (PANTHER); PTHR23159 (PANTHER); PTHR23159:SF42 (PANTHER); PTHR23159:SF42 (PANTHER); SSF57997 (SUPERFAMILY)	no GO terms	no GO terms
INTERPRO	tr|A0A3P6NQU7|A0A3P6NQU7_ANISI	Uncharacterized protein OS=Anisakis simplex OX=6269 GN=ASIM_LOCUS769 PE=4 SV=1	385						IPR021010 (PFAM); IPR021010 (PANTHER); SSF141739 (SUPERFAMILY); SSF141739 (SUPERFAMILY)	no GO terms	no GO terms
INTERPRO, ANNOTATED	tr|A0A0M3K217|A0A0M3K217_ANISI	Uncharacterized protein OS=Anisakis simplex OX=6269 GN=ASIM_LOCUS14345 PE=4 SV=2	2976	2	F:GO:0005509; F:GO:0005515	F:calcium ion binding; F:protein binding			PR00453 (PRINTS); IPR002172 (PRINTS); IPR000742 (SMART); SM00286 (SMART); IPR000082 (SMART); IPR002035 (SMART); IPR001881 (SMART); G3DSA:2.10.25.10 (GENE3D); G3DSA:2.10.25.10 (GENE3D); G3DSA:2.10.25.10 (GENE3D); IPR000742 (PFAM); IPR001881 (PFAM); G3DSA:2.10.25.10 (GENE3D); G3DSA:2.10.25.10 (GENE3D); G3DSA:2.10.25.10 (GENE3D); G3DSA:2.10.25.10 (GENE3D); IPR024731 (PFAM); IPR036465 (G3DSA:3.40.50.…	F:GO:0005509; F:GO:0005515	F:calcium ion binding; F:protein binding
INTERPRO, GO-SLIM	tr|A0A0M3JXP0|A0A0M3JXP0_ANISI	A2M_N_2 domain-containing protein OS=Anisakis simplex OX=6269 GN=ASIM_LOCUS12593 PE=4 SV=1	750	1	F:GO:0098772	F:molecular function regulator			IPR011625 (SMART); IPR011625 (PFAM); IPR013783 (G3DSA:2.60.40.GENE3D); G3DSA:2.60.40.2950 (GENE3D); G3DSA:2.60.40.1930 (GENE3D); G3DSA:2.60.40.1930 (GENE3D); G3DSA:2.60.40.1940 (GENE3D); IPR041555 (PFAM); G3DSA:6.20.50.160 (GENE3D); IPR002890 (PFAM); PTHR11412 (PANTHER)	F:GO:0004866	F:endopeptidase inhibitor activity
INTERPRO	tr|A0A3P6NM69|A0A3P6NM69_ANISI	MSP domain-containing protein OS=Anisakis simplex OX=6269 GN=ASIM_LOCUS3967 PE=4 SV=1	96						IPR000535 (PFAM); IPR013783 (G3DSA:2.60.40.GENE3D); PTHR22947 (PANTHER); PTHR22947:SF3 (PANTHER); IPR000535 (PROSITE_PROFILES); IPR008962 (SUPERFAMILY)	no GO terms	no GO terms
INTERPRO	tr|A0A0M3JZS8|A0A0M3JZS8_ANISI	Uncharacterized protein OS=Anisakis simplex OX=6269 GN=ASIM_LOCUS13459 PE=3 SV=1	249						IPR008160 (PFAM); mobidb-lite (MOBIDB_LITE); mobidb-lite (MOBIDB_LITE); mobidb-lite (MOBIDB_LITE); mobidb-lite (MOBIDB_LITE); PTHR24637 (PANTHER); PTHR24637:SF281 (PANTHER)	no GO terms	no GO terms
INTERPRO	tr|A0A3P6SU66|A0A3P6SU66_ANISI	Uncharacterized protein OS=Anisakis simplex OX=6269 GN=ASIM_LOCUS20002 PE=4 SV=1	214						mobidb-lite (MOBIDB_LITE); mobidb-lite (MOBIDB_LITE); mobidb-lite (MOBIDB_LITE); mobidb-lite (MOBIDB_LITE); mobidb-lite (MOBIDB_LITE); mobidb-lite (MOBIDB_LITE)	no GO terms	no GO terms
INTERPRO	tr|A0A3P6S6N1|A0A3P6S6N1_ANISI	Uncharacterized protein OS=Anisakis simplex OX=6269 GN=ASIM_LOCUS19146 PE=4 SV=1	228						G3DSA:1.10.287.1490 (GENE3D); PTHR23159 (PANTHER); PTHR23159:SF42 (PANTHER); SSF90257 (SUPERFAMILY)	no GO terms	no GO terms
INTERPRO	tr|A0A3P6SKT8|A0A3P6SKT8_ANISI	Uncharacterized protein OS=Anisakis simplex OX=6269 GN=ASIM_LOCUS19187 PE=4 SV=1	187						G3DSA:3.40.30.10 (GENE3D); PF13899 (PFAM); mobidb-lite (MOBIDB_LITE); PTHR15337 (PANTHER); PTHR15337:SF11 (PANTHER); IPR036249 (SUPERFAMILY)	no GO terms	no GO terms
INTERPRO, GO-SLIM	tr|A0A0M3IZ45|A0A0M3IZ45_ANISI	Glutathione S-transferase 3 (inferred by orthology to a C. elegans protein) OS=Anisakis simplex OX=6269 GN=ASIM_LOCUS428 PE=4 SV=1	250	2	P:GO:0006575; P:GO:0006790	P:cellular modified amino acid metabolic process; P:sulfur compound metabolic process			IPR004046 (PFAM); G3DSA:1.20.1050.10 (GENE3D); G3DSA:3.40.30.10 (GENE3D); SFLDG01205 (SFLD); SFLDG00363 (SFLD); PTHR11571:SF224 (PANTHER); PTHR11571 (PANTHER); IPR004045 (PROSITE_PROFILES); IPR010987 (PROSITE_PROFILES); cd03039 (CDD); cd03192 (CDD); IPR036249 (SUPERFAMILY); IPR036282 (SUPERFAMILY)	P:GO:0006749; F:GO:0005515	P:glutathione metabolic process; F:protein binding
INTERPRO, GO-SLIM	tr|A0A0M3JUW3|A0A0M3JUW3_ANISI	Col_cuticle_N domain-containing protein OS=Anisakis simplex OX=6269 GN=ASIM_LOCUS11457 PE=3 SV=1	278	1	F:GO:0005198	F:structural molecule activity			IPR002486 (SMART); IPR008160 (PFAM); IPR002486 (PFAM); G3DSA:1.20.5.320 (GENE3D); mobidb-lite (MOBIDB_LITE); mobidb-lite (MOBIDB_LITE); mobidb-lite (MOBIDB_LITE); PTHR24637:SF236 (PANTHER); PTHR24637 (PANTHER)	F:GO:0042302	F:structural constituent of cuticle
INTERPRO, ANNOTATED	tr|A0A0M3JQU3|A0A0M3JQU3_ANISI	Sex muscle abnormal protein 5 (inferred by orthology to a C. elegans protein) OS=Anisakis simplex OX=6269 GN=ASIM_LOCUS9783 PE=4 SV=2	220	1	F:GO:0005515	F:protein binding			PR01887 (PRINTS); IPR000980 (PRINTS); IPR001452 (PRINTS); IPR001452 (SMART); IPR000980 (SMART); G3DSA:2.30.30.40 (GENE3D); G3DSA:2.30.30.40 (GENE3D); IPR001452 (PFAM); IPR000980 (PFAM); IPR036860 (G3DSA:3.30.505.GENE3D); PTHR19969 (PANTHER); IPR030219 (PTHR19969:PANTHER); IPR001452 (PROSITE_PROFILES); IPR000980 (PROSITE_PROFILES); IPR001452 (PROSITE_PROFILES); cd09941 (CDD); cd11804 (CDD); cd1180…	F:GO:0005515	F:protein binding
INTERPRO, ANNOTATED	tr|A0A158PNR2|A0A158PNR2_ANISI	Uncharacterized protein OS=Anisakis simplex OX=6269 GN=ASIM_LOCUS12135 PE=3 SV=1	312	0					IPR001534 (PFAM); IPR038479 (G3DSA:2.60.40.GENE3D); IPR001534 (PANTHER); PTHR21700:SF26 (PANTHER); IPR001534 (PANTHER); PTHR21700:SF26 (PANTHER)	C:GO:0009986	C:cell surface
INTERPRO	tr|A0A0M3JX55|A0A0M3JX55_ANISI	SHSP domain-containing protein OS=Anisakis simplex OX=6269 GN=ASIM_LOCUS12375 PE=3 SV=1	206						IPR001436 (PRINTS); IPR008978 (G3DSA:2.60.40.GENE3D); IPR002068 (PFAM); mobidb-lite (MOBIDB_LITE); mobidb-lite (MOBIDB_LITE); PTHR45640:SF26 (PANTHER); IPR001436 (PANTHER); IPR002068 (PROSITE_PROFILES); cd06526 (CDD); IPR008978 (SUPERFAMILY)	no GO terms	no GO terms
INTERPRO	tr|A0A3P6NBN6|A0A3P6NBN6_ANISI	Uncharacterized protein OS=Anisakis simplex OX=6269 GN=ASIM_LOCUS3537 PE=4 SV=1	48						no IPS match	no IPS match	no IPS match
INTERPRO	tr|A0A0M3JSA9|A0A0M3JSA9_ANISI	VWFA domain-containing protein OS=Anisakis simplex OX=6269 GN=ASIM_LOCUS10404 PE=4 SV=2	152						PR00453 (PRINTS); IPR002035 (SMART); IPR002035 (PFAM); IPR036465 (G3DSA:3.40.50.GENE3D); PTHR22588 (PANTHER); IPR002035 (PROSITE_PROFILES); IPR036465 (SUPERFAMILY)	no GO terms	no GO terms
INTERPRO	tr|A0A0M3JX96|A0A0M3JX96_ANISI	ML domain-containing protein OS=Anisakis simplex OX=6269 GN=ASIM_LOCUS12425 PE=3 SV=1	138						IPR003172 (SMART); IPR003172 (PFAM); G3DSA:2.60.40.770 (GENE3D); IPR039670 (PANTHER); PTHR11306:SF30 (PANTHER); IPR014756 (SUPERFAMILY)	no GO terms	no GO terms
INTERPRO, GO-SLIM	tr|A0A158PPI4|A0A158PPI4_ANISI	Uncharacterized protein OS=Anisakis simplex OX=6269 GN=ASIM_LOCUS14168 PE=3 SV=1	956	1	F:GO:0005198	F:structural molecule activity			IPR002486 (SMART); G3DSA:1.20.5.320 (GENE3D); IPR002486 (PFAM); IPR008160 (PFAM); mobidb-lite (MOBIDB_LITE); mobidb-lite (MOBIDB_LITE); mobidb-lite (MOBIDB_LITE); mobidb-lite (MOBIDB_LITE); mobidb-lite (MOBIDB_LITE); mobidb-lite (MOBIDB_LITE); mobidb-lite (MOBIDB_LITE); mobidb-lite (MOBIDB_LITE); mobidb-lite (MOBIDB_LITE); mobidb-lite (MOBIDB_LITE); mobidb-lite (MOBIDB_LITE); mobidb-lite (MOBIDB_…	F:GO:0042302	F:structural constituent of cuticle
INTERPRO	tr|A0A0M3JE57|A0A0M3JE57_ANISI	Uncharacterized protein OS=Anisakis simplex OX=6269 GN=ASIM_LOCUS5692 PE=4 SV=1	276						mobidb-lite (MOBIDB_LITE); mobidb-lite (MOBIDB_LITE); mobidb-lite (MOBIDB_LITE); mobidb-lite (MOBIDB_LITE); mobidb-lite (MOBIDB_LITE); mobidb-lite (MOBIDB_LITE)	no GO terms	no GO terms
INTERPRO	tr|A0A0M3K0X4|A0A0M3K0X4_ANISI	Uncharacterized protein OS=Anisakis simplex OX=6269 GN=ASIM_LOCUS13904 PE=4 SV=1	286						IPR003582 (SMART); IPR003582 (PFAM); IPR012674 (G3DSA:2.40.128.GENE3D); IPR014878 (PFAM); IPR045165 (PANTHER); PTHR15854:SF15 (PANTHER); IPR000742 (PROSITE_PROFILES); IPR003582 (PROSITE_PROFILES); cd00053 (CDD); IPR014878 (CDD); SSF57196 (SUPERFAMILY); IPR012674 (SUPERFAMILY)	no GO terms	no GO terms
INTERPRO	tr|A0A0M3JVU8|A0A0M3JVU8_ANISI	Uncharacterized protein OS=Anisakis simplex OX=6269 GN=ASIM_LOCUS11831 PE=4 SV=1	270						mobidb-lite (MOBIDB_LITE)	no GO terms	no GO terms
INTERPRO	tr|A0A3P6N545|A0A3P6N545_ANISI	Uncharacterized protein OS=Anisakis simplex OX=6269 GN=ASIM_LOCUS2373 PE=3 SV=1	162						IPR010480 (PFAM); IPR038412 (G3DSA:3.30.1120.GENE3D); PTHR37969 (PANTHER); PTHR37969:SF2 (PANTHER); SSF55149 (SUPERFAMILY)	no GO terms	no GO terms
INTERPRO, ANNOTATED	tr|A0A0M3K4M4|A0A0M3K4M4_ANISI	Uncharacterized protein OS=Anisakis simplex OX=6269 GN=ASIM_LOCUS15322 PE=4 SV=1	325	1	F:GO:0005515	F:protein binding			IPR001478 (SMART); IPR036034 (G3DSA:2.30.42.GENE3D); IPR041489 (PFAM); IPR036034 (G3DSA:2.30.42.GENE3D); PTHR31327:SF7 (PANTHER); IPR040264 (PANTHER); IPR001478 (PROSITE_PROFILES); IPR001478 (PROSITE_PROFILES); cd00992 (CDD); IPR036034 (SUPERFAMILY); IPR036034 (SUPERFAMILY)	F:GO:0005515	F:protein binding
INTERPRO	tr|A0A0M3K208|A0A0M3K208_ANISI	Uncharacterized protein OS=Anisakis simplex OX=6269 GN=ASIM_LOCUS14333 PE=4 SV=1	212						PTHR34401 (PANTHER); PTHR34401:SF3 (PANTHER)	no GO terms	no GO terms
INTERPRO	tr|A0A0M3JW99|A0A0M3JW99_ANISI	Ig-like domain-containing protein OS=Anisakis simplex OX=6269 GN=ASIM_LOCUS12016 PE=4 SV=1	199						IPR013098 (PFAM); IPR013783 (G3DSA:2.60.40.GENE3D); IPR013783 (G3DSA:2.60.40.GENE3D); PTHR45080 (PANTHER); PTHR45080:SF18 (PANTHER); IPR007110 (PROSITE_PROFILES); cd00096 (CDD); IPR036179 (SUPERFAMILY)	no GO terms	no GO terms
INTERPRO	tr|A0A3P6QGY7|A0A3P6QGY7_ANISI	Uncharacterized protein OS=Anisakis simplex OX=6269 GN=ASIM_LOCUS11373 PE=4 SV=1	205						PTHR34401:SF3 (PANTHER); PTHR34401 (PANTHER)	no GO terms	no GO terms
INTERPRO	tr|A0A0M3J081|A0A0M3J081_ANISI	Ig-like domain-containing protein OS=Anisakis simplex OX=6269 GN=ASIM_LOCUS17818 PE=4 SV=1	107						IPR003598 (SMART); IPR013098 (PFAM); IPR013783 (G3DSA:2.60.40.GENE3D); IPR007110 (PROSITE_PROFILES); IPR036179 (SUPERFAMILY)	no GO terms	no GO terms
INTERPRO, ANNOTATED	tr|A0A3P6NPL4|A0A3P6NPL4_ANISI	Uncharacterized protein OS=Anisakis simplex OX=6269 GN=ASIM_LOCUS4299 PE=4 SV=1	203	1	P:GO:0006508	P:proteolysis			IPR001930 (PRINTS); IPR045357 (PFAM); IPR042097 (G3DSA:2.60.40.GENE3D); PTHR11533 (PANTHER); PTHR11533:SF174 (PANTHER); IPR042097 (SUPERFAMILY)	P:GO:0006508	P:proteolysis
INTERPRO	tr|A0A0M3JZY8|A0A0M3JZY8_ANISI	Reelin domain-containing protein OS=Anisakis simplex OX=6269 GN=ASIM_LOCUS13533 PE=4 SV=1	173						IPR042307 (G3DSA:2.60.40.GENE3D); IPR002861 (PFAM); PTHR45828:SF19 (PANTHER); PTHR45828 (PANTHER); IPR002861 (PROSITE_PROFILES); IPR002861 (CDD)	no GO terms	no GO terms
INTERPRO	tr|A0A0M3KBL7|A0A0M3KBL7_ANISI	Pepsin-I3 domain-containing protein OS=Anisakis simplex OX=6269 GN=ASIM_LOCUS17765 PE=4 SV=1	108						IPR010480 (PFAM); IPR038412 (G3DSA:3.30.1120.GENE3D)	no GO terms	no GO terms
INTERPRO	tr|A0A0M3JN05|A0A0M3JN05_ANISI	Uncharacterized protein OS=Anisakis simplex OX=6269 GN=ASIM_LOCUS8788 PE=4 SV=1	94						mobidb-lite (MOBIDB_LITE); mobidb-lite (MOBIDB_LITE)	no GO terms	no GO terms
INTERPRO, ANNOTATED	tr|A0A0M3K1N2|A0A0M3K1N2_ANISI	GLOBIN domain-containing protein OS=Anisakis simplex OX=6269 GN=ASIM_LOCUS14194 PE=3 SV=1	143	2	F:GO:0019825; F:GO:0020037	F:oxygen binding; F:heme binding			IPR000971 (PFAM); IPR012292 (G3DSA:1.10.490.GENE3D); IPR009050 (SUPERFAMILY)	F:GO:0019825; F:GO:0020037	F:oxygen binding; F:heme binding
INTERPRO	tr|A0A3P6QI22|A0A3P6QI22_ANISI	Uncharacterized protein OS=Anisakis simplex OX=6269 GN=ASIM_LOCUS7843 PE=4 SV=1	82						no IPS match	no IPS match	no IPS match
INTERPRO	tr|A0A0M3JFS7|A0A0M3JFS7_ANISI	Uncharacterized protein OS=Anisakis simplex OX=6269 GN=ASIM_LOCUS6263 PE=4 SV=1	100						PTHR23159 (PANTHER); PTHR23159:SF42 (PANTHER)	no GO terms	no GO terms
INTERPRO	tr|A0A0M3JYS8|A0A0M3JYS8_ANISI	Uncharacterized protein OS=Anisakis simplex OX=6269 GN=ASIM_LOCUS13045 PE=4 SV=1	230						no IPS match	no IPS match	no IPS match
INTERPRO	tr|A0A0M3K6J1|A0A0M3K6J1_ANISI	Uncharacterized protein OS=Anisakis simplex OX=6269 GN=ASIM_LOCUS15989 PE=4 SV=1	378						IPR021010 (PFAM); IPR021010 (PANTHER); SSF141739 (SUPERFAMILY); SSF141739 (SUPERFAMILY)	no GO terms	no GO terms
INTERPRO	tr|A0A3P6PN74|A0A3P6PN74_ANISI	Uncharacterized protein OS=Anisakis simplex OX=6269 GN=ASIM_LOCUS8199 PE=3 SV=1	180						IPR008160 (PFAM); mobidb-lite (MOBIDB_LITE); mobidb-lite (MOBIDB_LITE); mobidb-lite (MOBIDB_LITE); PTHR24637:SF301 (PANTHER); PTHR24637 (PANTHER)	no GO terms	no GO terms
INTERPRO	tr|A0A0M3JDV7|A0A0M3JDV7_ANISI	Uncharacterized protein OS=Anisakis simplex OX=6269 GN=ASIM_LOCUS5588 PE=3 SV=1	67						IPR008160 (PFAM); mobidb-lite (MOBIDB_LITE); PTHR24637:SF357 (PANTHER); PTHR24637 (PANTHER)	no GO terms	no GO terms
INTERPRO, ANNOTATED	tr|A0A0M3KIQ4|A0A0M3KIQ4_ANISI	Uncharacterized protein OS=Anisakis simplex OX=6269 GN=ASIM_LOCUS20252 PE=3 SV=1	143	0					IPR001534 (PFAM); IPR038479 (G3DSA:2.60.40.GENE3D); PTHR21700:SF1 (PANTHER); IPR001534 (PANTHER)	C:GO:0009986	C:cell surface
INTERPRO, GO-SLIM	tr|A0A0M3JF26|A0A0M3JF26_ANISI	SERPIN domain-containing protein OS=Anisakis simplex OX=6269 GN=ASIM_LOCUS6008 PE=3 SV=1	164	2	F:GO:0098772; C:GO:0005615	F:molecular function regulator; C:extracellular space			IPR023796 (SMART); IPR042185 (G3DSA:2.30.39.GENE3D); IPR023796 (PFAM); IPR015557 (PTHR11461:PANTHER); IPR000215 (PANTHER); IPR036186 (SUPERFAMILY)	F:GO:0004867; C:GO:0005615	F:serine-type endopeptidase inhibitor activity; C:extracellular space
INTERPRO	tr|A0A0M3K9E4|A0A0M3K9E4_ANISI	Uncharacterized protein OS=Anisakis simplex OX=6269 GN=ASIM_LOCUS16992 PE=4 SV=1	257						mobidb-lite (MOBIDB_LITE)	no GO terms	no GO terms
INTERPRO	tr|A0A3P6QPG2|A0A3P6QPG2_ANISI	Uncharacterized protein OS=Anisakis simplex OX=6269 GN=ASIM_LOCUS12656 PE=4 SV=1	762						IPR021010 (PFAM); mobidb-lite (MOBIDB_LITE); mobidb-lite (MOBIDB_LITE); IPR021010 (PANTHER); PTHR31578:SF7 (PANTHER); IPR021010 (PANTHER); PTHR31578:SF7 (PANTHER); SSF141739 (SUPERFAMILY); SSF141739 (SUPERFAMILY); SSF141739 (SUPERFAMILY); SSF141739 (SUPERFAMILY)	no GO terms	no GO terms
INTERPRO, ANNOTATED	tr|A0A0M3K0Q8|A0A0M3K0Q8_ANISI	LIM and SH3 domain protein (inferred by orthology to a C. elegans protein) OS=Anisakis simplex OX=6269 GN=ASIM_LOCUS13833 PE=4 SV=1	432	1	F:GO:0005515	F:protein binding			IPR001452 (PRINTS); IPR000900 (SMART); IPR001781 (SMART); IPR001452 (SMART); IPR001452 (PFAM); IPR001781 (PFAM); G3DSA:2.10.110.10 (GENE3D); G3DSA:2.30.30.40 (GENE3D); IPR000900 (PFAM); mobidb-lite (MOBIDB_LITE); mobidb-lite (MOBIDB_LITE); PTHR46218 (PANTHER); PTHR46218:SF4 (PANTHER); IPR001781 (PROSITE_PROFILES); IPR001452 (PROSITE_PROFILES); IPR000900 (PROSITE_PROFILES); cd11789 (CDD); IPR03602…	F:GO:0005515	F:protein binding
INTERPRO	tr|A0A0M3JEI5|A0A0M3JEI5_ANISI	Uncharacterized protein OS=Anisakis simplex OX=6269 GN=ASIM_LOCUS5818 PE=4 SV=1	86						no IPS match	no IPS match	no IPS match
EC Classes	#Seqs
1.- Oxidoreductases	8
2.- Transferases	7
3.- Hydrolases	10
4.- Lyases	4
5.- Isomerases	3
6.- Ligases	0
7.- Translocases	0

## Sheet: int
Results of enzyme identification and its classes annotation
Tags	SeqName	Description	Length	#GO	GO Ids	GO Names	Enzyme Codes	Enzyme Names	InterPro Ids	InterPro GO Ids	Inter Pro GO Names
INTERPRO, GO-SLIM	tr|A0A0M3JSI2|A0A0M3JSI2_ANISI	Histidine-rich membrane protein KE4 homolog 2 (inferred by orthology to a C. elegans protein) OS=Anisakis simplex OX=6269 GN=ASIM_LOCUS10498 PE=4 SV=1	543	2	P:GO:0055085; F:GO:0005215	P:transmembrane transport; F:transporter activity	EC:7	Translocases	IPR003689 (PFAM); mobidb-lite (MOBIDB_LITE); mobidb-lite (MOBIDB_LITE); mobidb-lite (MOBIDB_LITE); mobidb-lite (MOBIDB_LITE); mobidb-lite (MOBIDB_LITE); mobidb-lite (MOBIDB_LITE); PTHR16950 (PANTHER); PTHR16950:SF25 (PANTHER); PTHR16950:SF25 (PANTHER); PTHR16950 (PANTHER); PS51257 (PROSITE_PROFILES)	P:GO:0030001; P:GO:0055085; F:GO:0046873; C:GO:0016020	P:metal ion transport; P:transmembrane transport; F:metal ion transmembrane transporter activity; C:membrane
INTERPRO, GO-SLIM	tr|A0A0M3JSY8|A0A0M3JSY8_ANISI	ATP synthase subunit d, mitochondrial OS=Anisakis simplex OX=6269 GN=ASIM_LOCUS10674 PE=3 SV=1	205	6	P:GO:0055085; P:GO:0055086; P:GO:1901135; F:GO:0005215; C:GO:0005739; C:GO:0032991	P:transmembrane transport; P:nucleobase-containing small molecule metabolic process; P:carbohydrate derivative metabolic process; F:transporter activity; C:mitochondrion; C:protein-containing complex	EC:7	Translocases	IPR008689 (PFAM); IPR036228 (G3DSA:6.10.280.GENE3D); PTHR12700:SF12 (PANTHER); IPR008689 (PANTHER); IPR036228 (SUPERFAMILY)	P:GO:0015986; F:GO:0015078; C:GO:0000276	P:ATP synthesis coupled proton transport; F:proton transmembrane transporter activity; C:mitochondrial proton-transporting ATP synthase complex, coupling factor F(o)
INTERPRO, GO-SLIM	tr|A0A0M3JR39|A0A0M3JR39_ANISI	Sidoreflexin OS=Anisakis simplex OX=6269 GN=ASIM_LOCUS9905 PE=3 SV=1	324	2	P:GO:0055085; F:GO:0005215	P:transmembrane transport; F:transporter activity	EC:7	Translocases	IPR004686 (TIGRFAM); IPR004686 (PFAM); IPR004686 (PANTHER); PTHR11153:SF8 (PANTHER)	P:GO:0006811; P:GO:0055085; F:GO:0015075; C:GO:0016020	P:ion transport; P:transmembrane transport; F:ion transmembrane transporter activity; C:membrane
INTERPRO, GO-SLIM	tr|A0A0M3K232|A0A0M3K232_ANISI	Voltage-dependent anion-selective channel protein 3 OS=Anisakis simplex OX=6269 GN=ASIM_LOCUS14363 PE=3 SV=1	249	4	P:GO:0044782; P:GO:0055085; F:GO:0005215; C:GO:0005739	P:cilium organization; P:transmembrane transport; F:transporter activity; C:mitochondrion	EC:7	Translocases	IPR001925 (PRINTS); IPR023614 (G3DSA:2.40.160.GENE3D); IPR027246 (PFAM); IPR001925 (PANTHER); IPR030271 (PTHR11743:PANTHER); IPR001925 (CDD)	P:GO:0055085; P:GO:0098656; P:GO:1902017; F:GO:0008308; C:GO:0005739; C:GO:0005741	P:transmembrane transport; P:anion transmembrane transport; P:regulation of cilium assembly; F:voltage-gated anion channel activity; C:mitochondrion; C:mitochondrial outer membrane
INTERPRO, GO-SLIM	tr|A0A0M3K6Q9|A0A0M3K6Q9_ANISI	ADP/ATP translocase OS=Anisakis simplex OX=6269 GN=ASIM_LOCUS16057 PE=3 SV=1	305	3	P:GO:0055085; F:GO:0005215; C:GO:0005739	P:transmembrane transport; F:transporter activity; C:mitochondrion	EC:7	Translocases	IPR002113 (PRINTS); IPR002067 (PRINTS); IPR018108 (PFAM); IPR023395 (G3DSA:1.50.40.GENE3D); PTHR45635:SF17 (PANTHER); IPR002113 (PANTHER); IPR018108 (PROSITE_PROFILES); IPR018108 (PROSITE_PROFILES); IPR018108 (PROSITE_PROFILES); IPR023395 (SUPERFAMILY)	P:GO:0055085; P:GO:0140021; P:GO:1990544; F:GO:0005471; C:GO:0005743	P:transmembrane transport; P:mitochondrial ADP transmembrane transport; P:mitochondrial ATP transmembrane transport; F:ATP:ADP antiporter activity; C:mitochondrial inner membrane
INTERPRO, GO-SLIM	tr|A0A0M3K2R3|A0A0M3K2R3_ANISI	Uncharacterized protein OS=Anisakis simplex OX=6269 GN=ASIM_LOCUS14636 PE=4 SV=1	494	2	P:GO:0055085; F:GO:0005215	P:transmembrane transport; F:transporter activity	EC:7	Translocases	G3DSA:1.20.1740.10 (GENE3D); PIRSF006060 (PIRSF); IPR002293 (PFAM); PTHR11785 (PANTHER); PTHR11785:SF421 (PANTHER)	P:GO:0055085; F:GO:0022857; C:GO:0016020	P:transmembrane transport; F:transmembrane transporter activity; C:membrane
INTERPRO, GO-SLIM	tr|A0A0M3JR99|A0A0M3JR99_ANISI	Phosphate carrier protein, mitochondrial OS=Anisakis simplex OX=6269 GN=ASIM_LOCUS9973 PE=3 SV=1	466	2	P:GO:0055085; F:GO:0005215	P:transmembrane transport; F:transporter activity	EC:7	Translocases	IPR018108 (PFAM); IPR023395 (G3DSA:1.50.40.GENE3D); IPR044677 (PANTHER); PTHR45671:SF2 (PANTHER); IPR018108 (PROSITE_PROFILES); IPR018108 (PROSITE_PROFILES); IPR018108 (PROSITE_PROFILES); IPR023395 (SUPERFAMILY)	P:GO:1990547; F:GO:0005315	P:mitochondrial phosphate ion transmembrane transport; F:inorganic phosphate transmembrane transporter activity
INTERPRO, GO-SLIM	tr|A0A0M3K1Y0|A0A0M3K1Y0_ANISI	Uncharacterized protein OS=Anisakis simplex OX=6269 GN=ASIM_LOCUS14302 PE=4 SV=1	1681	1	F:GO:0005215	F:transporter activity	EC:7	Translocases	IPR001846 (SMART); IPR015255 (SMART); IPR001747 (SMART); G3DSA:2.20.80.10 (GENE3D); IPR001747 (PFAM); IPR015255 (PFAM); IPR015816 (G3DSA:2.30.230.GENE3D); IPR001846 (PFAM); IPR011030 (G3DSA:1.25.10.GENE3D); mobidb-lite (MOBIDB_LITE); PTHR23345:SF12 (PANTHER); PTHR23345 (PANTHER); IPR001846 (PROSITE_PROFILES); IPR001747 (PROSITE_PROFILES); IPR015819 (SUPERFAMILY); IPR015819 (SUPERFAMILY); IPR01103…	P:GO:0006869; F:GO:0005319	P:lipid transport; F:lipid transporter activity
INTERPRO, GO-SLIM	tr|A0A0M3K6B4|A0A0M3K6B4_ANISI	Alanine--glyoxylate aminotransferase 2-like (inferred by orthology to a C. elegans protein) OS=Anisakis simplex OX=6269 GN=ASIM_LOCUS15912 PE=3 SV=1	514	1	F:GO:0016740	F:transferase activity	EC:2.6.1	Transferring nitrogenous groups	IPR015422 (G3DSA:3.90.1150.GENE3D); IPR015421 (G3DSA:3.40.640.GENE3D); IPR005814 (PIRSF); IPR005814 (PFAM); PTHR45688 (PANTHER); PTHR45688:SF13 (PANTHER); IPR005814 (CDD); IPR015424 (SUPERFAMILY)	F:GO:0003824; F:GO:0008483; F:GO:0030170	F:catalytic activity; F:transaminase activity; F:pyridoxal phosphate binding
INTERPRO, GO-SLIM	tr|A0A0M3K059|A0A0M3K059_ANISI	Pyruvate carboxylase OS=Anisakis simplex OX=6269 GN=ASIM_LOCUS13613 PE=4 SV=1	1242	2	P:GO:0005975; F:GO:0016874	P:carbohydrate metabolic process; F:ligase activity	EC:6.4.1.1	Pyruvate carboxylase	IPR005482 (SMART); IPR005481 (PFAM); IPR005479 (PFAM); IPR005482 (PFAM); G3DSA:3.40.50.20 (GENE3D); G3DSA:3.10.600.10 (GENE3D); G3DSA:2.40.50.100 (GENE3D); IPR003379 (PFAM); IPR000089 (PFAM); IPR000891 (PFAM); IPR013815 (G3DSA:3.30.1490.GENE3D); IPR013785 (G3DSA:3.20.20.GENE3D); IPR005930 (TIGRFAM); G3DSA:3.30.470.20 (GENE3D); PTHR43778 (PANTHER); IPR011764 (PROSITE_PROFILES); IPR000891 (PROSITE_…	P:GO:0006090; P:GO:0006094; F:GO:0003824; F:GO:0004736; F:GO:0005524; F:GO:0046872	P:pyruvate metabolic process; P:gluconeogenesis; F:catalytic activity; F:pyruvate carboxylase activity; F:ATP binding; F:metal ion binding
INTERPRO, GO-SLIM	tr|A0A0M3JPF6|A0A0M3JPF6_ANISI	Oxoglutarate dehydrogenase (succinyl-transferring) OS=Anisakis simplex OX=6269 GN=ASIM_LOCUS9288 PE=3 SV=1	141	2	P:GO:0006091; F:GO:0016491	P:generation of precursor metabolites and energy; F:oxidoreductase activity	EC:1.2.4.2	Oxoglutarate dehydrogenase (succinyl-transferring)	IPR005475 (SMART); G3DSA:3.40.50.12470 (GENE3D); IPR005475 (PFAM); IPR011603 (PANTHER); PTHR23152:SF4 (PANTHER); IPR029061 (SUPERFAMILY)	P:GO:0006099; F:GO:0004591; F:GO:0030976	P:tricarboxylic acid cycle; F:oxoglutarate dehydrogenase (succinyl-transferring) activity; F:thiamine pyrophosphate binding
INTERPRO, GO-SLIM	tr|A0A3P6SZK1|A0A3P6SZK1_ANISI	Oxoglutarate dehydrogenase (succinyl-transferring) OS=Anisakis simplex OX=6269 GN=ASIM_LOCUS16907 PE=3 SV=1	797	2	P:GO:0006091; F:GO:0016491	P:generation of precursor metabolites and energy; F:oxidoreductase activity	EC:1.2.4.2	Oxoglutarate dehydrogenase (succinyl-transferring)	IPR005475 (SMART); IPR005475 (PFAM); G3DSA:3.40.50.970 (GENE3D); IPR011603 (PIRSF); G3DSA:1.10.287.1150 (GENE3D); IPR001017 (PFAM); IPR031717 (PFAM); G3DSA:3.40.50.12470 (GENE3D); IPR011603 (PANTHER); IPR029061 (SUPERFAMILY); IPR029061 (SUPERFAMILY)	P:GO:0006099; F:GO:0004591; F:GO:0016624; F:GO:0030976	P:tricarboxylic acid cycle; F:oxoglutarate dehydrogenase (succinyl-transferring) activity; F:oxidoreductase activity, acting on the aldehyde or oxo group of donors, disulfide as acceptor; F:thiamine pyrophosphate binding
INTERPRO, GO-SLIM	tr|A0A0M3KHK3|A0A0M3KHK3_ANISI	Epidermal retinol dehydrogenase 2 (inferred by orthology to a human protein) OS=Anisakis simplex OX=6269 GN=ASIM_LOCUS19851 PE=4 SV=1	129	1	F:GO:0016491	F:oxidoreductase activity	EC:1	Oxidoreductases	G3DSA:3.40.50.720 (GENE3D); IPR002347 (PFAM); PTHR24322 (PANTHER); IPR036291 (SUPERFAMILY)	F:GO:0016491	F:oxidoreductase activity
INTERPRO, GO-SLIM	tr|A0A0M3J8X8|A0A0M3J8X8_ANISI	Pyr_redox_2 domain-containing protein OS=Anisakis simplex OX=6269 GN=ASIM_LOCUS3861 PE=4 SV=1	176	1	F:GO:0016491	F:oxidoreductase activity	EC:1	Oxidoreductases	PR00368 (PRINTS); PR00411 (PRINTS); IPR036188 (G3DSA:3.50.50.GENE3D); IPR023753 (PFAM); PTHR22912:SF151 (PANTHER); PTHR22912 (PANTHER); IPR036188 (SUPERFAMILY)	F:GO:0016491	F:oxidoreductase activity
INTERPRO, GO-SLIM	tr|A0A0M3JH42|A0A0M3JH42_ANISI	NADH-cytochrome b5 reductase, putative (inferred by orthology to a S. mansoni protein) OS=Anisakis simplex OX=6269 GN=ASIM_LOCUS6731 PE=4 SV=1	121	1	F:GO:0016491	F:oxidoreductase activity	EC:1	Oxidoreductases	PR00406 (PRINTS); IPR008333 (PFAM); G3DSA:2.40.30.10 (GENE3D); IPR039261 (G3DSA:3.40.50.GENE3D); PTHR19370:SF121 (PANTHER); IPR001834 (PANTHER); IPR039261 (SUPERFAMILY); IPR017938 (SUPERFAMILY)	F:GO:0016491	F:oxidoreductase activity
INTERPRO, GO-SLIM	tr|A0A3P6QS93|A0A3P6QS93_ANISI	Uncharacterized protein OS=Anisakis simplex OX=6269 GN=ASIM_LOCUS12097 PE=3 SV=1	839	1	F:GO:0016491	F:oxidoreductase activity	EC:1	Oxidoreductases	IPR032503 (PFAM); IPR013977 (PFAM); IPR027266 (G3DSA:3.30.1360.GENE3D); G3DSA:2.40.30.110 (GENE3D); IPR006222 (PFAM); G3DSA:3.30.9.10 (GENE3D); G3DSA:3.30.70.1400 (GENE3D); IPR036188 (G3DSA:3.50.50.GENE3D); IPR006076 (PFAM); PTHR13847:SF187 (PANTHER); PTHR13847 (PANTHER); SSF103025 (SUPERFAMILY); SSF54373 (SUPERFAMILY); IPR036188 (SUPERFAMILY); IPR029043 (SUPERFAMILY)	F:GO:0005515; F:GO:0016491	F:protein binding; F:oxidoreductase activity
INTERPRO, GO-SLIM	tr|A0A0M3JB20|A0A0M3JB20_ANISI	Dihydrolipoyl dehydrogenase, mitochondrial (inferred by orthology to a C. elegans protein) OS=Anisakis simplex OX=6269 GN=ASIM_LOCUS4602 PE=4 SV=1	180	1	F:GO:0016491	F:oxidoreductase activity	EC:1	Oxidoreductases	PR00411 (PRINTS); IPR016156 (G3DSA:3.30.390.GENE3D); IPR004099 (PFAM); IPR036188 (G3DSA:3.50.50.GENE3D); IPR023753 (PFAM); PTHR22912:SF151 (PANTHER); PTHR22912 (PANTHER); IPR016156 (SUPERFAMILY); IPR036188 (SUPERFAMILY)	P:GO:0045454; F:GO:0016491; F:GO:0050660	P:cell redox homeostasis; F:oxidoreductase activity; F:flavin adenine dinucleotide binding
INTERPRO, GO-SLIM	tr|A0A158PMW3|A0A158PMW3_ANISI	Sacchrp_dh_NADP domain-containing protein OS=Anisakis simplex OX=6269 GN=ASIM_LOCUS10045 PE=4 SV=1	289	1	F:GO:0016491	F:oxidoreductase activity	EC:1	Oxidoreductases	IPR005097 (PFAM); G3DSA:3.40.50.720 (GENE3D); PTHR12286:SF5 (PANTHER); PTHR12286 (PANTHER); IPR036291 (SUPERFAMILY)	F:GO:0016491	F:oxidoreductase activity
INTERPRO, GO-SLIM	tr|A0A0M3KCD2|A0A0M3KCD2_ANISI	Uncharacterized protein OS=Anisakis simplex OX=6269 GN=ASIM_LOCUS18030 PE=4 SV=1	354	1	F:GO:0016491	F:oxidoreductase activity	EC:1	Oxidoreductases	IPR015939 (PFAM); IPR036188 (G3DSA:3.50.50.GENE3D); IPR003953 (PFAM); G3DSA:1.20.58.100 (GENE3D); G3DSA:4.10.80.40 (GENE3D); IPR036188 (G3DSA:3.50.50.GENE3D); PTHR11632:SF37 (PANTHER); IPR030664 (PANTHER); PTHR11632:SF37 (PANTHER); IPR037099 (SUPERFAMILY); IPR036188 (SUPERFAMILY)	F:GO:0016491	F:oxidoreductase activity
INTERPRO, GO-SLIM	tr|A0A0M3JRB2|A0A0M3JRB2_ANISI	Succinate dehydrogenase [ubiquinone] iron-sulfur subunit, mitochondrial OS=Anisakis simplex OX=6269 GN=ASIM_LOCUS9988 PE=3 SV=1	279	2	P:GO:0006091; F:GO:0016491	P:generation of precursor metabolites and energy; F:oxidoreductase activity	EC:1	Oxidoreductases	IPR025192 (PFAM); PF13534 (PFAM); IPR009051 (G3DSA:1.10.1060.GENE3D); IPR012675 (G3DSA:3.10.20.GENE3D); IPR004489 (TIGRFAM); PTHR11921 (PANTHER); PTHR11921:SF29 (PANTHER); IPR017896 (PROSITE_PROFILES); IPR001041 (PROSITE_PROFILES); IPR001041 (CDD); SSF46548 (SUPERFAMILY); IPR036010 (SUPERFAMILY)	P:GO:0006099; F:GO:0009055; F:GO:0016491; F:GO:0051536	P:tricarboxylic acid cycle; F:electron transfer activity; F:oxidoreductase activity; F:iron-sulfur cluster binding
INTERPRO, GO-SLIM	tr|A0A0M3JCR4|A0A0M3JCR4_ANISI	Glutamate dehydrogenase, mitochondrial (inferred by orthology to a D. melanogaster protein) OS=Anisakis simplex OX=6269 GN=ASIM_LOCUS5196 PE=3 SV=1	221	2	P:GO:0006520; F:GO:0016491	P:cellular amino acid metabolic process; F:oxidoreductase activity	EC:1	Oxidoreductases	IPR006096 (SMART); G3DSA:3.40.50.720 (GENE3D); IPR006096 (PFAM); PTHR11606 (PANTHER); PTHR11606:SF15 (PANTHER); IPR036291 (SUPERFAMILY)	P:GO:0006520; F:GO:0016491	P:cellular amino acid metabolic process; F:oxidoreductase activity
INTERPRO, GO-SLIM	tr|A0A0M3JNJ2|A0A0M3JNJ2_ANISI	Aldedh domain-containing protein OS=Anisakis simplex OX=6269 GN=ASIM_LOCUS8975 PE=4 SV=1	137	1	F:GO:0016491	F:oxidoreductase activity	EC:1	Oxidoreductases	IPR015590 (PFAM); IPR016162 (G3DSA:3.40.605.GENE3D); PTHR11699 (PANTHER); PTHR11699:SF190 (PANTHER); IPR016161 (SUPERFAMILY)	F:GO:0016491	F:oxidoreductase activity
INTERPRO, GO-SLIM	tr|A0A0M3JSL7|A0A0M3JSL7_ANISI	Oxidored_q6 domain-containing protein OS=Anisakis simplex OX=6269 GN=ASIM_LOCUS10535 PE=3 SV=1	213	2	F:GO:0005215; F:GO:0016491	F:transporter activity; F:oxidoreductase activity	EC:7.1.1.2; EC:1.6.5.11; EC:1.6.5.2	NADH:ubiquinone reductase (H(+)-translocating); NADH dehydrogenase (quinone); NAD(P)H dehydrogenase (quinone)	IPR006138 (TIGRFAM); IPR006137 (PFAM); G3DSA:3.40.50.12280 (GENE3D); PTHR11995:SF22 (PANTHER); PTHR11995 (PANTHER); IPR006138 (HAMAP); SSF56770 (SUPERFAMILY)	F:GO:0008137; F:GO:0048038; F:GO:0051536; F:GO:0051539	F:NADH dehydrogenase (ubiquinone) activity; F:quinone binding; F:iron-sulfur cluster binding; F:4 iron, 4 sulfur cluster binding
INTERPRO, GO-SLIM	tr|A0A0M3JUG1|A0A0M3JUG1_ANISI	NADH dehydrogenase [ubiquinone] iron-sulfur protein 3, mitochondrial OS=Anisakis simplex OX=6269 GN=ASIM_LOCUS11280 PE=3 SV=1	244	2	F:GO:0005215; F:GO:0016491	F:transporter activity; F:oxidoreductase activity	EC:7.1.1.2; EC:1.6.5.11; EC:1.6.5.2	NADH:ubiquinone reductase (H(+)-translocating); NADH dehydrogenase (quinone); NAD(P)H dehydrogenase (quinone)	IPR037232 (G3DSA:3.30.460.GENE3D); IPR001268 (PFAM); IPR010218 (TIGRFAM); PTHR10884 (PANTHER); IPR010218 (HAMAP); IPR037232 (SUPERFAMILY)	F:GO:0008137; F:GO:0016651	F:NADH dehydrogenase (ubiquinone) activity; F:oxidoreductase activity, acting on NAD(P)H
INTERPRO, GO-SLIM	tr|A0A0M3KJR2|A0A0M3KJR2_ANISI	V-type proton ATPase subunit a OS=Anisakis simplex OX=6269 GN=ASIM_LOCUS20610 PE=3 SV=1	165	4	P:GO:0055085; F:GO:0005215; F:GO:0140657; C:GO:0032991	P:transmembrane transport; F:transporter activity; F:ATP-dependent activity; C:protein-containing complex	EC:7.1.3.1	H(+)-exporting diphosphatase	IPR002490 (PFAM); PTHR11629:SF58 (PANTHER); IPR002490 (PANTHER)	P:GO:1902600; F:GO:0046961; C:GO:0033179	P:proton transmembrane transport; F:proton-transporting ATPase activity, rotational mechanism; C:proton-transporting V-type ATPase, V0 domain
INTERPRO, GO-SLIM	tr|A0A0M3JVS3|A0A0M3JVS3_ANISI	H(+)-transporting two-sector ATPase OS=Anisakis simplex OX=6269 GN=ASIM_LOCUS11802 PE=3 SV=1	628	4	P:GO:0055085; F:GO:0005215; F:GO:0140657; C:GO:0032991	P:transmembrane transport; F:transporter activity; F:ATP-dependent activity; C:protein-containing complex	EC:7.1.3.1	H(+)-exporting diphosphatase	IPR024034 (G3DSA:1.10.1140.GENE3D); IPR027417 (G3DSA:3.40.50.GENE3D); IPR000194 (PFAM); IPR023366 (G3DSA:2.40.30.GENE3D); IPR004100 (PFAM); IPR031686 (PFAM); G3DSA:2.40.50.100 (GENE3D); IPR005725 (TIGRFAM); IPR022878 (PANTHER); PTHR43607:SF1 (PANTHER); IPR022878 (HAMAP); cd01134 (CDD); cd18119 (CDD); cd18111 (CDD); IPR027417 (SUPERFAMILY); SSF47917 (SUPERFAMILY); IPR036121 (SUPERFAMILY)	P:GO:0046034; P:GO:1902600; F:GO:0005524; F:GO:0046961; C:GO:0033180	P:ATP metabolic process; P:proton transmembrane transport; F:ATP binding; F:proton-transporting ATPase activity, rotational mechanism; C:proton-transporting V-type ATPase, V1 domain
INTERPRO, GO-SLIM	tr|A0A0M3JAU1|A0A0M3JAU1_ANISI	UDP-glucuronosyltransferase OS=Anisakis simplex OX=6269 GN=ASIM_LOCUS4522 PE=3 SV=1	144	1	F:GO:0016740	F:transferase activity	EC:2.4	Glycosyltransferases	G3DSA:3.40.50.2000 (GENE3D); IPR002213 (PFAM); PTHR48043:SF119 (PANTHER); PTHR48043 (PANTHER); SSF53756 (SUPERFAMILY)	F:GO:0008194	F:UDP-glycosyltransferase activity
INTERPRO, GO-SLIM	tr|A0A0M3K9G7|A0A0M3K9G7_ANISI	Glucuronosyltransferase OS=Anisakis simplex OX=6269 GN=ASIM_LOCUS17016 PE=4 SV=1	433	1	F:GO:0016740	F:transferase activity	EC:2.4	Glycosyltransferases	IPR002213 (PFAM); G3DSA:3.40.50.2000 (GENE3D); PTHR48043 (PANTHER); PTHR48043:SF5 (PANTHER); IPR002213 (CDD); SSF53756 (SUPERFAMILY)	F:GO:0008194	F:UDP-glycosyltransferase activity
INTERPRO, GO-SLIM	tr|A0A0M3K2C3|A0A0M3K2C3_ANISI	Uncharacterized protein OS=Anisakis simplex OX=6269 GN=ASIM_LOCUS14466 PE=3 SV=1	557	2	P:GO:0005975; F:GO:0016787	P:carbohydrate metabolic process; F:hydrolase activity	EC:3.2.1	Glycosylases	IPR000322 (PFAM); IPR013780 (G3DSA:2.60.40.GENE3D); IPR013780 (G3DSA:2.60.40.GENE3D); G3DSA:3.20.20.80 (GENE3D); PTHR22762 (PANTHER); PTHR22762:SF133 (PANTHER); SSF51011 (SUPERFAMILY); IPR017853 (SUPERFAMILY)	P:GO:0005975; F:GO:0004553	P:carbohydrate metabolic process; F:hydrolase activity, hydrolyzing O-glycosyl compounds
INTERPRO, GO-SLIM	tr|A0A0M3K4N2|A0A0M3K4N2_ANISI	P-type domain-containing protein OS=Anisakis simplex OX=6269 GN=ASIM_LOCUS15330 PE=3 SV=1	1553	2	P:GO:0005975; F:GO:0016787	P:carbohydrate metabolic process; F:hydrolase activity	EC:3.2.1	Glycosylases	IPR000519 (SMART); IPR000519 (PFAM); IPR000322 (PFAM); IPR000322 (PFAM); IPR044913 (G3DSA:4.10.110.GENE3D); G3DSA:3.20.20.80 (GENE3D); IPR031727 (PFAM); IPR013780 (G3DSA:2.60.40.GENE3D); IPR013780 (G3DSA:2.60.40.GENE3D); G3DSA:2.60.40.1760 (GENE3D); IPR013780 (G3DSA:2.60.40.GENE3D); mobidb-lite (MOBIDB_LITE); PTHR22762 (PANTHER); PTHR22762:SF94 (PANTHER); IPR000519 (PROSITE_PROFILES); IPR000519 (…	P:GO:0005975; F:GO:0003824; F:GO:0004553; F:GO:0030246	P:carbohydrate metabolic process; F:catalytic activity; F:hydrolase activity, hydrolyzing O-glycosyl compounds; F:carbohydrate binding
INTERPRO, GO-SLIM	tr|A0A0M3K9Z2|A0A0M3K9Z2_ANISI	NtCtMGAM_N domain-containing protein OS=Anisakis simplex OX=6269 GN=ASIM_LOCUS17190 PE=3 SV=1	475	2	P:GO:0005975; F:GO:0016787	P:carbohydrate metabolic process; F:hydrolase activity	EC:3.2.1	Glycosylases	G3DSA:2.60.40.1760 (GENE3D); G3DSA:3.20.20.80 (GENE3D); IPR000322 (PFAM); IPR031727 (PFAM); PTHR22762 (PANTHER); PTHR22762:SF94 (PANTHER); PTHR22762 (PANTHER); PTHR22762:SF94 (PANTHER); cd14752 (CDD); IPR011013 (SUPERFAMILY); IPR017853 (SUPERFAMILY)	P:GO:0005975; F:GO:0003824; F:GO:0004553; F:GO:0030246	P:carbohydrate metabolic process; F:catalytic activity; F:hydrolase activity, hydrolyzing O-glycosyl compounds; F:carbohydrate binding
INTERPRO, GO-SLIM	tr|A0A0M3KAB8|A0A0M3KAB8_ANISI	Uncharacterized protein OS=Anisakis simplex OX=6269 GN=ASIM_LOCUS17316 PE=3 SV=1	202	2	P:GO:0005975; F:GO:0016787	P:carbohydrate metabolic process; F:hydrolase activity	EC:3.2.1	Glycosylases	IPR013780 (G3DSA:2.60.40.GENE3D); G3DSA:3.20.20.80 (GENE3D); IPR000322 (PFAM); PTHR22762 (PANTHER); PTHR22762:SF133 (PANTHER); PTHR22762:SF133 (PANTHER); PTHR22762 (PANTHER); IPR017853 (SUPERFAMILY); SSF51011 (SUPERFAMILY)	P:GO:0005975; F:GO:0004553	P:carbohydrate metabolic process; F:hydrolase activity, hydrolyzing O-glycosyl compounds
INTERPRO, GO-SLIM	tr|A0A158PMY7|A0A158PMY7_ANISI	P-type domain-containing protein OS=Anisakis simplex OX=6269 GN=ASIM_LOCUS10208 PE=3 SV=1	1020	2	P:GO:0005975; F:GO:0016787	P:carbohydrate metabolic process; F:hydrolase activity	EC:3.2.1	Glycosylases	IPR000519 (SMART); G3DSA:3.20.20.80 (GENE3D); IPR013780 (G3DSA:2.60.40.GENE3D); IPR000519 (PFAM); IPR025887 (PFAM); IPR000322 (PFAM); IPR031727 (PFAM); IPR044913 (G3DSA:4.10.110.GENE3D); IPR013780 (G3DSA:2.60.40.GENE3D); G3DSA:2.60.40.1760 (GENE3D); PTHR22762 (PANTHER); PTHR22762:SF94 (PANTHER); IPR000519 (PROSITE_PROFILES); IPR000519 (CDD); cd14752 (CDD); cd06602 (CDD); IPR017853 (SUPERFAMILY); …	P:GO:0005975; F:GO:0003824; F:GO:0004553; F:GO:0030246	P:carbohydrate metabolic process; F:catalytic activity; F:hydrolase activity, hydrolyzing O-glycosyl compounds; F:carbohydrate binding
INTERPRO, GO-SLIM	tr|A0A0M3JS63|A0A0M3JS63_ANISI	Uncharacterized protein OS=Anisakis simplex OX=6269 GN=ASIM_LOCUS10351 PE=4 SV=1	610	4	P:GO:0006575; P:GO:0006790; F:GO:0016787; F:GO:0140096	P:cellular modified amino acid metabolic process; P:sulfur compound metabolic process; F:hydrolase activity; F:catalytic activity, acting on a protein	EC:3.4.19.13	Glutathione gamma-glutamate hydrolase	PR01210 (PRINTS); IPR043138 (G3DSA:1.10.246.GENE3D); IPR043137 (G3DSA:3.60.20.GENE3D); PF01019 (PFAM); PTHR11686:SF66 (PANTHER); IPR000101 (PANTHER); IPR029055 (SUPERFAMILY)	P:GO:0006751; F:GO:0036374	P:glutathione catabolic process; F:glutathione hydrolase activity
INTERPRO, GO-SLIM	tr|A0A0M3JYW9|A0A0M3JYW9_ANISI	Fructose-bisphosphate aldolase OS=Anisakis simplex OX=6269 GN=ASIM_LOCUS13091 PE=3 SV=1	403	5	P:GO:0005975; P:GO:0006091; P:GO:0055086; P:GO:1901135; F:GO:0016829	P:carbohydrate metabolic process; P:generation of precursor metabolites and energy; P:nucleobase-containing small molecule metabolic process; P:carbohydrate derivative metabolic process; F:lyase activity	EC:4.1.2.13	Fructose-bisphosphate aldolase	IPR013785 (G3DSA:3.20.20.GENE3D); IPR000741 (PFAM); IPR000741 (PANTHER); PTHR11627:SF9 (PANTHER); cd00948 (CDD); SSF51569 (SUPERFAMILY)	P:GO:0006096; F:GO:0003824; F:GO:0004332	P:glycolytic process; F:catalytic activity; F:fructose-bisphosphate aldolase activity
INTERPRO, GO-SLIM	tr|A0A0M3K1D0|A0A0M3K1D0_ANISI	Electron transfer flavoprotein-ubiquinone oxidoreductase OS=Anisakis simplex OX=6269 GN=ASIM_LOCUS14079 PE=4 SV=1	513	2	P:GO:0006091; F:GO:0016491	P:generation of precursor metabolites and energy; F:oxidoreductase activity	EC:1.5.5.1	Electron-transferring-flavoprotein dehydrogenase	PF13450 (PFAM); G3DSA:3.30.70.20 (GENE3D); IPR036188 (G3DSA:3.50.50.GENE3D); G3DSA:3.30.9.90 (GENE3D); PF05187 (PFAM); IPR040156 (PANTHER); IPR017896 (PROSITE_PROFILES); IPR036188 (SUPERFAMILY); SSF54862 (SUPERFAMILY)	P:GO:0022900; F:GO:0004174	P:electron transport chain; F:electron-transferring-flavoprotein dehydrogenase activity
INTERPRO, GO-SLIM	tr|A0A3P6T8Y5|A0A3P6T8Y5_ANISI	Dihydrolipoyllysine-residue succinyltransferase component of 2-oxoglutarate dehydrogenase complex, mitochondrial OS=Anisakis simplex OX=6269 GN=ASIM_LOCUS18096 PE=3 SV=1	363	5	P:GO:0006091; F:GO:0016740; F:GO:0140096; C:GO:0005737; C:GO:0032991	P:generation of precursor metabolites and energy; F:transferase activity; F:catalytic activity, acting on a protein; C:cytoplasm; C:protein-containing complex	EC:2.3.1.61	Dihydrolipoyllysine-residue succinyltransferase	IPR006255 (TIGRFAM); G3DSA:2.40.50.100 (GENE3D); IPR000089 (PFAM); IPR001078 (PFAM); IPR023213 (G3DSA:3.30.559.GENE3D); mobidb-lite (MOBIDB_LITE); mobidb-lite (MOBIDB_LITE); PTHR43416 (PANTHER); IPR000089 (PROSITE_PROFILES); cd06849 (CDD); IPR011053 (SUPERFAMILY); SSF52777 (SUPERFAMILY)	P:GO:0006099; F:GO:0004149; F:GO:0016746; C:GO:0045252	P:tricarboxylic acid cycle; F:dihydrolipoyllysine-residue succinyltransferase activity; F:acyltransferase activity; C:oxoglutarate dehydrogenase complex
INTERPRO, GO-SLIM	tr|A0A0M3JSD5|A0A0M3JSD5_ANISI	Arginine kinase OS=Anisakis simplex OX=6269 GN=ASIM_LOCUS10439 PE=3 SV=1	410	2	P:GO:0006575; F:GO:0016740	P:cellular modified amino acid metabolic process; F:transferase activity	EC:2.7.3.2	Creatine kinase	IPR022413 (PFAM); G3DSA:3.30.590.10 (GENE3D); IPR036802 (G3DSA:1.10.135.GENE3D); IPR022414 (PFAM); PTHR11547:SF20 (PANTHER); IPR000749 (PANTHER); IPR022413 (PROSITE_PROFILES); IPR022414 (PROSITE_PROFILES); cd07932 (CDD); IPR014746 (SUPERFAMILY); IPR036802 (SUPERFAMILY)	P:GO:0046314; F:GO:0003824; F:GO:0004111; F:GO:0016301; F:GO:0016772	P:phosphocreatine biosynthetic process; F:catalytic activity; F:creatine kinase activity; F:kinase activity; F:transferase activity, transferring phosphorus-containing groups
INTERPRO, GO-SLIM	tr|A0A0M3K529|A0A0M3K529_ANISI	Citrate synthase OS=Anisakis simplex OX=6269 GN=ASIM_LOCUS15477 PE=3 SV=1	387	1	F:GO:0016740	F:transferase activity	EC:2.3.3	Acyltransferases	IPR002020 (PRINTS); IPR002020 (PFAM); IPR016142 (G3DSA:1.10.580.GENE3D); IPR002020 (PANTHER); PTHR11739:SF8 (PANTHER); PTHR11739:SF8 (PANTHER); IPR002020 (PANTHER); IPR036969 (SUPERFAMILY)	F:GO:0046912	F:acyltransferase, acyl groups converted into alkyl on transfer
INTERPRO, GO-SLIM	tr|A0A0M3J7C1|A0A0M3J7C1_ANISI	Trifunctional enzyme subunit alpha, mitochondrial (inferred by orthology to a human protein) OS=Anisakis simplex OX=6269 GN=ASIM_LOCUS3304 PE=4 SV=1	109	2	P:GO:0006629; F:GO:0016491	P:lipid metabolic process; F:oxidoreductase activity	EC:1.1.1	Acting on the CH-OH group of donors	IPR006108 (PFAM); IPR013328 (G3DSA:1.10.1040.GENE3D); PTHR43612 (PANTHER); IPR008927 (SUPERFAMILY)	P:GO:0006631; F:GO:0016491; F:GO:0016616	P:fatty acid metabolic process; F:oxidoreductase activity; F:oxidoreductase activity, acting on the CH-OH group of donors, NAD or NADP as acceptor
INTERPRO, GO-SLIM	tr|A0A3P6RGD8|A0A3P6RGD8_ANISI	Uncharacterized protein OS=Anisakis simplex OX=6269 GN=ASIM_LOCUS16624 PE=3 SV=1	99	4	P:GO:0006091; F:GO:0016491; C:GO:0005622; C:GO:0032991	P:generation of precursor metabolites and energy; F:oxidoreductase activity; C:intracellular anatomical structure; C:protein-containing complex	EC:1.3	Acting on the CH-CH group of donors	IPR014314 (PIRSF); IPR000701 (PFAM); IPR034804 (G3DSA:1.20.1300.GENE3D); IPR014314 (PANTHER); IPR034804 (SUPERFAMILY)	P:GO:0006099; F:GO:0000104; F:GO:0009055; F:GO:0016627; C:GO:0016020; C:GO:0045281	P:tricarboxylic acid cycle; F:succinate dehydrogenase activity; F:electron transfer activity; F:oxidoreductase activity, acting on the CH-CH group of donors; C:membrane; C:succinate dehydrogenase complex
INTERPRO, GO-SLIM	tr|A0A0M3K2T2|A0A0M3K2T2_ANISI	Aldehyde dehydrogenase OS=Anisakis simplex OX=6269 GN=ASIM_LOCUS14657 PE=3 SV=1	519	1	F:GO:0016491	F:oxidoreductase activity	EC:1.2.1	Acting on the aldehyde or oxo group of donors	IPR016162 (G3DSA:3.40.605.GENE3D); IPR016163 (G3DSA:3.40.309.GENE3D); IPR015590 (PFAM); IPR012394 (PIRSF); PTHR43570:SF16 (PANTHER); IPR012394 (PANTHER); cd07087 (CDD); IPR016161 (SUPERFAMILY)	P:GO:0006081; F:GO:0016491; F:GO:0016620	P:cellular aldehyde metabolic process; F:oxidoreductase activity; F:oxidoreductase activity, acting on the aldehyde or oxo group of donors, NAD or NADP as acceptor
INTERPRO, GO-SLIM	tr|A0A3P6NWF6|A0A3P6NWF6_ANISI	Carboxypeptidase OS=Anisakis simplex OX=6269 GN=ASIM_LOCUS2306 PE=3 SV=1	293	2	F:GO:0016787; F:GO:0140096	F:hydrolase activity; F:catalytic activity, acting on a protein	EC:3.4.21; EC:3.4.16	Acting on peptide bonds (peptidases); Acting on peptide bonds (peptidases)	IPR001563 (PFAM); IPR029058 (G3DSA:3.40.50.GENE3D); IPR001563 (PANTHER); PTHR11802:SF283 (PANTHER); IPR029058 (SUPERFAMILY)	P:GO:0006508; F:GO:0004185	P:proteolysis; F:serine-type carboxypeptidase activity
INTERPRO, GO-SLIM	tr|A0A0M3J110|A0A0M3J110_ANISI	Carboxypeptidase OS=Anisakis simplex OX=6269 GN=ASIM_LOCUS1093 PE=3 SV=1	207	2	F:GO:0016787; F:GO:0140096	F:hydrolase activity; F:catalytic activity, acting on a protein	EC:3.4.21; EC:3.4.16	Acting on peptide bonds (peptidases); Acting on peptide bonds (peptidases)	IPR001563 (PRINTS); IPR029058 (G3DSA:3.40.50.GENE3D); IPR001563 (PFAM); IPR001563 (PANTHER); PTHR11802:SF70 (PANTHER); IPR029058 (SUPERFAMILY)	P:GO:0006508; F:GO:0004185	P:proteolysis; F:serine-type carboxypeptidase activity
INTERPRO, GO-SLIM	tr|A0A3P6SI58|A0A3P6SI58_ANISI	Uncharacterized protein (Fragment) OS=Anisakis simplex OX=6269 GN=ASIM_LOCUS20274 PE=3 SV=1	149	2	F:GO:0016787; F:GO:0140096	F:hydrolase activity; F:catalytic activity, acting on a protein	EC:3.4.21; EC:3.4.16	Acting on peptide bonds (peptidases); Acting on peptide bonds (peptidases)	IPR001563 (PFAM); IPR029058 (SUPERFAMILY)	P:GO:0006508; F:GO:0004185	P:proteolysis; F:serine-type carboxypeptidase activity
INTERPRO, GO-SLIM	tr|A0A0M3IZM4|A0A0M3IZM4_ANISI	Carboxypeptidase OS=Anisakis simplex OX=6269 GN=ASIM_LOCUS607 PE=3 SV=1	663	2	F:GO:0016787; F:GO:0140096	F:hydrolase activity; F:catalytic activity, acting on a protein	EC:3.4.21; EC:3.4.16	Acting on peptide bonds (peptidases); Acting on peptide bonds (peptidases)	IPR001563 (PRINTS); IPR001563 (PFAM); IPR029058 (G3DSA:3.40.50.GENE3D); mobidb-lite (MOBIDB_LITE); mobidb-lite (MOBIDB_LITE); mobidb-lite (MOBIDB_LITE); mobidb-lite (MOBIDB_LITE); IPR001563 (PANTHER); IPR001563 (PANTHER); PTHR11802:SF283 (PANTHER); IPR029058 (SUPERFAMILY)	P:GO:0006508; F:GO:0004185	P:proteolysis; F:serine-type carboxypeptidase activity
INTERPRO, GO-SLIM	tr|A0A0M3KDX2|A0A0M3KDX2_ANISI	Carboxypeptidase OS=Anisakis simplex OX=6269 GN=ASIM_LOCUS18570 PE=3 SV=1	518	2	F:GO:0016787; F:GO:0140096	F:hydrolase activity; F:catalytic activity, acting on a protein	EC:3.4.21; EC:3.4.16	Acting on peptide bonds (peptidases); Acting on peptide bonds (peptidases)	IPR001563 (PRINTS); IPR029058 (G3DSA:3.40.50.GENE3D); IPR029058 (G3DSA:3.40.50.GENE3D); IPR001563 (PFAM); PTHR11802:SF283 (PANTHER); IPR001563 (PANTHER); PTHR11802:SF283 (PANTHER); IPR001563 (PANTHER); IPR029058 (SUPERFAMILY); IPR029058 (SUPERFAMILY); IPR029058 (SUPERFAMILY)	P:GO:0006508; F:GO:0004185	P:proteolysis; F:serine-type carboxypeptidase activity
INTERPRO, GO-SLIM	tr|A0A0M3JH24|A0A0M3JH24_ANISI	Putative serine protease pcp-1 (inferred by orthology to a C. elegans protein) OS=Anisakis simplex OX=6269 GN=ASIM_LOCUS6712 PE=3 SV=1	170	2	F:GO:0016787; F:GO:0140096	F:hydrolase activity; F:catalytic activity, acting on a protein	EC:3.4	Acting on peptide bonds (peptidases)	IPR042269 (G3DSA:1.20.120.GENE3D); IPR008758 (PFAM); PTHR11010 (PANTHER); PTHR11010:SF97 (PANTHER); IPR029058 (SUPERFAMILY); IPR029058 (SUPERFAMILY)	P:GO:0006508; F:GO:0008236	P:proteolysis; F:serine-type peptidase activity
INTERPRO, GO-SLIM	tr|A0A3P6PHV5|A0A3P6PHV5_ANISI	Uncharacterized protein OS=Anisakis simplex OX=6269 GN=ASIM_LOCUS2687 PE=3 SV=1	192	2	F:GO:0016787; F:GO:0140096	F:hydrolase activity; F:catalytic activity, acting on a protein	EC:3.4	Acting on peptide bonds (peptidases)	IPR029058 (G3DSA:3.40.50.GENE3D); IPR008758 (PFAM); PTHR11010 (PANTHER); PTHR11010:SF30 (PANTHER)	P:GO:0006508; F:GO:0008236	P:proteolysis; F:serine-type peptidase activity
INTERPRO, GO-SLIM	tr|A0A0M3J8A6|A0A0M3J8A6_ANISI	Uncharacterized protein OS=Anisakis simplex OX=6269 GN=ASIM_LOCUS3639 PE=3 SV=1	208	2	F:GO:0016787; F:GO:0140096	F:hydrolase activity; F:catalytic activity, acting on a protein	EC:3.4	Acting on peptide bonds (peptidases)	IPR008758 (PFAM); IPR029058 (G3DSA:3.40.50.GENE3D); PTHR11010:SF87 (PANTHER); PTHR11010 (PANTHER)	P:GO:0006508; F:GO:0008236	P:proteolysis; F:serine-type peptidase activity
INTERPRO, GO-SLIM	tr|A0A0M3KC28|A0A0M3KC28_ANISI	Putative serine protease (inferred by orthology to a C. elegans protein) OS=Anisakis simplex OX=6269 GN=ASIM_LOCUS17926 PE=3 SV=1	319	2	F:GO:0016787; F:GO:0140096	F:hydrolase activity; F:catalytic activity, acting on a protein	EC:3.4	Acting on peptide bonds (peptidases)	IPR029058 (G3DSA:3.40.50.GENE3D); IPR008758 (PFAM); mobidb-lite (MOBIDB_LITE); PTHR11010:SF34 (PANTHER); PTHR11010:SF34 (PANTHER); PTHR11010 (PANTHER); PTHR11010 (PANTHER)	P:GO:0006508; F:GO:0008236	P:proteolysis; F:serine-type peptidase activity
INTERPRO, GO-SLIM	tr|A0A0M3JHT5|A0A0M3JHT5_ANISI	Uncharacterized protein OS=Anisakis simplex OX=6269 GN=ASIM_LOCUS6975 PE=3 SV=1	90	2	F:GO:0016787; F:GO:0140096	F:hydrolase activity; F:catalytic activity, acting on a protein	EC:3.4	Acting on peptide bonds (peptidases)	IPR029058 (G3DSA:3.40.50.GENE3D); IPR008758 (PFAM); PTHR11010 (PANTHER); PTHR11010:SF87 (PANTHER)	P:GO:0006508; F:GO:0008236	P:proteolysis; F:serine-type peptidase activity
INTERPRO, GO-SLIM	tr|A0A3P6PCE1|A0A3P6PCE1_ANISI	Uncharacterized protein OS=Anisakis simplex OX=6269 GN=ASIM_LOCUS468 PE=3 SV=1	704	2	F:GO:0016787; F:GO:0140096	F:hydrolase activity; F:catalytic activity, acting on a protein	EC:3.4	Acting on peptide bonds (peptidases)	IPR029058 (G3DSA:3.40.50.GENE3D); IPR008758 (PFAM); IPR029058 (G3DSA:3.40.50.GENE3D); IPR042269 (G3DSA:1.20.120.GENE3D); PTHR11010:SF91 (PANTHER); PTHR11010:SF91 (PANTHER); PTHR11010 (PANTHER); PTHR11010 (PANTHER); IPR029058 (SUPERFAMILY); IPR029058 (SUPERFAMILY)	P:GO:0006508; F:GO:0008236	P:proteolysis; F:serine-type peptidase activity
INTERPRO, GO-SLIM	tr|A0A0M3K3Q3|A0A0M3K3Q3_ANISI	Putative serine protease pcp-1 (inferred by orthology to a C. elegans protein) OS=Anisakis simplex OX=6269 GN=ASIM_LOCUS15001 PE=3 SV=1	417	2	F:GO:0016787; F:GO:0140096	F:hydrolase activity; F:catalytic activity, acting on a protein	EC:3.4	Acting on peptide bonds (peptidases)	IPR008758 (PFAM); IPR029058 (G3DSA:3.40.50.GENE3D); IPR042269 (G3DSA:1.20.120.GENE3D); PTHR11010 (PANTHER); PTHR11010:SF91 (PANTHER); IPR029058 (SUPERFAMILY)	P:GO:0006508; F:GO:0008236	P:proteolysis; F:serine-type peptidase activity
INTERPRO, GO-SLIM	tr|A0A0M3IZ49|A0A0M3IZ49_ANISI	Uncharacterized protein OS=Anisakis simplex OX=6269 GN=ASIM_LOCUS432 PE=3 SV=1	532	2	F:GO:0016787; F:GO:0140096	F:hydrolase activity; F:catalytic activity, acting on a protein	EC:3.4	Acting on peptide bonds (peptidases)	IPR008758 (PFAM); IPR042269 (G3DSA:1.20.120.GENE3D); IPR029058 (G3DSA:3.40.50.GENE3D); PTHR11010:SF87 (PANTHER); PTHR11010 (PANTHER); PTHR11010:SF87 (PANTHER); PTHR11010 (PANTHER); IPR029058 (SUPERFAMILY)	P:GO:0006508; F:GO:0008236	P:proteolysis; F:serine-type peptidase activity
INTERPRO, GO-SLIM	tr|A0A3P6SUT5|A0A3P6SUT5_ANISI	Aminopeptidase OS=Anisakis simplex OX=6269 GN=ASIM_LOCUS16289 PE=3 SV=1	862	2	F:GO:0016787; F:GO:0140096	F:hydrolase activity; F:catalytic activity, acting on a protein	EC:3.4	Acting on peptide bonds (peptidases)	IPR001930 (PRINTS); G3DSA:1.25.50.20 (GENE3D); IPR042097 (G3DSA:2.60.40.GENE3D); IPR045357 (PFAM); IPR027268 (G3DSA:1.10.390.GENE3D); G3DSA:2.60.40.1910 (GENE3D); IPR014782 (PFAM); PTHR11533 (PANTHER); IPR034016 (CDD); SSF55486 (SUPERFAMILY); SSF55486 (SUPERFAMILY); IPR042097 (SUPERFAMILY)	P:GO:0006508; F:GO:0008237; F:GO:0008270	P:proteolysis; F:metallopeptidase activity; F:zinc ion binding
INTERPRO, GO-SLIM	tr|A0A3P6R8B8|A0A3P6R8B8_ANISI	Uncharacterized protein OS=Anisakis simplex OX=6269 GN=ASIM_LOCUS16790 PE=3 SV=1	604	2	F:GO:0016787; F:GO:0140096	F:hydrolase activity; F:catalytic activity, acting on a protein	EC:3.4	Acting on peptide bonds (peptidases)	IPR014782 (PFAM); G3DSA:2.60.40.1910 (GENE3D); IPR024571 (PFAM); G3DSA:1.25.50.20 (GENE3D); IPR027268 (G3DSA:1.10.390.GENE3D); PTHR11533 (PANTHER); SSF55486 (SUPERFAMILY)	F:GO:0008237; F:GO:0008270	F:metallopeptidase activity; F:zinc ion binding
INTERPRO, GO-SLIM	tr|A0A0M3KAU9|A0A0M3KAU9_ANISI	Putative serine protease (inferred by orthology to a C. elegans protein) OS=Anisakis simplex OX=6269 GN=ASIM_LOCUS17497 PE=3 SV=1	321	2	F:GO:0016787; F:GO:0140096	F:hydrolase activity; F:catalytic activity, acting on a protein	EC:3.4	Acting on peptide bonds (peptidases)	IPR029058 (G3DSA:3.40.50.GENE3D); IPR008758 (PFAM); PTHR11010:SF87 (PANTHER); PTHR11010 (PANTHER); IPR029058 (SUPERFAMILY)	P:GO:0006508; F:GO:0008236	P:proteolysis; F:serine-type peptidase activity
INTERPRO, GO-SLIM	tr|A0A3P6NIX6|A0A3P6NIX6_ANISI	Uncharacterized protein OS=Anisakis simplex OX=6269 GN=ASIM_LOCUS157 PE=3 SV=1	1577	2	F:GO:0016787; F:GO:0140096	F:hydrolase activity; F:catalytic activity, acting on a protein	EC:3.4.24	Acting on peptide bonds (peptidases)	IPR018497 (PRINTS); IPR008753 (PFAM); IPR024079 (G3DSA:3.40.390.GENE3D); IPR042089 (G3DSA:1.10.1380.GENE3D); IPR042089 (G3DSA:1.10.1380.GENE3D); IPR024079 (G3DSA:3.40.390.GENE3D); IPR018497 (PFAM); IPR000718 (PANTHER); PTHR11733:SF189 (PANTHER); IPR000718 (PANTHER); PTHR11733:SF189 (PANTHER); PTHR11733:SF189 (PANTHER); IPR000718 (PANTHER); IPR000718 (PANTHER); PTHR11733:SF189 (PANTHER); IPR000718…	P:GO:0006508; F:GO:0004222; F:GO:0008237	P:proteolysis; F:metalloendopeptidase activity; F:metallopeptidase activity
INTERPRO, GO-SLIM	tr|A0A3P6QMC6|A0A3P6QMC6_ANISI	Uncharacterized protein OS=Anisakis simplex OX=6269 GN=ASIM_LOCUS13526 PE=3 SV=1	1332	2	F:GO:0016787; F:GO:0140096	F:hydrolase activity; F:catalytic activity, acting on a protein	EC:3.4.24	Acting on peptide bonds (peptidases)	IPR018497 (PRINTS); IPR008753 (PFAM); IPR042089 (G3DSA:1.10.1380.GENE3D); IPR042089 (G3DSA:1.10.1380.GENE3D); IPR024079 (G3DSA:3.40.390.GENE3D); IPR018497 (PFAM); IPR024079 (G3DSA:3.40.390.GENE3D); mobidb-lite (MOBIDB_LITE); IPR000718 (PANTHER); IPR000718 (PANTHER); PTHR11733:SF188 (PANTHER); IPR000718 (PANTHER); PTHR11733:SF188 (PANTHER); IPR000718 (PROSITE_PROFILES); IPR000718 (PROSITE_PROFILES…	P:GO:0006508; F:GO:0004222; F:GO:0008237	P:proteolysis; F:metalloendopeptidase activity; F:metallopeptidase activity
INTERPRO, GO-SLIM	tr|A0A3P6RT59|A0A3P6RT59_ANISI	Uncharacterized protein OS=Anisakis simplex OX=6269 GN=ASIM_LOCUS18009 PE=3 SV=1	400	2	F:GO:0016787; F:GO:0140096	F:hydrolase activity; F:catalytic activity, acting on a protein	EC:3.4	Acting on peptide bonds (peptidases)	IPR001930 (PRINTS); IPR042097 (G3DSA:2.60.40.GENE3D); IPR014782 (PFAM); IPR045357 (PFAM); IPR027268 (G3DSA:1.10.390.GENE3D); PTHR11533 (PANTHER); IPR042097 (SUPERFAMILY); SSF55486 (SUPERFAMILY)	P:GO:0006508; F:GO:0008237; F:GO:0008270	P:proteolysis; F:metallopeptidase activity; F:zinc ion binding
INTERPRO, GO-SLIM	tr|A0A0M3JXL8|A0A0M3JXL8_ANISI	Uncharacterized protein OS=Anisakis simplex OX=6269 GN=ASIM_LOCUS12568 PE=3 SV=1	1471	2	F:GO:0016787; F:GO:0140096	F:hydrolase activity; F:catalytic activity, acting on a protein	EC:3.4.24	Acting on peptide bonds (peptidases)	IPR018497 (PRINTS); IPR024079 (G3DSA:3.40.390.GENE3D); IPR018497 (PFAM); IPR042089 (G3DSA:1.10.1380.GENE3D); IPR042089 (G3DSA:1.10.1380.GENE3D); IPR008753 (PFAM); IPR024079 (G3DSA:3.40.390.GENE3D); PTHR11733:SF189 (PANTHER); IPR000718 (PANTHER); PTHR11733:SF189 (PANTHER); IPR000718 (PANTHER); PTHR11733:SF189 (PANTHER); IPR000718 (PROSITE_PROFILES); IPR000718 (CDD); IPR000718 (CDD); SSF55486 (SUPE…	P:GO:0006508; F:GO:0004222; F:GO:0008237	P:proteolysis; F:metalloendopeptidase activity; F:metallopeptidase activity
INTERPRO, GO-SLIM	tr|A0A3P6SDQ6|A0A3P6SDQ6_ANISI	Uncharacterized protein OS=Anisakis simplex OX=6269 GN=ASIM_LOCUS14446 PE=3 SV=1	1023	2	F:GO:0016787; F:GO:0140096	F:hydrolase activity; F:catalytic activity, acting on a protein	EC:3.4	Acting on peptide bonds (peptidases)	IPR008758 (PFAM); IPR042269 (G3DSA:1.20.120.GENE3D); IPR029058 (G3DSA:3.40.50.GENE3D); IPR042269 (G3DSA:1.20.120.GENE3D); IPR029058 (G3DSA:3.40.50.GENE3D); mobidb-lite (MOBIDB_LITE); mobidb-lite (MOBIDB_LITE); PTHR11010 (PANTHER); PTHR11010 (PANTHER); PTHR11010:SF87 (PANTHER); IPR029058 (SUPERFAMILY); IPR029058 (SUPERFAMILY)	P:GO:0006508; F:GO:0008236	P:proteolysis; F:serine-type peptidase activity
INTERPRO, GO-SLIM	tr|A0A3P6NV01|A0A3P6NV01_ANISI	Uncharacterized protein OS=Anisakis simplex OX=6269 GN=ASIM_LOCUS2444 PE=4 SV=1	190	4	P:GO:0007005; P:GO:0012501; F:GO:0003924; C:GO:0005739	P:mitochondrion organization; P:programmed cell death; F:GTPase activity; C:mitochondrion	EC:3.6.1	Acting on acid anhydrides	IPR045817 (PFAM); IPR022812 (PANTHER); IPR033047 (PTHR11566:PANTHER)	P:GO:0006915; P:GO:0007005; F:GO:0003924; C:GO:0005739	P:apoptotic process; P:mitochondrion organization; F:GTPase activity; C:mitochondrion
INTERPRO	tr|A0A0M3IZY4|A0A0M3IZY4_ANISI	NADH-cytochrome b5 reductase, putative (inferred by orthology to a S. mansoni protein) OS=Anisakis simplex OX=6269 GN=ASIM_LOCUS717 PE=4 SV=1	125						IPR039261 (G3DSA:3.40.50.GENE3D); IPR001433 (PFAM); PTHR19370:SF108 (PANTHER); IPR001834 (PANTHER); cd06183 (CDD); IPR039261 (SUPERFAMILY)	F:GO:0016491	F:oxidoreductase activity
INTERPRO	tr|A0A0M3JTS6|A0A0M3JTS6_ANISI	Complex I-ESSS OS=Anisakis simplex OX=6269 GN=ASIM_LOCUS11011 PE=3 SV=1	220						IPR019329 (PFAM); mobidb-lite (MOBIDB_LITE); IPR019329 (PANTHER); PTHR13327:SF0 (PANTHER)	no GO terms	no GO terms
INTERPRO, ANNOTATED	tr|A0A0M3JYV7|A0A0M3JYV7_ANISI	Prohibitin OS=Anisakis simplex OX=6269 GN=ASIM_LOCUS13078 PE=3 SV=1	297	1	C:GO:0016020	C:membrane			IPR000163 (PRINTS); IPR001107 (SMART); IPR001107 (PFAM); IPR036013 (G3DSA:3.30.479.GENE3D); IPR000163 (PANTHER); PTHR23222:SF1 (PANTHER); IPR000163 (CDD); IPR036013 (SUPERFAMILY)	C:GO:0016020	C:membrane
INTERPRO	tr|A0A0M3JGX4|A0A0M3JGX4_ANISI	Uncharacterized protein OS=Anisakis simplex OX=6269 GN=ASIM_LOCUS6654 PE=4 SV=1	69						no IPS match	no IPS match	no IPS match
INTERPRO, GO-SLIM	tr|A0A0M3JUN5|A0A0M3JUN5_ANISI	60S ribosomal protein L17 OS=Anisakis simplex OX=6269 GN=ASIM_LOCUS11370 PE=3 SV=1	186	3	F:GO:0005198; C:GO:0005840; C:GO:0032991	F:structural molecule activity; C:ribosome; C:protein-containing complex			IPR036394 (G3DSA:3.90.470.GENE3D); IPR005721 (TIGRFAM); IPR001063 (PFAM); mobidb-lite (MOBIDB_LITE); IPR005721 (PANTHER); PTHR11593:SF28 (PANTHER); IPR005721 (HAMAP); IPR001063 (CDD); IPR036394 (SUPERFAMILY)	P:GO:0006412; F:GO:0003735; C:GO:0005840; C:GO:0015934	P:translation; F:structural constituent of ribosome; C:ribosome; C:large ribosomal subunit
INTERPRO, ANNOTATED	tr|A0A0M3JSK9|A0A0M3JSK9_ANISI	Prohibitin OS=Anisakis simplex OX=6269 GN=ASIM_LOCUS10525 PE=3 SV=1	268	1	C:GO:0016020	C:membrane			IPR000163 (PRINTS); IPR001107 (SMART); IPR036013 (G3DSA:3.30.479.GENE3D); IPR001107 (PFAM); IPR000163 (PANTHER); PTHR23222:SF0 (PANTHER); IPR000163 (CDD); IPR036013 (SUPERFAMILY)	C:GO:0016020	C:membrane
INTERPRO	tr|A0A0M3KJL3|A0A0M3KJL3_ANISI	Complex I-B8 OS=Anisakis simplex OX=6269 GN=ASIM_LOCUS20561 PE=3 SV=1	98						IPR007741 (SMART); IPR007741 (PFAM); IPR016464 (PIRSF); G3DSA:3.40.30.10 (GENE3D); IPR016464 (PANTHER); IPR036249 (SUPERFAMILY)	no GO terms	no GO terms
INTERPRO	tr|A0A0M3K1V3|A0A0M3K1V3_ANISI	Uncharacterized protein OS=Anisakis simplex OX=6269 GN=ASIM_LOCUS14273 PE=4 SV=1	141						no IPS match	no IPS match	no IPS match
INTERPRO, GO-SLIM	tr|A0A0M3KAG0|A0A0M3KAG0_ANISI	60S ribosomal protein L12 OS=Anisakis simplex OX=6269 GN=ASIM_LOCUS17360 PE=3 SV=1	337	2	F:GO:0005198; C:GO:0005840	F:structural molecule activity; C:ribosome			IPR000911 (SMART); IPR036796 (G3DSA:3.30.1550.GENE3D); IPR036769 (G3DSA:1.10.10.GENE3D); IPR020784 (PFAM); IPR020783 (PFAM); IPR036397 (G3DSA:3.30.420.GENE3D); PTHR11661:SF2 (PANTHER); IPR000911 (PANTHER); IPR000911 (HAMAP); IPR000911 (CDD); IPR036769 (SUPERFAMILY); IPR036796 (SUPERFAMILY); IPR012337 (SUPERFAMILY)	P:GO:0006412; F:GO:0003676; F:GO:0003735; C:GO:0005840	P:translation; F:nucleic acid binding; F:structural constituent of ribosome; C:ribosome
INTERPRO	tr|A0A158PMZ9|A0A158PMZ9_ANISI	Uncharacterized protein OS=Anisakis simplex OX=6269 GN=ASIM_LOCUS10261 PE=4 SV=1	669						IPR002035 (SMART); IPR036465 (G3DSA:3.40.50.GENE3D); IPR036465 (G3DSA:3.40.50.GENE3D); IPR002035 (PFAM); mobidb-lite (MOBIDB_LITE); mobidb-lite (MOBIDB_LITE); IPR002035 (PROSITE_PROFILES); IPR002035 (PROSITE_PROFILES); IPR002035 (PROSITE_PROFILES); IPR036465 (SUPERFAMILY); IPR036465 (SUPERFAMILY)	no GO terms	no GO terms
INTERPRO	tr|A0A0M3JEG0|A0A0M3JEG0_ANISI	Uncharacterized protein OS=Anisakis simplex OX=6269 GN=ASIM_LOCUS5797 PE=4 SV=1	169						mobidb-lite (MOBIDB_LITE); mobidb-lite (MOBIDB_LITE)	no GO terms	no GO terms
INTERPRO, GO-SLIM	tr|A0A0M3K2A3|A0A0M3K2A3_ANISI	4F2 cell-surface antigen heavy chain (inferred by orthology to a human protein) OS=Anisakis simplex OX=6269 GN=ASIM_LOCUS14444 PE=4 SV=1	617	1	P:GO:0005975	P:carbohydrate metabolic process			IPR006047 (SMART); IPR006047 (PFAM); IPR045857 (G3DSA:3.90.400.GENE3D); IPR031984 (PFAM); G3DSA:3.20.20.80 (GENE3D); PTHR10357 (PANTHER); PTHR10357:SF201 (PANTHER); IPR017853 (SUPERFAMILY)	P:GO:0005975; F:GO:0003824	P:carbohydrate metabolic process; F:catalytic activity
INTERPRO, GO-SLIM	tr|A0A0M3K1W9|A0A0M3K1W9_ANISI	Metaxin-2 homolog (inferred by orthology to a C. elegans protein) OS=Anisakis simplex OX=6269 GN=ASIM_LOCUS14291 PE=3 SV=1	261	2	C:GO:0005739; C:GO:0032991	C:mitochondrion; C:protein-containing complex			G3DSA:1.20.1050.10 (GENE3D); IPR033468 (PFAM); IPR019564 (PFAM); PTHR12289:SF38 (PANTHER); PTHR12289 (PANTHER); cd03211 (CDD); IPR036282 (SUPERFAMILY)	C:GO:0001401	C:SAM complex
INTERPRO	tr|A0A0M3JM51|A0A0M3JM51_ANISI	Uncharacterized protein OS=Anisakis simplex OX=6269 GN=ASIM_LOCUS8475 PE=4 SV=1	109						no IPS match	no IPS match	no IPS match
INTERPRO	tr|A0A0M3KDQ3|A0A0M3KDQ3_ANISI	Uncharacterized protein OS=Anisakis simplex OX=6269 GN=ASIM_LOCUS18501 PE=4 SV=1	293						IPR023395 (G3DSA:1.50.40.GENE3D); PTHR10780:SF18 (PANTHER); PTHR10780 (PANTHER); IPR023395 (SUPERFAMILY)	no GO terms	no GO terms
INTERPRO	tr|A0A0M3JSQ0|A0A0M3JSQ0_ANISI	Uncharacterized protein OS=Anisakis simplex OX=6269 GN=ASIM_LOCUS10578 PE=4 SV=1	244						IPR024930 (SUPERFAMILY)	no GO terms	no GO terms
INTERPRO, GO-SLIM	tr|A0A0M3JDM2|A0A0M3JDM2_ANISI	Uncharacterized protein OS=Anisakis simplex OX=6269 GN=ASIM_LOCUS5503 PE=3 SV=1	235	2	P:GO:0007010; F:GO:0008092	P:cytoskeleton organization; F:cytoskeletal protein binding			IPR001298 (SMART); IPR013783 (G3DSA:2.60.40.GENE3D); IPR044801 (PANTHER); PTHR38537:SF10 (PANTHER); IPR017868 (PROSITE_PROFILES); IPR017868 (PROSITE_PROFILES); IPR017868 (PROSITE_PROFILES); IPR014756 (SUPERFAMILY); IPR014756 (SUPERFAMILY)	P:GO:0030036; F:GO:0005515; F:GO:0051015	P:actin cytoskeleton organization; F:protein binding; F:actin filament binding
INTERPRO	tr|A0A0M3KJK0|A0A0M3KJK0_ANISI	Uncharacterized protein OS=Anisakis simplex OX=6269 GN=ASIM_LOCUS20548 PE=4 SV=1	216						IPR045357 (PFAM); IPR042097 (G3DSA:2.60.40.GENE3D); PTHR11533 (PANTHER); IPR033581 (PTHR11533:PANTHER); IPR042097 (SUPERFAMILY)	no GO terms	no GO terms
INTERPRO	tr|A0A3P6PE34|A0A3P6PE34_ANISI	IF rod domain-containing protein OS=Anisakis simplex OX=6269 GN=ASIM_LOCUS6775 PE=4 SV=1	126						IPR039008 (PFAM); PTHR45721 (PANTHER); PTHR45721:SF12 (PANTHER); IPR039008 (PROSITE_PROFILES); SSF64593 (SUPERFAMILY)	no GO terms	no GO terms
INTERPRO, GO-SLIM	tr|A0A0M3JS60|A0A0M3JS60_ANISI	Translocon-associated protein subunit beta OS=Anisakis simplex OX=6269 GN=ASIM_LOCUS10347 PE=3 SV=1	196	1	C:GO:0005783	C:endoplasmic reticulum			IPR008856 (PIRSF); PF05753 (PFAM); PTHR12861:SF3 (PANTHER); PTHR12861 (PANTHER)	C:GO:0005783; C:GO:0016021	C:endoplasmic reticulum; C:integral component of membrane
INTERPRO, GO-SLIM	tr|A0A0M3K0N6|A0A0M3K0N6_ANISI	Dolichyl-diphosphooligosaccharide--protein glycosyltransferase subunit 1 OS=Anisakis simplex OX=6269 GN=ASIM_LOCUS13807 PE=3 SV=1	595	1	P:GO:0006486	P:protein glycosylation			IPR007676 (PFAM); IPR007676 (PANTHER); PTHR21049:SF0 (PANTHER)	P:GO:0006486; C:GO:0016021	P:protein glycosylation; C:integral component of membrane
INTERPRO, ANNOTATED	tr|A0A0M3JR83|A0A0M3JR83_ANISI	Transducin beta-like protein 2 (inferred by orthology to a human protein) OS=Anisakis simplex OX=6269 GN=ASIM_LOCUS9952 PE=4 SV=1	465	1	F:GO:0005515	F:protein binding			IPR001680 (SMART); IPR001680 (PFAM); IPR015943 (G3DSA:2.130.10.GENE3D); IPR015943 (G3DSA:2.130.10.GENE3D); mobidb-lite (MOBIDB_LITE); IPR042410 (PANTHER); PS50294 (PROSITE_PROFILES); IPR001680 (PROSITE_PROFILES); PS50294 (PROSITE_PROFILES); IPR001680 (PROSITE_PROFILES); IPR036322 (SUPERFAMILY)	F:GO:0005515	F:protein binding
INTERPRO, GO-SLIM	tr|A0A0M3K867|A0A0M3K867_ANISI	60S ribosomal protein L11 (inferred by orthology to a human protein) OS=Anisakis simplex OX=6269 GN=ASIM_LOCUS16565 PE=3 SV=1	195	2	F:GO:0005198; C:GO:0005840	F:structural molecule activity; C:ribosome			IPR002132 (PIRSF); IPR022803 (G3DSA:3.30.1440.GENE3D); IPR031310 (PFAM); IPR031309 (PFAM); PTHR11994:SF17 (PANTHER); IPR002132 (PANTHER); IPR022803 (SUPERFAMILY)	P:GO:0006412; F:GO:0003735; C:GO:0005840	P:translation; F:structural constituent of ribosome; C:ribosome
INTERPRO	tr|A0A3P6NCF5|A0A3P6NCF5_ANISI	ERAP1_C domain-containing protein OS=Anisakis simplex OX=6269 GN=ASIM_LOCUS4317 PE=3 SV=1	202						G3DSA:1.25.50.20 (GENE3D); IPR024571 (PFAM); PTHR11533 (PANTHER)	no GO terms	no GO terms
INTERPRO, GO-SLIM	tr|A0A0M3JXJ4|A0A0M3JXJ4_ANISI	60S ribosomal protein L23a (inferred by orthology to a human protein) OS=Anisakis simplex OX=6269 GN=ASIM_LOCUS12540 PE=3 SV=2	127	2	F:GO:0005198; C:GO:0005840	F:structural molecule activity; C:ribosome			IPR012677 (G3DSA:3.30.70.GENE3D); IPR013025 (PFAM); IPR019985 (TIGRFAM); IPR005633 (PFAM); IPR013025 (PANTHER); IPR013025 (HAMAP); IPR012678 (SUPERFAMILY)	P:GO:0006412; F:GO:0003735; C:GO:0005840	P:translation; F:structural constituent of ribosome; C:ribosome
INTERPRO	tr|A0A3P6PBJ3|A0A3P6PBJ3_ANISI	dNK domain-containing protein OS=Anisakis simplex OX=6269 GN=ASIM_LOCUS5017 PE=4 SV=1	100						IPR027417 (G3DSA:3.40.50.GENE3D); IPR031314 (PFAM); PTHR10513:SF15 (PANTHER); PTHR10513 (PANTHER); IPR027417 (SUPERFAMILY)	no GO terms	no GO terms
INTERPRO	tr|A0A0M3JMD7|A0A0M3JMD7_ANISI	Uncharacterized protein OS=Anisakis simplex OX=6269 GN=ASIM_LOCUS8566 PE=4 SV=1	42						no IPS match	no IPS match	no IPS match
INTERPRO, ANNOTATED	tr|A0A0M3JHW6|A0A0M3JHW6_ANISI	Uncharacterized protein OS=Anisakis simplex OX=6269 GN=ASIM_LOCUS6998 PE=4 SV=1	84	1	F:GO:0005515	F:protein binding			IPR002017 (PFAM); G3DSA:1.20.58.60 (GENE3D); PTHR23167:SF61 (PANTHER); PTHR23167 (PANTHER); SSF46966 (SUPERFAMILY)	F:GO:0005515	F:protein binding
INTERPRO	tr|A0A0M3J4C2|A0A0M3J4C2_ANISI	ERAP1_C domain-containing protein OS=Anisakis simplex OX=6269 GN=ASIM_LOCUS2256 PE=3 SV=1	300						IPR024571 (PFAM); G3DSA:1.25.50.20 (GENE3D); PTHR11533:SF20 (PANTHER); PTHR11533 (PANTHER)	no GO terms	no GO terms
INTERPRO	tr|A0A0M3K3D7|A0A0M3K3D7_ANISI	Uncharacterized protein OS=Anisakis simplex OX=6269 GN=ASIM_LOCUS14885 PE=4 SV=1	83						no IPS match	no IPS match	no IPS match
INTERPRO	tr|A0A0M3KA50|A0A0M3KA50_ANISI	Protein MGR2 homolog OS=Anisakis simplex OX=6269 GN=ASIM_LOCUS17248 PE=3 SV=1	82						IPR018450 (SMART); IPR018450 (PFAM); IPR018450 (PANTHER)	no GO terms	no GO terms
INTERPRO, GO-SLIM	tr|A0A0M3JST9|A0A0M3JST9_ANISI	Protein transport protein Sec61 subunit beta OS=Anisakis simplex OX=6269 GN=ASIM_LOCUS10622 PE=3 SV=1	90	3	P:GO:0006886; C:GO:0005783; C:GO:0032991	P:intracellular protein transport; C:endoplasmic reticulum; C:protein-containing complex			IPR030671 (PIRSF); IPR016482 (PFAM); mobidb-lite (MOBIDB_LITE); mobidb-lite (MOBIDB_LITE); IPR030671 (PANTHER)	P:GO:0006886; C:GO:0005784	P:intracellular protein transport; C:Sec61 translocon complex
INTERPRO	tr|A0A3P6P6Z0|A0A3P6P6Z0_ANISI	Uncharacterized protein (Fragment) OS=Anisakis simplex OX=6269 GN=ASIM_LOCUS8465 PE=4 SV=1	74						IPR013783 (G3DSA:2.60.40.GENE3D); IPR017868 (PROSITE_PROFILES); IPR014756 (SUPERFAMILY)	no GO terms	no GO terms
INTERPRO, GO-SLIM	tr|A0A0M3JZ90|A0A0M3JZ90_ANISI	Peroxiredoxin-like 2 activated in M-CSF stimulated monocytes OS=Anisakis simplex OX=6269 GN=ASIM_LOCUS13234 PE=3 SV=1	193	1	F:GO:0016209	F:antioxidant activity			IPR032801 (PFAM); IPR032801 (PANTHER); IPR032802 (PTHR28630:PANTHER); IPR036249 (SUPERFAMILY)	F:GO:0016209	F:antioxidant activity
INTERPRO, ANNOTATED	tr|A0A3P6Q2Z8|A0A3P6Q2Z8_ANISI	Uncharacterized protein OS=Anisakis simplex OX=6269 GN=ASIM_LOCUS5411 PE=4 SV=1	145	1	F:GO:0005515	F:protein binding			G3DSA:1.20.58.60 (GENE3D); G3DSA:1.20.58.60 (GENE3D); IPR002017 (PFAM); PTHR23064:SF26 (PANTHER); PTHR23064 (PANTHER); SSF46966 (SUPERFAMILY); SSF46966 (SUPERFAMILY)	F:GO:0005515	F:protein binding
INTERPRO	tr|A0A3P6T5M7|A0A3P6T5M7_ANISI	Uncharacterized protein (Fragment) OS=Anisakis simplex OX=6269 GN=ASIM_LOCUS20862 PE=4 SV=1	82						no IPS match	no IPS match	no IPS match
INTERPRO, ANNOTATED	tr|A0A0M3JCN8|A0A0M3JCN8_ANISI	Uncharacterized protein OS=Anisakis simplex OX=6269 GN=ASIM_LOCUS5168 PE=4 SV=1	96	1	P:GO:0006508	P:proteolysis			IPR001930 (PRINTS); IPR045357 (PFAM); IPR042097 (G3DSA:2.60.40.GENE3D); PTHR11533 (PANTHER); IPR042097 (SUPERFAMILY)	P:GO:0006508	P:proteolysis
INTERPRO	tr|A0A0M3JQ01|A0A0M3JQ01_ANISI	Spectrin beta chain (inferred by orthology to a D. melanogaster protein) OS=Anisakis simplex OX=6269 GN=ASIM_LOCUS9475 PE=4 SV=1	51						G3DSA:1.20.58.60 (GENE3D); PTHR23167 (PANTHER); PTHR23167:SF64 (PANTHER); SSF46966 (SUPERFAMILY)	no GO terms	no GO terms
INTERPRO	tr|A0A0M3JZG7|A0A0M3JZG7_ANISI	Adducin-related protein 1 (inferred by orthology to a C. elegans protein) OS=Anisakis simplex OX=6269 GN=ASIM_LOCUS13325 PE=3 SV=1	692						IPR001303 (SMART); IPR001303 (PFAM); IPR036409 (G3DSA:3.40.225.GENE3D); mobidb-lite (MOBIDB_LITE); mobidb-lite (MOBIDB_LITE); mobidb-lite (MOBIDB_LITE); mobidb-lite (MOBIDB_LITE); mobidb-lite (MOBIDB_LITE); mobidb-lite (MOBIDB_LITE); PTHR10672 (PANTHER); PTHR10672:SF26 (PANTHER); PTHR10672 (PANTHER); IPR036409 (SUPERFAMILY); IPR036409 (SUPERFAMILY)	no GO terms	no GO terms
INTERPRO, ANNOTATED	tr|A0A0M3JP79|A0A0M3JP79_ANISI	Uncharacterized protein OS=Anisakis simplex OX=6269 GN=ASIM_LOCUS9208 PE=4 SV=1	91	1	F:GO:0005515	F:protein binding			IPR000048 (PROSITE_PROFILES)	F:GO:0005515	F:protein binding
INTERPRO, GO-SLIM	tr|A0A0M3JR09|A0A0M3JR09_ANISI	Complex I-B15 OS=Anisakis simplex OX=6269 GN=ASIM_LOCUS9867 PE=3 SV=1	172	1	C:GO:0005739	C:mitochondrion			IPR009866 (PFAM); IPR009866 (PANTHER); PTHR15469:SF0 (PANTHER)	C:GO:0005739	C:mitochondrion
INTERPRO	tr|A0A0M3K295|A0A0M3K295_ANISI	Uncharacterized protein OS=Anisakis simplex OX=6269 GN=ASIM_LOCUS14434 PE=4 SV=1	328						IPR037660 (PANTHER)	no GO terms	no GO terms
INTERPRO, GO-SLIM	tr|A0A0M3K507|A0A0M3K507_ANISI	Gelsolin-like protein 1 (inferred by orthology to a C. elegans protein) OS=Anisakis simplex OX=6269 GN=ASIM_LOCUS15455 PE=4 SV=1	252	1	F:GO:0008092	F:cytoskeletal protein binding			IPR007122 (SMART); IPR029006 (G3DSA:3.40.20.GENE3D); IPR029006 (G3DSA:3.40.20.GENE3D); IPR007123 (PFAM); PTHR11977:SF55 (PANTHER); IPR007122 (PANTHER); SSF55753 (SUPERFAMILY); SSF55753 (SUPERFAMILY)	F:GO:0051015	F:actin filament binding
INTERPRO	tr|A0A0M3JD80|A0A0M3JD80_ANISI	Uncharacterized protein OS=Anisakis simplex OX=6269 GN=ASIM_LOCUS5363 PE=4 SV=1	151						G3DSA:1.20.5.340 (GENE3D); PTHR23159 (PANTHER); PTHR23159:SF42 (PANTHER); SSF57997 (SUPERFAMILY)	no GO terms	no GO terms
INTERPRO	tr|A0A0M3J4N7|A0A0M3J4N7_ANISI	Uncharacterized protein OS=Anisakis simplex OX=6269 GN=ASIM_LOCUS2370 PE=4 SV=1	245						no IPS match	no IPS match	no IPS match
INTERPRO	tr|A0A0M3JSF2|A0A0M3JSF2_ANISI	Receptor expression-enhancing protein OS=Anisakis simplex OX=6269 GN=ASIM_LOCUS10457 PE=3 SV=1	204						IPR004345 (PFAM); IPR004345 (PANTHER); PTHR12300:SF93 (PANTHER)	no GO terms	no GO terms
INTERPRO, GO-SLIM	tr|A0A0M3J414|A0A0M3J414_ANISI	Uncharacterized protein OS=Anisakis simplex OX=6269 GN=ASIM_LOCUS2147 PE=3 SV=1	121	1	F:GO:0008289	F:lipid binding			IPR001464 (PRINTS); IPR018502 (SMART); IPR037104 (G3DSA:1.10.220.GENE3D); IPR018502 (PFAM); PTHR10502:SF177 (PANTHER); PTHR10502 (PANTHER); IPR018502 (PROSITE_PROFILES); IPR037104 (SUPERFAMILY)	F:GO:0005509; F:GO:0005544	F:calcium ion binding; F:calcium-dependent phospholipid binding
INTERPRO	tr|A0A0M3JRF8|A0A0M3JRF8_ANISI	Uncharacterized protein OS=Anisakis simplex OX=6269 GN=ASIM_LOCUS10044 PE=4 SV=1	171						PTHR12286 (PANTHER); PTHR12286:SF5 (PANTHER)	no GO terms	no GO terms
INTERPRO	tr|A0A0M3JHJ7|A0A0M3JHJ7_ANISI	Uncharacterized protein OS=Anisakis simplex OX=6269 GN=ASIM_LOCUS6877 PE=4 SV=1	76						no IPS match	no IPS match	no IPS match
INTERPRO, ANNOTATED	tr|A0A0M3K1S8|A0A0M3K1S8_ANISI	Tetraspanin OS=Anisakis simplex OX=6269 GN=ASIM_LOCUS14243 PE=4 SV=1	507	1	C:GO:0016021	C:integral component of membrane			PR00259 (PRINTS); IPR008952 (G3DSA:1.10.1450.GENE3D); IPR018499 (PFAM); mobidb-lite (MOBIDB_LITE); mobidb-lite (MOBIDB_LITE); IPR018499 (PANTHER); PTHR19282:SF473 (PANTHER); IPR008952 (SUPERFAMILY)	C:GO:0016021	C:integral component of membrane
INTERPRO, GO-SLIM	tr|A0A0M3JS03|A0A0M3JS03_ANISI	60S acidic ribosomal protein P2 OS=Anisakis simplex OX=6269 GN=ASIM_LOCUS10283 PE=3 SV=1	407	5	P:GO:0002181; F:GO:0005198; C:GO:0005829; C:GO:0005840; C:GO:0032991	P:cytoplasmic translation; F:structural molecule activity; C:cytosol; C:ribosome; C:protein-containing complex			PF06325 (PFAM); PF00428 (PFAM); IPR038716 (G3DSA:1.10.10.GENE3D); G3DSA:3.40.50.150 (GENE3D); mobidb-lite (MOBIDB_LITE); PTHR43648 (PANTHER); IPR027534 (HAMAP); IPR044076 (CDD); IPR029063 (SUPERFAMILY)	P:GO:0002182; P:GO:0006414; F:GO:0003735; C:GO:0005840; C:GO:0022625	P:cytoplasmic translational elongation; P:translational elongation; F:structural constituent of ribosome; C:ribosome; C:cytosolic large ribosomal subunit
INTERPRO, GO-SLIM	tr|A0A0M3KCG9|A0A0M3KCG9_ANISI	Filamin-related (inferred by orthology to a S. mansoni protein) OS=Anisakis simplex OX=6269 GN=ASIM_LOCUS18067 PE=4 SV=1	250	2	P:GO:0007010; F:GO:0008092	P:cytoskeleton organization; F:cytoskeletal protein binding			IPR001715 (SMART); IPR036872 (G3DSA:1.10.418.GENE3D); IPR036872 (G3DSA:1.10.418.GENE3D); IPR001715 (PFAM); PTHR38537:SF10 (PANTHER); IPR044801 (PANTHER); IPR001715 (PROSITE_PROFILES); IPR001715 (PROSITE_PROFILES); IPR001715 (CDD); IPR036872 (SUPERFAMILY)	P:GO:0030036; F:GO:0005515; F:GO:0051015	P:actin cytoskeleton organization; F:protein binding; F:actin filament binding
INTERPRO, GO-SLIM	tr|A0A0M3JY41|A0A0M3JY41_ANISI	Uncharacterized protein OS=Anisakis simplex OX=6269 GN=ASIM_LOCUS12767 PE=4 SV=1	375	1	P:GO:0006091	P:generation of precursor metabolites and energy			IPR013650 (PFAM); G3DSA:3.30.470.20 (GENE3D); IPR013815 (G3DSA:3.30.1490.GENE3D); IPR005811 (PFAM); IPR005809 (PIRSF); IPR016102 (G3DSA:3.40.50.GENE3D); IPR005809 (PANTHER); PTHR11815:SF17 (PANTHER); PTHR11815:SF17 (PANTHER); IPR005809 (PANTHER); SSF56059 (SUPERFAMILY); IPR016102 (SUPERFAMILY)	P:GO:0006099; F:GO:0003824; F:GO:0005524	P:tricarboxylic acid cycle; F:catalytic activity; F:ATP binding
INTERPRO	tr|A0A0M3JDJ0|A0A0M3JDJ0_ANISI	Uncharacterized protein OS=Anisakis simplex OX=6269 GN=ASIM_LOCUS5473 PE=4 SV=1	183						G3DSA:1.10.287.1490 (GENE3D); mobidb-lite (MOBIDB_LITE); PTHR23159:SF42 (PANTHER); PTHR23159 (PANTHER)	no GO terms	no GO terms
INTERPRO, GO-SLIM	tr|A0A0M3K404|A0A0M3K404_ANISI	Myosin heavy chain-like (inferred by orthology to a D. melanogaster protein) OS=Anisakis simplex OX=6269 GN=ASIM_LOCUS15102 PE=3 SV=1	1588	3	F:GO:0003774; C:GO:0005856; C:GO:0032991	F:cytoskeletal motor activity; C:cytoskeleton; C:protein-containing complex			IPR001609 (PRINTS); IPR001609 (SMART); G3DSA:6.20.240.20 (GENE3D); IPR036961 (G3DSA:3.40.850.GENE3D); IPR001609 (PFAM); G3DSA:1.10.287.1490 (GENE3D); G3DSA:4.10.270.10 (GENE3D); G3DSA:1.20.58.530 (GENE3D); mobidb-lite (MOBIDB_LITE); mobidb-lite (MOBIDB_LITE); PTHR45615 (PANTHER); PTHR45615:SF36 (PANTHER); PTHR45615:SF36 (PANTHER); PTHR45615 (PANTHER); IPR001609 (PROSITE_PROFILES); IPR027417 (SUPE…	F:GO:0003774; F:GO:0005524; C:GO:0016459	F:cytoskeletal motor activity; F:ATP binding; C:myosin complex
INTERPRO, ANNOTATED	tr|A0A0M3JPQ1|A0A0M3JPQ1_ANISI	Spectrin alpha chain (inferred by orthology to a D. melanogaster protein) OS=Anisakis simplex OX=6269 GN=ASIM_LOCUS9385 PE=4 SV=1	71	1	F:GO:0005509	F:calcium ion binding			IPR002048 (SMART); IPR014837 (PFAM); IPR002048 (PFAM); G3DSA:1.10.238.10 (GENE3D); G3DSA:1.10.238.10 (GENE3D); PTHR23064 (PANTHER); PTHR23064:SF26 (PANTHER); IPR002048 (PROSITE_PROFILES); IPR011992 (SUPERFAMILY)	F:GO:0005509	F:calcium ion binding
INTERPRO	tr|A0A3P6N3M4|A0A3P6N3M4_ANISI	Uncharacterized protein OS=Anisakis simplex OX=6269 GN=ASIM_LOCUS2187 PE=4 SV=1	126						IPR029033 (G3DSA:3.40.50.GENE3D); PTHR11567 (PANTHER); PTHR11567:SF191 (PANTHER); IPR029033 (SUPERFAMILY)	no GO terms	no GO terms
INTERPRO	tr|A0A0M3J888|A0A0M3J888_ANISI	Uncharacterized protein OS=Anisakis simplex OX=6269 GN=ASIM_LOCUS3619 PE=4 SV=1	42						no IPS match	no IPS match	no IPS match
INTERPRO, GO-SLIM	tr|A0A0M3K1M2|A0A0M3K1M2_ANISI	Unconventional myosin-Id (inferred by orthology to a human protein) OS=Anisakis simplex OX=6269 GN=ASIM_LOCUS14182 PE=3 SV=2	1023	3	F:GO:0003774; C:GO:0005856; C:GO:0032991	F:cytoskeletal motor activity; C:cytoskeleton; C:protein-containing complex			IPR001609 (PRINTS); IPR001609 (SMART); G3DSA:1.20.120.720 (GENE3D); G3DSA:1.20.5.4820 (GENE3D); IPR036961 (G3DSA:3.40.850.GENE3D); IPR001609 (PFAM); G3DSA:1.10.10.820 (GENE3D); G3DSA:1.20.58.530 (GENE3D); IPR010926 (PFAM); PTHR13140:SF713 (PANTHER); PTHR13140 (PANTHER); IPR000048 (PROSITE_PROFILES); IPR001609 (PROSITE_PROFILES); IPR010926 (PROSITE_PROFILES); IPR036072 (CDD); IPR027417 (SUPERFAMIL…	F:GO:0003774; F:GO:0005515; F:GO:0005524; C:GO:0016459	F:cytoskeletal motor activity; F:protein binding; F:ATP binding; C:myosin complex
INTERPRO, ANNOTATED	tr|A0A0M3KIN5|A0A0M3KIN5_ANISI	RasGAP_C domain-containing protein OS=Anisakis simplex OX=6269 GN=ASIM_LOCUS20234 PE=4 SV=1	102	1	F:GO:0005515	F:protein binding			IPR000593 (PFAM); PTHR14149:SF14 (PANTHER); PTHR14149 (PANTHER)	F:GO:0005515	F:protein binding
INTERPRO	tr|A0A0M3J0U8|A0A0M3J0U8_ANISI	ERAP1_C domain-containing protein OS=Anisakis simplex OX=6269 GN=ASIM_LOCUS1029 PE=3 SV=1	334						IPR024571 (PFAM); G3DSA:1.25.50.20 (GENE3D); PTHR11533 (PANTHER)	no GO terms	no GO terms
INTERPRO, GO-SLIM	tr|A0A158PP01|A0A158PP01_ANISI	Annexin OS=Anisakis simplex OX=6269 GN=ASIM_LOCUS12751 PE=3 SV=1	628	1	F:GO:0008289	F:lipid binding			IPR001464 (PRINTS); IPR018502 (SMART); IPR018502 (PFAM); IPR037104 (G3DSA:1.10.220.GENE3D); IPR037104 (G3DSA:1.10.220.GENE3D); IPR037104 (G3DSA:1.10.220.GENE3D); IPR037104 (G3DSA:1.10.220.GENE3D); IPR037104 (G3DSA:1.10.220.GENE3D); IPR037104 (G3DSA:1.10.220.GENE3D); IPR037104 (G3DSA:1.10.220.GENE3D); PTHR10502:SF226 (PANTHER); PTHR10502 (PANTHER); IPR018502 (PROSITE_PROFILES); IPR018502 (PROSITE_…	F:GO:0005509; F:GO:0005544	F:calcium ion binding; F:calcium-dependent phospholipid binding
INTERPRO	tr|A0A3P6Q849|A0A3P6Q849_ANISI	Uncharacterized protein OS=Anisakis simplex OX=6269 GN=ASIM_LOCUS7342 PE=4 SV=1	156						G3DSA:1.25.50.20 (GENE3D)	no GO terms	no GO terms
INTERPRO	tr|A0A0M3JNB9|A0A0M3JNB9_ANISI	Uncharacterized protein OS=Anisakis simplex OX=6269 GN=ASIM_LOCUS8900 PE=4 SV=1	90						no IPS match	no IPS match	no IPS match
INTERPRO, GO-SLIM	tr|A0A0M3KCW4|A0A0M3KCW4_ANISI	DnaJ homolog dnj-20 (inferred by orthology to a C. elegans protein) OS=Anisakis simplex OX=6269 GN=ASIM_LOCUS18212 PE=4 SV=1	332	1	P:GO:0006457	P:protein folding			IPR001623 (PRINTS); IPR001623 (SMART); IPR001623 (PFAM); G3DSA:2.60.260.20 (GENE3D); G3DSA:2.60.260.20 (GENE3D); IPR002939 (PFAM); IPR036869 (G3DSA:1.10.287.GENE3D); PTHR44298 (PANTHER); IPR001623 (PROSITE_PROFILES); cd10747 (CDD); IPR001623 (CDD); IPR008971 (SUPERFAMILY); IPR036869 (SUPERFAMILY); IPR008971 (SUPERFAMILY)	P:GO:0006457; F:GO:0051082	P:protein folding; F:unfolded protein binding
INTERPRO, GO-SLIM	tr|A0A0M3K487|A0A0M3K487_ANISI	BTB_2 domain-containing protein OS=Anisakis simplex OX=6269 GN=ASIM_LOCUS15185 PE=4 SV=1	223	1	P:GO:0065003	P:protein-containing complex assembly			IPR011333 (G3DSA:3.30.710.GENE3D); IPR003131 (PFAM); mobidb-lite (MOBIDB_LITE); mobidb-lite (MOBIDB_LITE); PTHR14499 (PANTHER); cd18316 (CDD); IPR011333 (SUPERFAMILY)	P:GO:0051260	P:protein homooligomerization
INTERPRO	tr|A0A0M3JS84|A0A0M3JS84_ANISI	NADH dehydrogenase [ubiquinone] 1 beta subcomplex subunit 10 OS=Anisakis simplex OX=6269 GN=ASIM_LOCUS10374 PE=3 SV=1	266						IPR019377 (PFAM); IPR039993 (PANTHER); PTHR13094:SF1 (PANTHER)	no GO terms	no GO terms
INTERPRO	tr|A0A3P6QJB8|A0A3P6QJB8_ANISI	GOLD domain-containing protein OS=Anisakis simplex OX=6269 GN=ASIM_LOCUS10306 PE=3 SV=1	270						IPR009038 (SMART); IPR009038 (PFAM); PTHR22811:SF59 (PANTHER); IPR015720 (PANTHER); IPR009038 (PROSITE_PROFILES); IPR036598 (SUPERFAMILY)	no GO terms	no GO terms
INTERPRO	tr|A0A0M3JMM6|A0A0M3JMM6_ANISI	Uncharacterized protein OS=Anisakis simplex OX=6269 GN=ASIM_LOCUS8660 PE=3 SV=1	105						IPR025110 (PFAM); IPR042099 (G3DSA:3.40.50.GENE3D); IPR000873 (PFAM); IPR045851 (G3DSA:3.30.300.GENE3D); PTHR43272 (PANTHER); PTHR43272:SF5 (PANTHER); SSF56801 (SUPERFAMILY)	no GO terms	no GO terms
INTERPRO, ANNOTATED	tr|A0A0M3JJL9|A0A0M3JJL9_ANISI	Uncharacterized protein OS=Anisakis simplex OX=6269 GN=ASIM_LOCUS7604 PE=4 SV=1	152	1	F:GO:0005515	F:protein binding			IPR018159 (SMART); G3DSA:1.20.58.60 (GENE3D); IPR002017 (PFAM); PTHR23064:SF26 (PANTHER); PTHR23064 (PANTHER); cd00176 (CDD); SSF46966 (SUPERFAMILY)	F:GO:0005515	F:protein binding
INTERPRO	tr|A0A0M3K2K5|A0A0M3K2K5_ANISI	Uncharacterized protein OS=Anisakis simplex OX=6269 GN=ASIM_LOCUS14561 PE=4 SV=1	170						no IPS match	no IPS match	no IPS match
INTERPRO	tr|A0A0M3JI05|A0A0M3JI05_ANISI	Glutamate dehydrogenase, mitochondrial (inferred by orthology to a D. melanogaster protein) OS=Anisakis simplex OX=6269 GN=ASIM_LOCUS7033 PE=4 SV=1	139						G3DSA:1.10.287.140 (GENE3D)	no GO terms	no GO terms
INTERPRO	tr|A0A3P6NDU6|A0A3P6NDU6_ANISI	Uncharacterized protein OS=Anisakis simplex OX=6269 GN=ASIM_LOCUS2902 PE=4 SV=1	218						G3DSA:1.25.50.20 (GENE3D)	no GO terms	no GO terms
INTERPRO, ANNOTATED	tr|A0A3P6NDP5|A0A3P6NDP5_ANISI	Uncharacterized protein OS=Anisakis simplex OX=6269 GN=ASIM_LOCUS2860 PE=4 SV=1	393	1	F:GO:0005515	F:protein binding			IPR018159 (SMART); G3DSA:1.20.58.60 (GENE3D); IPR002017 (PFAM); G3DSA:1.20.58.60 (GENE3D); G3DSA:1.20.58.60 (GENE3D); G3DSA:1.20.58.60 (GENE3D); PTHR10891:SF797 (PANTHER); PTHR10891 (PANTHER); cd00176 (CDD); cd00176 (CDD); SSF46966 (SUPERFAMILY); SSF46966 (SUPERFAMILY)	F:GO:0005515	F:protein binding
INTERPRO, ANNOTATED	tr|A0A0M3JA13|A0A0M3JA13_ANISI	Uncharacterized protein OS=Anisakis simplex OX=6269 GN=ASIM_LOCUS4245 PE=4 SV=1	229	1	F:GO:0005515	F:protein binding			IPR018159 (SMART); G3DSA:1.20.58.60 (GENE3D); G3DSA:1.20.58.60 (GENE3D); G3DSA:1.20.58.60 (GENE3D); IPR002017 (PFAM); PTHR23167 (PANTHER); PTHR23167:SF61 (PANTHER); cd00176 (CDD); SSF46966 (SUPERFAMILY)	F:GO:0005515	F:protein binding
INTERPRO	tr|A0A0M3KCE1|A0A0M3KCE1_ANISI	Uncharacterized protein OS=Anisakis simplex OX=6269 GN=ASIM_LOCUS18039 PE=4 SV=1	300						IPR042097 (G3DSA:2.60.40.GENE3D); G3DSA:3.30.2010.30 (GENE3D); PTHR11533 (PANTHER); IPR042097 (SUPERFAMILY)	no GO terms	no GO terms
INTERPRO, ANNOTATED	tr|A0A0M3K866|A0A0M3K866_ANISI	Spectrin beta chain (inferred by orthology to a D. melanogaster protein) OS=Anisakis simplex OX=6269 GN=ASIM_LOCUS16564 PE=4 SV=1	1156	1	F:GO:0005515	F:protein binding			IPR001715 (SMART); IPR036872 (G3DSA:1.10.418.GENE3D); IPR001715 (PFAM); mobidb-lite (MOBIDB_LITE); mobidb-lite (MOBIDB_LITE); mobidb-lite (MOBIDB_LITE); mobidb-lite (MOBIDB_LITE); mobidb-lite (MOBIDB_LITE); mobidb-lite (MOBIDB_LITE); mobidb-lite (MOBIDB_LITE); mobidb-lite (MOBIDB_LITE); mobidb-lite (MOBIDB_LITE); mobidb-lite (MOBIDB_LITE); mobidb-lite (MOBIDB_LITE); mobidb-lite (MOBIDB_LITE); mob…	F:GO:0005515	F:protein binding
INTERPRO	tr|A0A0M3KGS5|A0A0M3KGS5_ANISI	Uncharacterized protein OS=Anisakis simplex OX=6269 GN=ASIM_LOCUS19572 PE=4 SV=1	176						PTHR23159:SF42 (PANTHER); PTHR23159 (PANTHER)	no GO terms	no GO terms
INTERPRO	tr|A0A3P6R8T6|A0A3P6R8T6_ANISI	Uncharacterized protein OS=Anisakis simplex OX=6269 GN=ASIM_LOCUS9651 PE=4 SV=1	38						no IPS match	no IPS match	no IPS match
INTERPRO, GO-SLIM	tr|A0A158PP53|A0A158PP53_ANISI	Uncharacterized protein OS=Anisakis simplex OX=6269 GN=ASIM_LOCUS13133 PE=3 SV=1	3800	1	F:GO:0008289	F:lipid binding			IPR001605 (PRINTS); IPR018159 (SMART); IPR001849 (SMART); IPR001715 (SMART); IPR001452 (SMART); G3DSA:1.20.58.60 (GENE3D); G3DSA:1.20.58.60 (GENE3D); G3DSA:1.20.58.60 (GENE3D); G3DSA:1.20.58.60 (GENE3D); G3DSA:1.20.58.60 (GENE3D); G3DSA:1.20.58.60 (GENE3D); G3DSA:2.30.30.40 (GENE3D); IPR036872 (G3DSA:1.10.418.GENE3D); IPR036872 (G3DSA:1.10.418.GENE3D); G3DSA:1.20.58.60 (GENE3D); IPR002017 (PFAM);…	F:GO:0005515; F:GO:0005543	F:protein binding; F:phospholipid binding
INTERPRO	tr|A0A0M3JSC0|A0A0M3JSC0_ANISI	Uncharacterized protein OS=Anisakis simplex OX=6269 GN=ASIM_LOCUS10417 PE=4 SV=2	1621						IPR000742 (SMART); IPR001791 (SMART); G3DSA:2.60.120.1000 (GENE3D); IPR001791 (PFAM); G3DSA:2.60.120.200 (GENE3D); G3DSA:2.60.120.200 (GENE3D); G3DSA:2.10.25.10 (GENE3D); mobidb-lite (MOBIDB_LITE); mobidb-lite (MOBIDB_LITE); PTHR15036:SF39 (PANTHER); PTHR15036 (PANTHER); IPR000742 (PROSITE_PROFILES); IPR001791 (PROSITE_PROFILES); IPR000742 (PROSITE_PROFILES); IPR001791 (PROSITE_PROFILES); IPR0017…	no GO terms	no GO terms
INTERPRO, GO-SLIM	tr|A0A0M3K609|A0A0M3K609_ANISI	Annexin OS=Anisakis simplex OX=6269 GN=ASIM_LOCUS15807 PE=3 SV=1	178	1	F:GO:0008289	F:lipid binding			IPR001464 (PRINTS); IPR018502 (SMART); IPR037104 (G3DSA:1.10.220.GENE3D); IPR037104 (G3DSA:1.10.220.GENE3D); IPR018502 (PFAM); PTHR10502:SF226 (PANTHER); PTHR10502 (PANTHER); IPR018502 (PROSITE_PROFILES); IPR018502 (PROSITE_PROFILES); IPR037104 (SUPERFAMILY)	F:GO:0005509; F:GO:0005544	F:calcium ion binding; F:calcium-dependent phospholipid binding
INTERPRO, GO-SLIM	tr|A0A3P6P9U4|A0A3P6P9U4_ANISI	Uncharacterized protein (Fragment) OS=Anisakis simplex OX=6269 GN=ASIM_LOCUS7020 PE=3 SV=1	130	1	F:GO:0008289	F:lipid binding			IPR018502 (SMART); IPR037104 (G3DSA:1.10.220.GENE3D); IPR037104 (G3DSA:1.10.220.GENE3D); IPR018502 (PFAM); PTHR10502 (PANTHER); PTHR10502:SF226 (PANTHER); IPR018502 (PROSITE_PROFILES); IPR018502 (PROSITE_PROFILES); IPR037104 (SUPERFAMILY)	F:GO:0005509; F:GO:0005544	F:calcium ion binding; F:calcium-dependent phospholipid binding
INTERPRO, GO-SLIM	tr|A0A0M3KBB5|A0A0M3KBB5_ANISI	Gelsolin-like protein 1 (inferred by orthology to a C. elegans protein) OS=Anisakis simplex OX=6269 GN=ASIM_LOCUS17663 PE=4 SV=1	200	1	F:GO:0008092	F:cytoskeletal protein binding			IPR007122 (SMART); IPR029006 (G3DSA:3.40.20.GENE3D); IPR007123 (PFAM); IPR029006 (G3DSA:3.40.20.GENE3D); PTHR11977:SF55 (PANTHER); IPR007122 (PANTHER); cd11289 (CDD); SSF55753 (SUPERFAMILY); SSF55753 (SUPERFAMILY)	F:GO:0051015	F:actin filament binding
INTERPRO, GO-SLIM	tr|A0A0M3J250|A0A0M3J250_ANISI	Annexin OS=Anisakis simplex OX=6269 GN=ASIM_LOCUS1483 PE=3 SV=1	152	1	F:GO:0008289	F:lipid binding			IPR018502 (SMART); IPR037104 (G3DSA:1.10.220.GENE3D); IPR037104 (G3DSA:1.10.220.GENE3D); IPR018502 (PFAM); PTHR10502 (PANTHER); PTHR10502:SF212 (PANTHER); IPR018502 (PROSITE_PROFILES); IPR018502 (PROSITE_PROFILES); IPR037104 (SUPERFAMILY)	F:GO:0005509; F:GO:0005544	F:calcium ion binding; F:calcium-dependent phospholipid binding
INTERPRO, ANNOTATED	tr|A0A0M3K2M8|A0A0M3K2M8_ANISI	Probable enoyl-CoA hydratase, mitochondrial (inferred by orthology to a C. elegans protein) OS=Anisakis simplex OX=6269 GN=ASIM_LOCUS14592 PE=3 SV=1	289	1	F:GO:0003824	F:catalytic activity			G3DSA:3.90.226.10 (GENE3D); IPR001753 (PFAM); IPR014748 (G3DSA:1.10.12.GENE3D); PTHR11941 (PANTHER); PTHR11941:SF31 (PANTHER); cd06558 (CDD); IPR029045 (SUPERFAMILY)	F:GO:0003824	F:catalytic activity
INTERPRO	tr|A0A0M3K1G1|A0A0M3K1G1_ANISI	PB1 domain-containing protein OS=Anisakis simplex OX=6269 GN=ASIM_LOCUS14113 PE=4 SV=1	354						G3DSA:3.10.20.90 (GENE3D); IPR035127 (PFAM); mobidb-lite (MOBIDB_LITE); mobidb-lite (MOBIDB_LITE); mobidb-lite (MOBIDB_LITE); mobidb-lite (MOBIDB_LITE); IPR000270 (PROSITE_PROFILES); cd05992 (CDD); SSF54277 (SUPERFAMILY)	F:GO:0005515	F:protein binding
INTERPRO	tr|A0A3P6MZQ7|A0A3P6MZQ7_ANISI	ELFV_dehydrog_N domain-containing protein (Fragment) OS=Anisakis simplex OX=6269 GN=ASIM_LOCUS509 PE=3 SV=1	293						IPR006095 (PRINTS); G3DSA:3.40.50.720 (GENE3D); IPR006097 (PFAM); G3DSA:1.10.287.140 (GENE3D); G3DSA:3.40.50.10860 (GENE3D); PTHR11606 (PANTHER); PTHR11606:SF33 (PANTHER); SSF53223 (SUPERFAMILY)	P:GO:0006520; F:GO:0016491	P:cellular amino acid metabolic process; F:oxidoreductase activity
INTERPRO	tr|A0A0M3JGN4|A0A0M3JGN4_ANISI	Uncharacterized protein OS=Anisakis simplex OX=6269 GN=ASIM_LOCUS6567 PE=4 SV=1	123						no IPS match	no IPS match	no IPS match
	tr|A0A158PN62|A0A158PN62_ANISI	ATP-binding cassette sub-family B member 9 (inferred by orthology to a human protein) OS=Anisakis simplex OX=6269 GN=ASIM_LOCUS10655 PE=3 SV=1	809
EC Classes	#Seqs
1.- Oxidoreductases	18
2.- Transferases	6
3.- Hydrolases	28
4.- Lyases	1
5.- Isomerases	0
6.- Ligases	1
7.- Translocases	12
