# Supplementary material for: Tandem Mass Tagging (TMT) Reveals Tissue-Specific Proteome of L4 Larvae of Anisakis simplex s. s.: Enzymes of Energy and/or Carbohydrate Metabolism as Potential Drug Targets in Anisakiasis
Source: Int J Mol Sci. 2022 Apr 14;23(8):4336. doi: 10.3390/ijms23084336 (PMC9027741; doi:10.3390/ijms23084336)
Supplement: Supplementary file 1 [file ijms-23-04336-s001.zip › ijms-1675296-Supplementary/File S5.xlsx]

## Sheet: Seq characteristic
The characteristics of sequences selected for tertiary structure modeling
	species	length	MW	negat. Aa	posit. Aa	Wsp. Ext	Absolut Ext	Instability index	Aliphatic index	GRAVY	aI	mz.allseq.	pI	boman	charge	HfobKD	polarity	Hydrophobicity	Hbonding
A0A0M3JPF6	A.simplex	141	15870.2	15	11	13980	0.881	38.33	87.87	-0.081	87.8723	8016.49	5.98169	1.33943	-3.71631	-0.0808511	-0.133972	-0.298936	-0.0139716
A0A3P6SZK1	A.simplex	797	90204.5	104	91	93740	1.039	45.45	83.31	-0.41	83.3124	45530.9	6.56744	1.82556	-11.3688	-0.409536	-0.0668632	-0.300351	0.00125471
A0A0B2VE95	T. canis	1095	123143	128	120	131670	1.069	44.61	83.45	-0.322	83.452	62246.3	6.98331	1.70544	-6.26583	-0.322283	-0.0921096	-0.302895	0.0163288
O61199	C. elegans	1029	115661	125	114	117690	1.018	49.7	80.83	-0.408	80.826	58279.8	6.7921	1.83494	-8.95221	-0.408358	-0.0683479	-0.310088	0.0170457
XP_005249816.1 (E9PCR7)	H. sapiens	1038	117665	124	114	123190	1.047	44.74	83.03	-0.318	83.0347	59394.9	6.90731	1.70369	-7.83841	-0.318015	-0.0968112	-0.287351	0.00544316
A0A0M3JT48	A. simplex	653	72563.8	70	54	46300	0.638	40.5	89.45	-0.204	89.4487	36801.7	5.24389	1.7324	-15.9548	-0.203828	-0.0411945	-0.344977	0.0170904
A0A0M3JRA5	A.simplex	361	41400	88	49	23950	0.579	61.18	54.93	-1.179	54.9308	20773.9	4.42478	3.10005	-37.8212	-1.17895	0.157618	-0.357507	-0.0693629
A0A0B2VPH2	T. canis	596	66934.3	98	74	43890	0.656	48.73	77.89	-0.483	77.8859	33874.8	4.89892	2.15797	-23.6602	-0.482718	-0.00575503	-0.335503	-0.00302013
J7S130	C. elegans	622	69904.6	78	63	54320	0.777	43.61	86	-0.294	85.9968	35472.7	5.84657	1.77045	-14.5698	-0.294373	-0.0657235	-0.318891	0.00678457
NP_001340158.1	H. sapiens	597	66534.8	73	59	73910	1.111	49.11	79.21	-0.256	79.2127	33817.2	6.17658	1.58553	-13.3403	-0.255779	-0.102697	-0.319397	0.0208878
