# Supplementary material for: Tandem Mass Tagging (TMT) Reveals Tissue-Specific Proteome of L4 Larvae of Anisakis simplex s. s.: Enzymes of Energy and/or Carbohydrate Metabolism as Potential Drug Targets in Anisakiasis
Source: Int J Mol Sci. 2022 Apr 14;23(8):4336. doi: 10.3390/ijms23084336 (PMC9027741; doi:10.3390/ijms23084336)
Supplement: Supplementary file 1 [file ijms-23-04336-s001.zip › ijms-1675296-Supplementary/File S6.xlsx]

## Sheet: string_interactions_
Results of STRING protein-protein interactions analysis. A.simplex_vs_T.canis
Identifier A. simplex	Description A. simplex	identifier T. canis	Annotation T. canis	Short name T. canis	TISSUE A simplex	Identity %	BitScore
A0A0M3IYX4	40S ribosomal protein S12 OS=Anisakis simplex OX=6269 GN=ASIM_LOCUS357 PE=3 SV=1	6265.A0A0B2V897	"""40S ribosomal protein S12; Belongs to the eukaryotic ribosomal protein eS12 family."""	rps12	rest	91.5	243.0
A0A0M3IZ45	Glutathione S-transferase 3 (inferred by orthology to a C. elegans protein) OS=Anisakis simplex OX=6269 GN=ASIM_LOCUS428 PE=4 SV=1	6265.A0A0B2VKR2	"""Glutathione S-transferase 1; Belongs to the GST sCUTerfamily."""	A0A0B2VKR2	CUT	56.0	260.4
A0A0M3J081	Ig-like domain-containing protein OS=Anisakis simplex OX=6269 GN=ASIM_LOCUS17818 PE=4 SV=1	6265.A0A0B2VC23	Disorganized muscle protein 1	A0A0B2VC23	CUT	86.9	204.5
A0A0M3J159	SHSP domain-containing protein OS=Anisakis simplex OX=6269 GN=ASIM_LOCUS1142 PE=3 SV=1	6265.A0A0B2W2C0	"""Heat shock protein Hsp-12.2; Belongs to the small heat shock protein (HSP20) family."""	A0A0B2W2C0	rest	93.0	219.5
A0A0M3J315	ATP synthase subunit O, mitochondrial OS=Anisakis simplex OX=6269 GN=ASIM_LOCUS1798 PE=3 SV=1	6265.A0A0B2VUF0	ATP synthase subunit O, mitochondrial	Oscp	rest	66.7	145.6
A0A0M3J4C2	ERAP1_C domain-containing protein OS=Anisakis simplex OX=6269 GN=ASIM_LOCUS2256 PE=3 SV=1	6265.A0A0B2V6A9	Thyrotropin-releasing hormone-degrading ectoenzyme	TRHDE	INT	59.7	374.4
A0A0M3J768	PEPCK_N domain-containing protein OS=Anisakis simplex OX=6269 GN=ASIM_LOCUS3251 PE=4 SV=1	6265.A0A0B2UWV2	Phosphoenolpyruvate carboxykinase [GTP]	A0A0B2UWV2	CUT	74.4	245.0
A0A0M3J779	Uncharacterized protein OS=Anisakis simplex OX=6269 GN=ASIM_LOCUS3262 PE=4 SV=1	6265.A0A0B2V4L5	Muscle LIM protein Mlp84B	Mlp84B	CUT	76.8	225.7
A0A0M3J7C1	Trifunctional enzyme subunit alpha, mitochondrial (inferred by orthology to a human protein) OS=Anisakis simplex OX=6269 GN=ASIM_LOCUS3304 PE=4 SV=1	6265.A0A0B2V6D4	Trifunctional enzyme subunit alpha, mitochondrial	A0A0B2V6D4	INT	88.4	178.3
A0A0M3J8A6	Uncharacterized protein OS=Anisakis simplex OX=6269 GN=ASIM_LOCUS3639 PE=3 SV=1	6265.A0A0B2UZS4	Putative serine protease K12H4.7	A0A0B2UZS4	INT	59.3	213.0
A0A0M3JA18	FAD_binding_2 domain-containing protein OS=Anisakis simplex OX=6269 GN=ASIM_LOCUS4249 PE=4 SV=1	6265.A0A0B2W2C9	Succinate dehydrogenase [ubiquinone] flavoprotein subunit, mitochondrial	A0A0B2W2C9	rest	87.6	293.9
A0A0M3JB20	Dihydrolipoyl dehydrogenase, mitochondrial (inferred by orthology to a C. elegans protein) OS=Anisakis simplex OX=6269 GN=ASIM_LOCUS4602 PE=4 SV=1	6265.A0A0B2V3B2	Dihydrolipoyl dehydrogenase, mitochondrial	DLD	INT	92.8	350.1
A0A0M3JCR4	Glutamate dehydrogenase, mitochondrial (inferred by orthology to a D. melanogaster protein) OS=Anisakis simplex OX=6269 GN=ASIM_LOCUS5196 PE=3 SV=1	6265.A0A0B2VXG2	"""Glutamate dehydrogenase; Belongs to the Glu/Leu/Phe/Val dehydrogenases family."""	A0A0B2VXG2	INT	80.5	329.3
A0A0M3JGX5	Cytochrome c 2.1 (inferred by orthology to a C. elegans protein) OS=Anisakis simplex OX=6269 GN=ASIM_LOCUS6658 PE=3 SV=1	6265.A0A0B2VRN9	"""Cytochrome c type-1; Electron carrier protein. The oxidized form of the cytochrome c heme group can accept an electron from the heme group of the cytochrome c1 subunit of cytochrome reductase. Cytochrome c then transfers this electron to the cytochrome oxidase complex, the final protein carrier in the mitochondrial electron-transport chain."""	A0A0B2VRN9	CUT	89.3	199.9
A0A0M3JH24	Putative serine protease pcp-1 (inferred by orthology to a C. elegans protein) OS=Anisakis simplex OX=6269 GN=ASIM_LOCUS6712 PE=3 SV=1	6265.A0A0B2VMJ2	Prolyl carboxy peptidase like protein 5	pcp-5	INT	45.7	163.3
A0A0M3JH42	NADH-cytochrome b5 reductase, putative (inferred by orthology to a S. mansoni protein) OS=Anisakis simplex OX=6269 GN=ASIM_LOCUS6731 PE=4 SV=1	6265.A0A0B2VJX1	Eukaryotic peptide chain release factor subunit 1	erf-1	INT	84.1	150.2
A0A0M3JHA9	Probable urocanate hydratase (inferred by orthology to a C. elegans protein) OS=Anisakis simplex OX=6269 GN=ASIM_LOCUS6789 PE=4 SV=1	6265.A0A0B2UYJ3	Putative urocanate hydratase	Y51H4A.7	CUT	86.5	196.4
A0A0M3JK61	Cofactor-independent phosphoglycerate mutase (inferred by orthology to a C. elegans protein) OS=Anisakis simplex OX=6269 GN=ASIM_LOCUS7799 PE=4 SV=1	6265.A0A0B2VUR0	2,3-bisphosphoglycerate-independent phosphoglycerate mutase	gpmI	CUT	96.7	191.8
A0A0M3JMD7	Uncharacterized protein OS=Anisakis simplex OX=6269 GN=ASIM_LOCUS8566 PE=4 SV=1	6265.A0A0B2UVK7	"""V-type proton ATPase subunit H; Subunit of the peripheral V1 complex of vacuolar ATPase. Subunit H activates ATPase activity of the enzyme and couples ATPase activity to proton flow. Vacuolar ATPase is responsible for acidifying a variety of intracellular compartments in eukaryotic cells, thus providing most of the energy required for transport processes in the vacuolar system."""	vha-15	INT	82.9	69.7
A0A0M3JMM6	Uncharacterized protein OS=Anisakis simplex OX=6269 GN=ASIM_LOCUS8660 PE=3 SV=1	6265.A0A0B2VWI4	Long-chain-fatty-acid--CoA ligase 4	ACSL4	INT	88.6	200.3
A0A0M3JNJ2	Aldedh domain-containing protein OS=Anisakis simplex OX=6269 GN=ASIM_LOCUS8975 PE=4 SV=1	6265.A0A0B2VES1	"""10-formyltetrahydrofolate dehydrogenase; In the C-terminal section; belongs to the aldehyde dehydrogenase family. ALDH1L subfamily."""	aldh1l1	INT	88.9	235.3
A0A0M3JPF6	Oxoglutarate dehydrogenase (succinyl-transferring) OS=Anisakis simplex OX=6269 GN=ASIM_LOCUS9288 PE=3 SV=1	6265.A0A0B2V2S1	Putative 2-oxoglutarate dehydrogenase E1 component DHKTD1-like protein, mitochondrial	ZK836.2	INT	93.5	246.5
A0A0M3JPP2	HABP4_PAI-RBP1 domain-containing protein OS=Anisakis simplex OX=6269 GN=ASIM_LOCUS9370 PE=4 SV=1	6265.A0A0B2VW32	Plasminogen activator inhibitor 1 RNA-binding protein	Serbp1	rest	79.2	104.4
A0A0M3JQ01	Spectrin beta chain (inferred by orthology to a D. melanogaster protein) OS=Anisakis simplex OX=6269 GN=ASIM_LOCUS9475 PE=4 SV=1	6265.A0A0B2W7B0	"""Spectrin beta chain; Belongs to the spectrin family."""	A0A0B2W7B0	INT	97.7	89.7
A0A0M3JQB9	CAAX farnesyltransferase subunit beta OS=Anisakis simplex OX=6269 GN=ASIM_LOCUS9604 PE=3 SV=1	6265.A0A0B2UZ15	"""Protein farnesyltransferase subunit beta; Catalyzes the transfer of a farnesyl moiety from farnesyl diphosphate to a cysteine at the fourth position from the C-terminus of several proteins. The beta subunit is responsible for peptide-binding."""	FNTB	CUT	68.1	102.1
A0A0M3JQU3	Sex muscle abnormal protein 5 (inferred by orthology to a C. elegans protein) OS=Anisakis simplex OX=6269 GN=ASIM_LOCUS9783 PE=4 SV=2	6265.A0A0B2VF66	Sex muscle abnormal protein 5	A0A0B2VF66	CUT	97.3	444.9
A0A0M3JR09	Complex I-B15 OS=Anisakis simplex OX=6269 GN=ASIM_LOCUS9867 PE=3 SV=1	6265.A0A0B2VCA0	Uncharacterized protein	A0A0B2VCA0	INT	93.0	350.1
A0A0M3JR39	Sidoreflexin OS=Anisakis simplex OX=6269 GN=ASIM_LOCUS9905 PE=3 SV=1	6265.A0A0B2VLR6	Sidoreflexin	A0A0B2VLR6	INT	89.5	590.9
A0A0M3JR83	Transducin beta-like protein 2 (inferred by orthology to a human protein) OS=Anisakis simplex OX=6269 GN=ASIM_LOCUS9952 PE=4 SV=1	6265.A0A0B2V3Q3	Transducin beta-like protein 2	TBL2	INT	78.6	695.3
A0A0M3JR99	Phosphate carrier protein, mitochondrial OS=Anisakis simplex OX=6269 GN=ASIM_LOCUS9973 PE=3 SV=1	6265.A0A0B2UNW3	"""Phosphate carrier protein, mitochondrial; Belongs to the mitochondrial carrier (TC 2.A.29) family."""	A0A0B2UNW3	INT	74.3	711.1
A0A0M3JRA5	Thioredoxin domain-containing protein OS=Anisakis simplex OX=6269 GN=ASIM_LOCUS9980 PE=4 SV=1	6265.A0A0B2VPH2	Folliculin	A0A0B2VPH2	CUT	60.6	205.3
A0A0M3JRJ4	60S ribosomal protein L4 (inferred by orthology to a C. elegans protein) OS=Anisakis simplex OX=6269 GN=ASIM_LOCUS10089 PE=3 SV=1	6265.A0A0B2V6T8	60S ribosomal protein L4	rpl-4	rest	91.0	662.9
A0A0M3JRP0	Peptidyl-prolyl cis-trans isomerase OS=Anisakis simplex OX=6269 GN=ASIM_LOCUS10144 PE=3 SV=1	6265.A0A0B2VJF7	Peptidyl-prolyl cis-trans isomerase	pin4	CUT	86.6	209.1
A0A0M3JRY0	DUF1794 domain-containing protein OS=Anisakis simplex OX=6269 GN=ASIM_LOCUS10251 PE=4 SV=1	6265.A0A0B2W074	DUF1794 domain-containing protein	A0A0B2W074	CUT	85.8	348.6
A0A0M3JS60	Translocon-associated protein subunit beta OS=Anisakis simplex OX=6269 GN=ASIM_LOCUS10347 PE=3 SV=1	6265.A0A0B2V1A4	"""Translocon-associated protein subunit beta; TRAP proteins are part of a complex whose function is to bind calcium to the ER membrane and thereby regulate the retention of ER resident proteins."""	trap-2	INT	84.7	328.9
A0A0M3JS63	Uncharacterized protein OS=Anisakis simplex OX=6269 GN=ASIM_LOCUS10351 PE=4 SV=1	6265.A0A0B2VMC3	Gamma-glutamyltranspeptidase 1	A0A0B2VMC3	INT	74.0	901.4
A0A0M3JSA9	VWFA domain-containing protein OS=Anisakis simplex OX=6269 GN=ASIM_LOCUS10404 PE=4 SV=2	6265.A0A0B2VAG5	Transmembrane cell adhesion receptor mua-3	A0A0B2VAG5	CUT	62.7	192.2
A0A0M3JSD5	Arginine kinase OS=Anisakis simplex OX=6269 GN=ASIM_LOCUS10439 PE=3 SV=1	6265.A0A0B2VLN0	"""Putative arginine kinase F46H5.3; Belongs to the ATP:guanido phosphotransferase family."""	A0A0B2VLN0	INT	77.2	580.9
A0A0M3JSF2	Receptor expression-enhancing protein OS=Anisakis simplex OX=6269 GN=ASIM_LOCUS10457 PE=3 SV=1	6265.A0A0B2VCD0	Receptor expression-enhancing protein	A0A0B2VCD0	INT	75.3	292.0
A0A0M3JSF4	COX6C domain-containing protein OS=Anisakis simplex OX=6269 GN=ASIM_LOCUS10460 PE=3 SV=1	6265.A0A0B2VID9	COX6C domain-containing protein	A0A0B2VID9	rest	90.0	175.6
A0A0M3JSI2	Histidine-rich membrane protein KE4 homolog 2 (inferred by orthology to a C. elegans protein) OS=Anisakis simplex OX=6269 GN=ASIM_LOCUS10498 PE=4 SV=1	6265.A0A0B2UW58	Histidine-rich membrane protein KE4-like protein 2	hke-4.2	INT	60.9	419.5
A0A0M3JSK9	Prohibitin OS=Anisakis simplex OX=6269 GN=ASIM_LOCUS10525 PE=3 SV=1	6265.A0A0B2VUB5	Prohibitin	phb-1	INT	88.5	464.5
A0A0M3JSL7	Oxidored_q6 domain-containing protein OS=Anisakis simplex OX=6269 GN=ASIM_LOCUS10535 PE=3 SV=1	6265.A0A0B2W2I0	"""Putative NADH dehydrogenase [ubiquinone] iron-sulfur protein 7, mitochondrial; Belongs to the complex I 20 kDa subunit family."""	nduf-7	INT	68.2	367.1
A0A0M3JST9	Protein transport protein Sec61 subunit beta OS=Anisakis simplex OX=6269 GN=ASIM_LOCUS10622 PE=3 SV=1	6265.A0A0B2VFE8	"""Protein transport protein Sec61 subunit beta; Necessary for protein translocation in the endoplasmic reticulum."""	SEC61B	INT	95.6	145.6
A0A0M3JT36	ShKT domain-containing protein OS=Anisakis simplex OX=6269 GN=ASIM_LOCUS10728 PE=4 SV=1	6265.A0A0B2W686	Uncharacterized protein C28H8.5	A0A0B2W686	CUT	46.9	224.6
A0A0M3JTS6	Complex I-ESSS OS=Anisakis simplex OX=6269 GN=ASIM_LOCUS11011 PE=3 SV=1	6265.A0A0B2UNJ1	Uncharacterized protein	A0A0B2UNJ1	INT	68.6	305.8
A0A0M3JUG1	NADH dehydrogenase [ubiquinone] iron-sulfur protein 3, mitochondrial OS=Anisakis simplex OX=6269 GN=ASIM_LOCUS11280 PE=3 SV=1	6265.A0A0B2W1L9	"""NADH dehydrogenase [ubiquinone] iron-sulfur protein 3, mitochondrial; Belongs to the complex I 30 kDa subunit family."""	NDUFS3	INT	94.8	453.0
A0A0M3JUI5	Uncharacterized protein OS=Anisakis simplex OX=6269 GN=ASIM_LOCUS11312 PE=4 SV=1	6265.A0A0B2VYW0	Phytanoyl-CoA dioxygenase domain-containing protein 1-like protein	A0A0B2VYW0	CUT	71.8	407.5
A0A0M3JUJ4	Adenine phosphoribosyltransferase (inferred by orthology to a C. elegans protein) OS=Anisakis simplex OX=6269 GN=ASIM_LOCUS11323 PE=4 SV=1	6265.A0A0B2VLH1	Adenine phosphoribosyltransferase	T19B4.3	CUT	92.3	73.9
A0A0M3JUN5	60S ribosomal protein L17 OS=Anisakis simplex OX=6269 GN=ASIM_LOCUS11370 PE=3 SV=1	6265.A0A0B2VZY5	"""60S ribosomal protein L17; Belongs to the universal ribosomal protein uL22 family."""	rpl-17	INT	94.1	354.4
A0A0M3JV04	Transcription factor BTF3 OS=Anisakis simplex OX=6269 GN=ASIM_LOCUS11502 PE=3 SV=2	6265.A0A0B2W5A5	Putative trafficking protein particle complex subunit 13-like protein	C56C10.7	rest	88.6	544.3
A0A0M3JV87	Cytochrome b-c1 complex subunit Rieske, mitochondrial OS=Anisakis simplex OX=6269 GN=ASIM_LOCUS11599 PE=3 SV=1	6265.A0A0B2VYQ3	"""Cytochrome b-c1 complex subunit Rieske, mitochondrial; Component of the ubiquinol-cytochrome c reductase complex (complex III or cytochrome b-c1 complex), which is a respiratory chain that generates an electrochemical potential coupled to ATP synthesis."""	A0A0B2VYQ3	rest	67.4	396.7
A0A0M3JVG4	ZnF_CDGSH domain-containing protein OS=Anisakis simplex OX=6269 GN=ASIM_LOCUS11685 PE=4 SV=1	6265.A0A0B2V3B6	CDGSH iron-sulfur domain-containing protein 1	Cisd1	rest	63.1	162.9
A0A0M3JVS3	H(+)-transporting two-sector ATPase OS=Anisakis simplex OX=6269 GN=ASIM_LOCUS11802 PE=3 SV=1	6265.A0A0B2UT46	V-type proton ATPase catalytic subunit A	vha-13	INT	92.0	1167.1
A0A0M3JW99	Ig-like domain-containing protein OS=Anisakis simplex OX=6269 GN=ASIM_LOCUS12016 PE=4 SV=1	6265.A0A0B2V209	Twitchin	A0A0B2V209	CUT	90.5	376.7
A0A0M3JX96	ML domain-containing protein OS=Anisakis simplex OX=6269 GN=ASIM_LOCUS12425 PE=3 SV=1	6265.A0A0B2USJ2	ML domain-containing protein	heh-1	CUT	75.8	216.9
A0A0M3JXH5	Uncharacterized protein OS=Anisakis simplex OX=6269 GN=ASIM_LOCUS12518 PE=4 SV=1	6265.A0A0B2VVR5	Reticulocyte-binding protein 2-like protein a	A0A0B2VVR5	rest	54.5	334.0
A0A0M3JXM0	Protein phosphatase inhibitor 2 (inferred by orthology to a human protein) OS=Anisakis simplex OX=6269 GN=ASIM_LOCUS12570 PE=3 SV=1	6265.A0A0B2VX49	Protein phosphatase inhibitor 2	Ppp1r2	rest	84.5	303.5
A0A0M3JXP0	A2M_N_2 domain-containing protein OS=Anisakis simplex OX=6269 GN=ASIM_LOCUS12593 PE=4 SV=1	6265.A0A0B2UVL3	Antigen-like protein	A0A0B2UVL3	CUT	81.2	1149.0
A0A0M3JXR9	Peripheral subunit-binding (PSBD) domain-containing protein OS=Anisakis simplex OX=6269 GN=ASIM_LOCUS12626 PE=3 SV=1	6265.A0A0B2W0W9	annotation not available	A0A0B2W0W9	rest	60.7	449.1
A0A0M3JXY6	Pyruvate dehydrogenase E1 component subunit beta OS=Anisakis simplex OX=6269 GN=ASIM_LOCUS12701 PE=4 SV=1	6265.A0A0B2VNJ4	"""Pyruvate dehydrogenase E1 component subunit beta; The pyruvate dehydrogenase complex catalyzes the overall conversion of pyruvate to acetyl-CoA and CO2."""	A0A0B2VNJ4	rest	86.0	630.2
A0A0M3JY34	PNP_UDP_1 domain-containing protein OS=Anisakis simplex OX=6269 GN=ASIM_LOCUS12760 PE=3 SV=1	6265.A0A0B2VJE9	Uridine phosphorylase 1	UPP1	CUT	79.1	496.9
A0A0M3JYV7	Prohibitin OS=Anisakis simplex OX=6269 GN=ASIM_LOCUS13078 PE=3 SV=1	6265.A0A0B2V572	Prohibitin!! Apoptoza, fluorizolina inibitor	phb-2	INT	89.5	515.0
A0A0M3JYW9	Fructose-bisphosphate aldolase OS=Anisakis simplex OX=6269 GN=ASIM_LOCUS13091 PE=3 SV=1	6265.A0A0B2VJ41	"""Fructose-bisphosphate aldolase; Belongs to the class I fructose-bisphosphate aldolase family."""	aldo-2	INT	79.5	650.2
A0A0M3JZG7	Adducin-related protein 1 (inferred by orthology to a C. elegans protein) OS=Anisakis simplex OX=6269 GN=ASIM_LOCUS13325 PE=3 SV=1	6265.A0A0B2VM69	Adducin-related protein 1	add-1	INT	84.2	1048.5
A0A0M3JZQ3	ATP synthase subunit b OS=Anisakis simplex OX=6269 GN=ASIM_LOCUS13429 PE=3 SV=1	6265.A0A0B2UNU3	ATP synthase subunit b, mitochondrial	ATPsyn-b	rest	86.1	476.5
A0A0M3JZS8	Uncharacterized protein OS=Anisakis simplex OX=6269 GN=ASIM_LOCUS13459 PE=3 SV=1	6265.A0A0B2VMZ9	Collagen alpha-5(VI) chain	A0A0B2VMZ9	CUT	70.4	72.0
A0A0M3K059	Pyruvate carboxylase OS=Anisakis simplex OX=6269 GN=ASIM_LOCUS13613 PE=4 SV=1	6265.A0A0B2W0H0	Pyruvate carboxylase 1	A0A0B2W0H0	INT	73.5	1463.7
A0A0M3K0N6	Dolichyl-diphosphooligosaccharide--protein glycosyltransferase subunit 1 OS=Anisakis simplex OX=6269 GN=ASIM_LOCUS13807 PE=3 SV=1	6265.A0A0B2VC97	"""Dolichyl-diphosphooligosaccharide--protein glycosyltransferase subunit 1; Subunit of the oligosaccharyl transferase (OST) complex that catalyzes the initial transfer of a defined glycan (Glc(3)Man(9)GlcNAc(2) in eukaryotes) from the lipid carrier dolichol- pyrophosphate to an asparagine residue within an Asn-X-Ser/Thr consensus motif in nascent polypeptide chains, the first step in protein N-g…	RPN1	INT	78.8	937.2
A0A0M3K0X4	Uncharacterized protein OS=Anisakis simplex OX=6269 GN=ASIM_LOCUS13904 PE=4 SV=1	6265.A0A0B2W0T9	Protein male abnormal 7	A0A0B2W0T9	CUT	75.8	453.0
A0A0M3K0Z0	Calcium-transporting ATPase OS=Anisakis simplex OX=6269 GN=Ca-P60A PE=3 SV=1	6265.A0A0B2V399	"""Calcium-transporting ATPase; This magnesium-dependent enzyme catalyzes the hydrolysis of ATP coupled with the transport of calcium."""	Ca-P60A	rest	94.5	1989.9
A0A0M3K1D0	Electron transfer flavoprotein-ubiquinone oxidoreductase OS=Anisakis simplex OX=6269 GN=ASIM_LOCUS14079 PE=4 SV=1	6265.A0A0B2V3Z1	"""Electron transfer flavoprotein-ubiquinone oxidoreductase; Accepts electrons from ETF and reduces ubiquinone."""	let-721	INT	63.5	735.7
A0A0M3K1W9	Metaxin-2 homolog (inferred by orthology to a C. elegans protein) OS=Anisakis simplex OX=6269 GN=ASIM_LOCUS14291 PE=3 SV=1	6265.A0A0B2UYS9	Putative ATP-dependent RNA helicase	ZK686.2	INT	81.6	440.7
A0A0M3K1Y0	Uncharacterized protein OS=Anisakis simplex OX=6269 GN=ASIM_LOCUS14302 PE=4 SV=1	6265.A0A0B2V8F3	Vitellogenin-6	A0A0B2V8F3	INT	58.3	1981.1
A0A0M3K208	Uncharacterized protein OS=Anisakis simplex OX=6269 GN=ASIM_LOCUS14333 PE=4 SV=1	6265.A0A0B2V700	Uncharacterized protein	A0A0B2V700	CUT	55.9	239.6
A0A0M3K217	Uncharacterized protein OS=Anisakis simplex OX=6269 GN=ASIM_LOCUS14345 PE=4 SV=2	6265.A0A0B2V414	Transmembrane cell adhesion receptor mua-3	A0A0B2V414	CUT	73.1	3015.3
A0A0M3K232	Voltage-dependent anion-selective channel protein 3 OS=Anisakis simplex OX=6269 GN=ASIM_LOCUS14363 PE=3 SV=1	6265.A0A0B2V317	Putative voltage-dependent anion-selective channel	R05G6.7	INT	65.0	382.1
A0A0M3K2E7	Endothelial differentiation-related factor 1 (inferred by orthology to a human protein) OS=Anisakis simplex OX=6269 GN=ASIM_LOCUS14496 PE=4 SV=1	6265.A0A0B2VUE7	Endothelial differentiation-related factor 1	EDF1	CUT	92.2	274.2
A0A0M3K2K1	60S ribosomal protein L8 OS=Anisakis simplex OX=6269 GN=ASIM_LOCUS14562 PE=3 SV=1	6265.A0A0B2VDX4	60S ribosomal protein L8	rpl-8	rest	98.1	529.6
A0A0M3K2K5	Uncharacterized protein OS=Anisakis simplex OX=6269 GN=ASIM_LOCUS14561 PE=4 SV=1	6265.A0A0B2UXP1	NADH dehydrogenase [ubiquinone] 1 alpha subcomplex subunit 10, mitochondrial	ND42	INT	88.1	338.2
A0A0M3K2M8	Probable enoyl-CoA hydratase, mitochondrial (inferred by orthology to a C. elegans protein) OS=Anisakis simplex OX=6269 GN=ASIM_LOCUS14592 PE=3 SV=1	6265.A0A0B2VBE0	"""Putative enoyl-CoA hydratase, mitochondrial; Belongs to the enoyl-CoA hydratase/isomerase family."""	A0A0B2VBE0	INT	50.3	377.9
A0A0M3K2T7	Uncharacterized protein OS=Anisakis simplex OX=6269 GN=ASIM_LOCUS14664 PE=4 SV=1	6265.A0A0B2VU40	Uncharacterized protein	A0A0B2VU40	CUT	69.7	411.8
A0A0M3K3F2	AMPK1_CBM domain-containing protein OS=Anisakis simplex OX=6269 GN=ASIM_LOCUS14900 PE=4 SV=1	6265.A0A0B2V722	Putative leucine-rich repeat-containing protein	A0A0B2V722	rest	73.0	358.6
A0A0M3K3I0	Uncharacterized protein OS=Anisakis simplex OX=6269 GN=ASIM_LOCUS14928 PE=4 SV=1	6265.A0A0B2W2X6	Uncharacterized protein	A0A0B2W2X6	CUT	61.5	222.2
A0A0M3K3Q3	Putative serine protease pcp-1 (inferred by orthology to a C. elegans protein) OS=Anisakis simplex OX=6269 GN=ASIM_LOCUS15001 PE=3 SV=1	6265.A0A0B2VM36	Putative serine protease pcp-1	A0A0B2VM36	INT	50.2	282.3
A0A0M3K404	Myosin heavy chain-like (inferred by orthology to a D. melanogaster protein) OS=Anisakis simplex OX=6269 GN=ASIM_LOCUS15102 PE=3 SV=1	6265.A0A0B2V122	"""Unconventional myosin-XVIIIa; Belongs to the TRAFAC class myosin-kinesin ATPase sCUTerfamily. Myosin family."""	MYO18A	INT	52.7	1514.6
A0A0M3K4N1	Cytochrome c oxidase subunit 4 OS=Anisakis simplex OX=6269 GN=ASIM_LOCUS15329 PE=3 SV=1	6265.A0A0B2VYP0	Cytochrome c oxidase subunit 4 isoform 1, mitochondrial	A0A0B2VYP0	rest	79.8	332.4
A0A0M3K5F2	Uncharacterized protein OS=Anisakis simplex OX=6269 GN=ASIM_LOCUS15600 PE=4 SV=1	6265.A0A0B2VRW8	Uncharacterized protein	A0A0B2VRW8	rest	72.8	228.8
A0A0M3K6Q9	ADP/ATP translocase OS=Anisakis simplex OX=6269 GN=ASIM_LOCUS16057 PE=3 SV=1	6265.A0A0B2V880	"""ADP,ATP carrier protein; Belongs to the mitochondrial carrier (TC 2.A.29) family."""	sesB	INT	88.4	523.5
A0A0M3K865	Calnexin (inferred by orthology to a C. elegans protein) OS=Anisakis simplex OX=6269 GN=ASIM_LOCUS16563 PE=3 SV=1	6265.A0A0B2VNA3	Calnexin	A0A0B2VNA3	rest	58.3	409.8
A0A0M3K866	Spectrin beta chain (inferred by orthology to a D. melanogaster protein) OS=Anisakis simplex OX=6269 GN=ASIM_LOCUS16564 PE=4 SV=1	6265.A0A0B2UNZ4	Spectrin beta chain, non-erythrocytic 5	SPTBN5	INT	55.6	142.5
A0A0M3K867	60S ribosomal protein L11 (inferred by orthology to a human protein) OS=Anisakis simplex OX=6269 GN=ASIM_LOCUS16565 PE=3 SV=1	6265.A0A0B2V082	"""60S ribosomal protein L11; Belongs to the universal ribosomal protein uL5 family."""	rpl-11.1	INT	94.8	375.2
A0A0M3K9M9	Protein lethal(2)essential for life (inferred by orthology to a D. melanogaster protein) OS=Anisakis simplex OX=6269 GN=ASIM_LOCUS17077 PE=3 SV=1	6265.A0A0B2W1V2	"""Small heat shock protein OV25-2; Belongs to the small heat shock protein (HSP20) family."""	A0A0B2W1V2	rest	80.7	259.2
A0A0M3K9W1	Cytochrome b-c1 complex subunit 1, mitochondrial (inferred by orthology to a C. elegans protein) OS=Anisakis simplex OX=6269 GN=ASIM_LOCUS17159 PE=4 SV=1	6265.A0A0B2VW76	Cytochrome b-c1 complex subunit 1, mitochondrial	ucr-1	rest	77.0	718.4
A0A0M3KA50	Protein MGR2 homolog OS=Anisakis simplex OX=6269 GN=ASIM_LOCUS17248 PE=3 SV=1	6265.A0A0B2W020	Reactive oxygen species modulator 1	Romo1	INT	87.8	151.0
A0A0M3KAG0	60S ribosomal protein L12 OS=Anisakis simplex OX=6269 GN=ASIM_LOCUS17360 PE=3 SV=1	6265.A0A0B2VMN1	"""60S ribosomal protein L12; Belongs to the universal ribosomal protein uL11 family."""	rpl-12	INT	97.4	298.5
A0A0M3KBB5	Gelsolin-like protein 1 (inferred by orthology to a C. elegans protein) OS=Anisakis simplex OX=6269 GN=ASIM_LOCUS17663 PE=4 SV=1	6265.A0A0B2V4L2	Gelsolin-like protein 1	A0A0B2V4L2	INT	69.5	312.0
A0A0M3KBE3	Uncharacterized protein OS=Anisakis simplex OX=6269 GN=ASIM_LOCUS17691 PE=4 SV=1	6265.A0A0B2UY36	"""Intermediate filament protein ifa-1; Belongs to the intermediate filament family."""	A0A0B2UY36	rest	71.5	609.8
A0A0M3KCW4	DnaJ homolog dnj-20 (inferred by orthology to a C. elegans protein) OS=Anisakis simplex OX=6269 GN=ASIM_LOCUS18212 PE=4 SV=1	6265.A0A0B2VCJ8	DnaJ-like protein dnj-20	dnj-20	INT	74.1	513.8
A0A0M3KD77	Sulfhydryl oxidase (inferred by orthology to a C. elegans protein) OS=Anisakis simplex OX=6269 GN=ASIM_LOCUS18325 PE=4 SV=1	6265.A0A0B2VSJ1	Sulfhydryl oxidase	Qsox1	CUT	63.3	362.5
A0A0M3KDQ3	Uncharacterized protein OS=Anisakis simplex OX=6269 GN=ASIM_LOCUS18501 PE=4 SV=1	6265.A0A0B2VJ58	"""Mitochondrial carrier-like protein 2; Belongs to the mitochondrial carrier (TC 2.A.29) family."""	Mtch2	INT	72.9	434.5
A0A0M3KE06	Papilin (inferred by orthology to a C. elegans protein) OS=Anisakis simplex OX=6269 GN=ASIM_LOCUS18603 PE=4 SV=1	6265.A0A0B2VGS8	Papilin	A0A0B2VGS8	rest	84.3	781.9
A0A0M3KFN0	FAD_binding_2 domain-containing protein OS=Anisakis simplex OX=6269 GN=ASIM_LOCUS19178 PE=4 SV=1	6265.A0A0B2VZN8	"""Succinate dehydrogenase [ubiquinone] flavoprotein subunit, mitochondrial; Flavoprotein (FP) subunit of succinate dehydrogenase (SDH) that is involved in complex II of the mitochondrial electron transport chain and is responsible for transferring electrons from succinate to ubiquinone (coenzyme Q)."""	A0A0B2VZN8	rest	77.8	545.4
A0A0M3KFW1	Uncharacterized protein OS=Anisakis simplex OX=6269 GN=ASIM_LOCUS19259 PE=3 SV=1	6265.A0A0B2UUE1	Uncharacterized protein	A0A0B2UUE1	rest	81.0	102.4
A0A0M3KHK3	Epidermal retinol dehydrogenase 2 (inferred by orthology to a human protein) OS=Anisakis simplex OX=6269 GN=ASIM_LOCUS19851 PE=4 SV=1	6265.A0A0B2VCJ7	"""Epidermal retinol dehydrogenase 2; Belongs to the short-chain dehydrogenases/reductases (SDR) family."""	A0A0B2VCJ7	INT	71.6	124.0
A0A0M3KJL3	Complex I-B8 OS=Anisakis simplex OX=6269 GN=ASIM_LOCUS20561 PE=3 SV=1	6265.A0A0B2VLG0	NADH dehydrogenase [ubiquinone] 1 alpha subcomplex subunit 2	A0A0B2VLG0	INT	83.7	166.4
A0A0M3KJR2	V-type proton ATPase subunit a OS=Anisakis simplex OX=6269 GN=ASIM_LOCUS20610 PE=3 SV=1	6265.A0A0B2VF02	"""V-type proton ATPase subunit a; Essential component of the vacuolar proton pump (V-ATPase), a multimeric enzyme that catalyzes the translocation of protons across the membranes. Required for assembly and activity of the V-ATPase."""	A0A0B2VF02	INT	81.8	291.2
A0A158PMX4	Adenylate kinase isoenzyme 1 OS=Anisakis simplex OX=6269 GN=ASIM_LOCUS10106 PE=3 SV=1	6265.A0A0B2V5R1	"""Adenylate kinase isoenzyme 1; Catalyzes the reversible transfer of the terminal phosphate group between ATP and AMP. Plays an important role in cellular energy homeostasis and in adenine nucleotide metabolism."""	F38B2.4	CUT	94.2	387.1
A0A158PN23	Twitchin (inferred by orthology to a C. elegans protein) OS=Anisakis simplex OX=6269 GN=ASIM_LOCUS10411 PE=3 SV=1	6265.A0A0B2UX40	Twitchin	A0A0B2UX40	rest	82.6	9537.5
A0A158PN62	ATP-binding cassette sub-family B member 9 (inferred by orthology to a human protein) OS=Anisakis simplex OX=6269 GN=ASIM_LOCUS10655 PE=3 SV=1	6265.A0A0B2V538	ATP-binding cassette sub-family B member 9	A0A0B2V538	INT	76.0	1224.9
A0A158PNQ3	Uncharacterized protein OS=Anisakis simplex OX=6269 GN=ASIM_LOCUS12098 PE=3 SV=1	6265.A0A0B2VA13	Junctophilin-3	JPH3	rest	76.4	755.0
A0A158PNX7	Oxidored_FMN domain-containing protein OS=Anisakis simplex OX=6269 GN=ASIM_LOCUS12571 PE=4 SV=1	6265.A0A0B2VPR5	NADH-dependent flavin oxidoreductase	baiH	rest	69.1	688.0
A0A158PP56	Uncharacterized protein OS=Anisakis simplex OX=6269 GN=ASIM_LOCUS13155 PE=4 SV=1	6265.A0A0B2W139	Fumarate reductase	YEL047C	CUT	73.5	712.6
A0A3P6MZQ7	ELFV_dehydrog_N domain-containing protein (Fragment) OS=Anisakis simplex OX=6269 GN=ASIM_LOCUS509 PE=3 SV=1	6265.A0A0B2VUX1	"""Glutamate dehydrogenase, mitochondrial; Belongs to the Glu/Leu/Phe/Val dehydrogenases family."""	A0A0B2VUX1	INT	86.9	520.0
A0A3P6N365	Uncharacterized protein OS=Anisakis simplex OX=6269 GN=ASIM_LOCUS1997 PE=4 SV=1	6265.A0A0B2V4W3	Short-chain dehydrogenase/reductase family 9C member 7	Sdr9c7	rest	70.0	381.3
A0A3P6N545	Uncharacterized protein OS=Anisakis simplex OX=6269 GN=ASIM_LOCUS2373 PE=3 SV=1	6265.A0A0B2VBQ1	Pepsin inhibitor Dit33	A0A0B2VBQ1	CUT	44.4	112.5
A0A3P6NCF5	ERAP1_C domain-containing protein OS=Anisakis simplex OX=6269 GN=ASIM_LOCUS4317 PE=3 SV=1	6265.A0A0B2V4Y5	Thyrotropin-releasing hormone-degrading ectoenzyme	A0A0B2V4Y5	INT	61.8	267.7
A0A3P6NDP5	Uncharacterized protein OS=Anisakis simplex OX=6269 GN=ASIM_LOCUS2860 PE=4 SV=1	6265.A0A0B2W457	Spectrin alpha chain	A0A0B2W457	INT	84.2	656.0
A0A3P6NDQ7	Leuk-A4-hydro_C domain-containing protein OS=Anisakis simplex OX=6269 GN=ASIM_LOCUS2338 PE=3 SV=1	6265.A0A0B2UX33	Leukotriene A-4 hydrolase	Lta4h	CUT	74.8	473.4
A0A3P6NWF6	Carboxypeptidase OS=Anisakis simplex OX=6269 GN=ASIM_LOCUS2306 PE=3 SV=1	6265.A0A0B2UYY2	"""Carboxypeptidase; Belongs to the peptidase S10 family."""	A0A0B2UYY2	INT	36.0	136.0
A0A3P6PE34	IF rod domain-containing protein OS=Anisakis simplex OX=6269 GN=ASIM_LOCUS6775 PE=4 SV=1	6265.A0A0B2W4R1	"""Intermediate filament protein ifa-1; Belongs to the intermediate filament family."""	A0A0B2W4R1	INT	82.7	131.3
A0A3P6PHV5	Uncharacterized protein OS=Anisakis simplex OX=6269 GN=ASIM_LOCUS2687 PE=3 SV=1	6265.A0A0B2V7Q3	Putative serine protease F56F10.1	F56F10.1	INT	72.2	288.9
A0A3P6PHV6	V-SNARE coiled-coil homology domain-containing protein OS=Anisakis simplex OX=6269 GN=ASIM_LOCUS6381 PE=4 SV=1	6265.A0A0B2VS44	Glutathione reductase, mitochondrial	Gsr	rest	83.0	163.7
A0A3P6Q4H3	Uncharacterized protein OS=Anisakis simplex OX=6269 GN=ASIM_LOCUS8850 PE=4 SV=1	6265.A0A0B2UWZ6	Puromycin-sensitive aminopeptidase	Npepps	CUT	71.0	144.1
A0A3P6QGY7	Uncharacterized protein OS=Anisakis simplex OX=6269 GN=ASIM_LOCUS11373 PE=4 SV=1	6265.A0A0B2UVI5	Uncharacterized protein	A0A0B2UVI5	CUT	47.3	224.6
A0A3P6QJB8	GOLD domain-containing protein OS=Anisakis simplex OX=6269 GN=ASIM_LOCUS10306 PE=3 SV=1	6265.A0A0B2VD03	Transmembrane emp24 domain-containing protein 5	Tmed5	INT	77.7	370.2
A0A3P6R332	Uncharacterized protein OS=Anisakis simplex OX=6269 GN=ASIM_LOCUS16180 PE=3 SV=1	6265.A0A0B2VPC7	Calponin-like protein OV9M	A0A0B2VPC7	rest	96.1	373.6
A0A3P6RF88	Uncharacterized protein OS=Anisakis simplex OX=6269 GN=ASIM_LOCUS10232 PE=4 SV=1	6265.A0A0B2V196	Protein kinase C-like 3	A0A0B2V196	rest	66.8	1138.6
A0A3P6RI98	Uncharacterized protein (Fragment) OS=Anisakis simplex OX=6269 GN=ASIM_LOCUS11089 PE=4 SV=1	6265.A0A0B2VZW1	Nuclear anchorage protein 1	A0A0B2VZW1	rest	60.6	2199.5
A0A3P6RQA4	Calsequestrin OS=Anisakis simplex OX=6269 GN=ASIM_LOCUS10992 PE=3 SV=1	6265.A0A0B2VMM7	"""Calsequestrin; Calsequestrin is a high-capacity, moderate affinity, calcium- binding protein and thus acts as an internal calcium store in muscle."""	Casq1	rest	80.8	713.4
A0A3P6S310	Uncharacterized protein OS=Anisakis simplex OX=6269 GN=ASIM_LOCUS18827 PE=4 SV=1	6265.A0A0B2VJ19	Gamma-glutamyltranspeptidase 1	A0A0B2VJ19	CUT	69.1	302.8
A0A3P6SKT8	Uncharacterized protein OS=Anisakis simplex OX=6269 GN=ASIM_LOCUS19187 PE=4 SV=1	6265.A0A0B2V307	Thioredoxin domain-containing protein 12	Txndc12	CUT	94.4	181.0
A0A3P6SRG8	Uncharacterized protein OS=Anisakis simplex OX=6269 GN=ASIM_LOCUS16398 PE=4 SV=1	6265.A0A0B2VKR6	Alpha-actinin, sarcomeric	Actn	rest	79.0	423.7
A0A3P6SU66	Uncharacterized protein OS=Anisakis simplex OX=6269 GN=ASIM_LOCUS20002 PE=4 SV=1	6265.A0A0B2VUX2	Uncharacterized protein	A0A0B2VUX2	CUT	80.0	76.6
A0A3P6SZK1	Oxoglutarate dehydrogenase (succinyl-transferring) OS=Anisakis simplex OX=6269 GN=ASIM_LOCUS16907 PE=3 SV=1	6265.A0A0B2VE95	2-oxoglutarate dehydrogenase, mitochondrial,	A0A0B2VE95	INT	72.4	1407.9
A0A3P6T8Y5	Dihydrolipoyllysine-residue succinyltransferase component of 2-oxoglutarate dehydrogenase complex, mitochondrial OS=Anisakis simplex OX=6269 GN=ASIM_LOCUS18096 PE=3 SV=1	6265.A0A0B2VKD2	Dihydrolipoyllysine-residue succinyltransferase component of 2-oxoglutarate dehydrogenase complex, mitochondrial	dlst	INT	73.8	484.6
