# Supplementary material for: Tandem Mass Tagging (TMT) Reveals Tissue-Specific Proteome of L4 Larvae of Anisakis simplex s. s.: Enzymes of Energy and/or Carbohydrate Metabolism as Potential Drug Targets in Anisakiasis
Source: Int J Mol Sci. 2022 Apr 14;23(8):4336. doi: 10.3390/ijms23084336 (PMC9027741; doi:10.3390/ijms23084336)
Supplement: Supplementary file 1 [file ijms-23-04336-s001.zip › ijms-1675296-Supplementary/File S7.xlsx]

## Sheet: H. sapiens
CUT + H. sapiens										INT + H. sapiens
Host_Input_ID	Evalue	Qry_Cov	Pct_ID	Pathogen_Input_ID	Evalue	Qry_Cov	Pct_id	Source_Database		Host_Input_ID	Evalue	Qry_Cov	Pct_ID	Pathogen_Input_ID	Evalue	Qry_Cov	Pct_id	Source_Database
tr|E7EPV7|E7EPV7_HUMAN	7.91e-64	89	100	tr|A0A3P6NPL4|A0A3P6NPL4_ANISI	2.54e-31	58	51.26	BioGRID		sp|P0CG48|UBC_HUMAN	0	100	100	tr|A0A0M3JVS3|A0A0M3JVS3_ANISI	9.61e-144	60	58.51	BioGRID
tr|H6UYS7|H6UYS7_HUMAN	3.04e-52	100	70	tr|A0A3P6NPL4|A0A3P6NPL4_ANISI	2.54e-31	58	51.26	BioGRID		sp|P43355|MAGA1_HUMAN	0	100	100	tr|A0A0M3JVS3|A0A0M3JVS3_ANISI	9.61e-144	60	58.51	IntAct
tr|A0A669KBH5|A0A669KBH5_HUMAN	4e-91	100	88.05	tr|A0A3P6NPL4|A0A3P6NPL4_ANISI	2.54e-31	58	51.26	BioGRID		sp|P43355|MAGA1_HUMAN	0	100	100	tr|A0A0M3JVS3|A0A0M3JVS3_ANISI	9.61e-144	60	58.51	IntAct
tr|D6RA31|D6RA31_HUMAN	6.1e-39	100	100	tr|A0A3P6NPL4|A0A3P6NPL4_ANISI	2.54e-31	58	51.26	BioGRID		sp|P43355|MAGA1_HUMAN	0	100	100	tr|A0A0M3JVS3|A0A0M3JVS3_ANISI	9.61e-144	60	58.51	IntAct
tr|A0A669KB41|A0A669KB41_HUMAN	3.28e-87	86	100	tr|A0A3P6NPL4|A0A3P6NPL4_ANISI	2.54e-31	58	51.26	BioGRID		sp|P43355|MAGA1_HUMAN	0	100	100	tr|A0A0M3JVS3|A0A0M3JVS3_ANISI	9.61e-144	60	58.51	IntAct
sp|P37840|SYUA_HUMAN	2.47e-95	100	100	tr|A0A3P6NPL4|A0A3P6NPL4_ANISI	2.54e-31	58	51.26	BioGRID		tr|F8WCX2|F8WCX2_HUMAN	0	98	99.87	tr|A0A0M3JRB2|A0A0M3JRB2_ANISI	1.83e-81	82	50.66	IntAct
sp|P0CG48|UBC_HUMAN	0	100	100	tr|A0A3P6NPL4|A0A3P6NPL4_ANISI	2.54e-31	58	51.26	BioGRID		tr|A2A3Q2|A2A3Q2_HUMAN	1.19e-86	94	100	tr|A0A0M3JRB2|A0A0M3JRB2_ANISI	1.83e-81	82	50.66	IntAct
tr|H3BU13|H3BU13_HUMAN	1.84e-54	100	100	tr|A0A0M3JK61|A0A0M3JK61_ANISI	1.41e-35	94	64.77	IntAct		tr|H0Y5I5|H0Y5I5_HUMAN	0	89	100	tr|A0A0M3JRB2|A0A0M3JRB2_ANISI	1.83e-81	82	50.66	IntAct
tr|A0A804F729|A0A804F729_HUMAN	0	88	95.86	tr|A0A0M3JK61|A0A0M3JK61_ANISI	1.41e-35	94	64.77	IntAct		sp|Q8N1G0|ZN687_HUMAN	0	100	100	tr|A0A0M3JRB2|A0A0M3JRB2_ANISI	1.83e-81	82	50.66	IntAct
tr|H3BN34|H3BN34_HUMAN	1.49e-31	100	100	tr|A0A0M3JK61|A0A0M3JK61_ANISI	1.41e-35	94	64.77	IntAct		sp|P0CG48|UBC_HUMAN	0	100	100	tr|A0A0M3K6Q9|A0A0M3K6Q9_ANISI	4.8e-94	95	51.51	BioGRID
tr|H3BTN5|H3BTN5_HUMAN	0	100	95.46	tr|A0A0M3JK61|A0A0M3JK61_ANISI	1.41e-35	94	64.77	IntAct		sp|P0CG48|UBC_HUMAN	0	100	100	tr|A0A0M3K529|A0A0M3K529_ANISI	4.75e-154	99	51.45	BioGRID
tr|H3BUW1|H3BUW1_HUMAN	2.38e-117	100	100	tr|A0A0M3JK61|A0A0M3JK61_ANISI	1.41e-35	94	64.77	IntAct		sp|P0CG48|UBC_HUMAN	0	100	100	tr|A0A0M3JB20|A0A0M3JB20_ANISI	1.39e-73	98	58.76	BioGRID
tr|H3BQZ3|H3BQZ3_HUMAN	1.69e-32	77	98.11	tr|A0A0M3JK61|A0A0M3JK61_ANISI	1.41e-35	94	64.77	IntAct		sp|P0CG48|UBC_HUMAN	0	100	100	tr|A0A0M3J8X8|A0A0M3J8X8_ANISI	3.98e-41	91	52.98	BioGRID
tr|H3BT25|H3BT25_HUMAN	3.19e-107	100	100	tr|A0A0M3JK61|A0A0M3JK61_ANISI	1.41e-35	94	64.77	IntAct		sp|P0CG48|UBC_HUMAN	0	100	100	tr|A0A0M3K059|A0A0M3K059_ANISI	0	96	51.53	BioGRID
tr|A0A804F6T5|A0A804F6T5_HUMAN	0	94	95.86	tr|A0A0M3JK61|A0A0M3JK61_ANISI	1.41e-35	94	64.77	IntAct		sp|P0CG48|UBC_HUMAN	0	100	100	tr|A0A3P6T8Y5|A0A3P6T8Y5_ANISI	2.62e-121	99	50.27	BioGRID
tr|B4DNK4|B4DNK4_HUMAN	0	93	96	tr|A0A0M3JK61|A0A0M3JK61_ANISI	1.41e-35	94	64.77	IntAct		sp|P0CG48|UBC_HUMAN	0	100	100	tr|A0A0M3K867|A0A0M3K867_ANISI	3.89e-95	87	75.74	BioGRID
tr|H3BTJ2|H3BTJ2_HUMAN	3.76e-122	100	100	tr|A0A0M3JK61|A0A0M3JK61_ANISI	1.41e-35	94	64.77	IntAct		sp|P0CG48|UBC_HUMAN	0	100	100	tr|A0A0M3KJR2|A0A0M3KJR2_ANISI	6.14e-57	100	56.36	BioGRID
tr|H3BQ34|H3BQ34_HUMAN	0	99	100	tr|A0A0M3JK61|A0A0M3JK61_ANISI	1.41e-35	94	64.77	IntAct		sp|Q96A05|VATE2_HUMAN	8.47e-122	99	79.11	tr|A0A0M3KJR2|A0A0M3KJR2_ANISI	6.14e-57	100	56.36	BioGRID
sp|P30613|KPYR_HUMAN	0	91	71.76	tr|A0A0M3JK61|A0A0M3JK61_ANISI	1.41e-35	94	64.77	IntAct		tr|H3BRY0|H3BRY0_HUMAN	3.66e-28	75	100	tr|A0A0M3JPF6|A0A0M3JPF6_ANISI	3.78e-42	93	51.91	IntAct
sp|P14618|KPYM_HUMAN	0	100	100	tr|A0A0M3JK61|A0A0M3JK61_ANISI	1.41e-35	94	64.77	IntAct		tr|H3BT89|H3BT89_HUMAN	1.61e-45	100	98.55	tr|A0A0M3JPF6|A0A0M3JPF6_ANISI	3.78e-42	93	51.91	IntAct
tr|F8VZ58|F8VZ58_HUMAN	5.95e-88	100	100	tr|A0A0M3JK61|A0A0M3JK61_ANISI	1.41e-35	94	64.77	IntAct		tr|H3BPB3|H3BPB3_HUMAN	1.52e-76	81	100	tr|A0A0M3JPF6|A0A0M3JPF6_ANISI	3.78e-42	93	51.91	IntAct
tr|H0YHX9|H0YHX9_HUMAN	2.08e-149	100	91.49	tr|A0A0M3JK61|A0A0M3JK61_ANISI	1.41e-35	94	64.77	IntAct		tr|B4DIE3|B4DIE3_HUMAN	3.33e-131	94	87.26	tr|A0A0M3JPF6|A0A0M3JPF6_ANISI	3.78e-42	93	51.91	IntAct
tr|F8W0W4|F8W0W4_HUMAN	1.09e-140	100	100	tr|A0A0M3JK61|A0A0M3JK61_ANISI	1.41e-35	94	64.77	IntAct		tr|H3BVI1|H3BVI1_HUMAN	3.87e-64	100	98.88	tr|A0A0M3JPF6|A0A0M3JPF6_ANISI	3.78e-42	93	51.91	IntAct
tr|A0A7I2V2K5|A0A7I2V2K5_HUMAN	4.76e-149	100	98.14	tr|A0A0M3JK61|A0A0M3JK61_ANISI	1.41e-35	94	64.77	IntAct		sp|Q96JJ7|TMX3_HUMAN	0	100	100	tr|A0A0M3JPF6|A0A0M3JPF6_ANISI	3.78e-42	93	51.91	IntAct
tr|F8VNW4|F8VNW4_HUMAN	1.46e-101	100	97.37	tr|A0A0M3JK61|A0A0M3JK61_ANISI	1.41e-35	94	64.77	IntAct		tr|H0YLD2|H0YLD2_HUMAN	8.29e-14	96	71.74	tr|A0A0M3JPF6|A0A0M3JPF6_ANISI	3.78e-42	93	51.91	IntAct
tr|F8VZJ2|F8VZJ2_HUMAN	3.43e-96	100	100	tr|A0A0M3JK61|A0A0M3JK61_ANISI	1.41e-35	94	64.77	IntAct		tr|H0YKU2|H0YKU2_HUMAN	2.06e-57	100	100	tr|A0A0M3JPF6|A0A0M3JPF6_ANISI	3.78e-42	93	51.91	IntAct
sp|Q9H009|NACA2_HUMAN	1.06e-120	100	90.23	tr|A0A0M3JK61|A0A0M3JK61_ANISI	1.41e-35	94	64.77	IntAct		tr|H0YM70|H0YM70_HUMAN	5.02e-168	100	95.4	tr|A0A0M3JPF6|A0A0M3JPF6_ANISI	3.78e-42	93	51.91	IntAct
sp|Q13765|NACA_HUMAN	1.12e-154	100	100	tr|A0A0M3JK61|A0A0M3JK61_ANISI	1.41e-35	94	64.77	IntAct		tr|A0A087X1Z3|A0A087X1Z3_HUMAN	1.78e-175	100	94.09	tr|A0A0M3JPF6|A0A0M3JPF6_ANISI	3.78e-42	93	51.91	IntAct
sp|Q9BZK3|NACP4_HUMAN	2.36e-118	100	88.84	tr|A0A0M3JK61|A0A0M3JK61_ANISI	1.41e-35	94	64.77	IntAct		tr|H0YLG1|H0YLG1_HUMAN	3.04e-14	82	90.62	tr|A0A0M3JPF6|A0A0M3JPF6_ANISI	3.78e-42	93	51.91	IntAct
tr|E7EPV7|E7EPV7_HUMAN	7.91e-64	89	100	tr|A0A3P6PHI6|A0A3P6PHI6_ANISI	1.95e-25	94	55.42	BioGRID		sp|Q9UL46|PSME2_HUMAN	5.87e-180	100	100	tr|A0A0M3JPF6|A0A0M3JPF6_ANISI	3.78e-42	93	51.91	IntAct
tr|H6UYS7|H6UYS7_HUMAN	3.04e-52	100	70	tr|A0A3P6PHI6|A0A3P6PHI6_ANISI	1.95e-25	94	55.42	BioGRID		sp|P0CG48|UBC_HUMAN	0	100	100	tr|A0A0M3JSK9|A0A0M3JSK9_ANISI	4.06e-100	96	50.95	BioGRID
tr|A0A669KBH5|A0A669KBH5_HUMAN	4e-91	100	88.05	tr|A0A3P6PHI6|A0A3P6PHI6_ANISI	1.95e-25	94	55.42	BioGRID		sp|P0CG48|UBC_HUMAN	0	100	100	tr|A0A0M3JUN5|A0A0M3JUN5_ANISI	8.29e-61	85	57.23	BioGRID
tr|D6RA31|D6RA31_HUMAN	6.1e-39	100	100	tr|A0A3P6PHI6|A0A3P6PHI6_ANISI	1.95e-25	94	55.42	BioGRID
tr|A0A669KB41|A0A669KB41_HUMAN	3.28e-87	86	100	tr|A0A3P6PHI6|A0A3P6PHI6_ANISI	1.95e-25	94	55.42	BioGRID
sp|P37840|SYUA_HUMAN	2.47e-95	100	100	tr|A0A3P6PHI6|A0A3P6PHI6_ANISI	1.95e-25	94	55.42	BioGRID
sp|P0CG48|UBC_HUMAN	0	100	100	tr|A0A3P6PHI6|A0A3P6PHI6_ANISI	1.95e-25	94	55.42	BioGRID
tr|M0QXL1|M0QXL1_HUMAN	1.1e-61	74	93.72	tr|A0A0M3KIX0|A0A0M3KIX0_ANISI	4.87e-112	97	53.87	BioGRID
sp|O75807|PR15A_HUMAN	0	100	100	tr|A0A0M3KIX0|A0A0M3KIX0_ANISI	4.87e-112	97	53.87	BioGRID
tr|E7EMN6|E7EMN6_HUMAN	5.8e-119	100	86.22	tr|A0A0M3KIX0|A0A0M3KIX0_ANISI	4.87e-112	97	53.87	BioGRID
tr|E7EUI7|E7EUI7_HUMAN	1.31e-52	95	100	tr|A0A0M3KIX0|A0A0M3KIX0_ANISI	4.87e-112	97	53.87	BioGRID
tr|H7C416|H7C416_HUMAN	1.47e-31	91	100	tr|A0A0M3KIX0|A0A0M3KIX0_ANISI	4.87e-112	97	53.87	BioGRID
sp|Q6NXS1|IPP2B_HUMAN	1.03e-138	100	95.61	tr|A0A0M3KIX0|A0A0M3KIX0_ANISI	4.87e-112	97	53.87	BioGRID
sp|P41236|IPP2_HUMAN	2.59e-152	100	100	tr|A0A0M3KIX0|A0A0M3KIX0_ANISI	4.87e-112	97	53.87	BioGRID
sp|Q96PQ5|IPP2L_HUMAN	5.49e-128	100	88.29	tr|A0A0M3KIX0|A0A0M3KIX0_ANISI	4.87e-112	97	53.87	BioGRID
sp|P0CG48|UBC_HUMAN	0	100	100	tr|A0A0M3KIX0|A0A0M3KIX0_ANISI	4.87e-112	97	53.87	BioGRID
tr|F8VR76|F8VR76_HUMAN	7.53e-40	98	98.41	tr|A0A0M3KIX0|A0A0M3KIX0_ANISI	4.87e-112	97	53.87	IntAct
sp|Q13522|PPR1A_HUMAN	1.36e-122	100	100	tr|A0A0M3KIX0|A0A0M3KIX0_ANISI	4.87e-112	97	53.87	IntAct
	List of human proteins involved in the interaction network					List of A. simplex proteins involved in the interaction network
	Protein ID		Protein name			Protein ID		Protein name
	E7EPV7		Alpha-synuclein			A0A0M3KIX0		Serine/threonine-protein phosphatase, EC 3.1.3.16
	H6UYS7		Alpha-synuclein			A0A3P6PHI6		Peptidase_M1 domain-containing protein
	A0A669KBH5		Alpha-synuclein			A0A0M3JK61		Cofactor-independent phosphoglycerate mutase
	D6RA31		Alpha-synuclein			A0A3P6NPL4		Peptidase_M1_N domain-containing protein
	A0A669KB41		Alpha-synuclein			A0A0M3JUN5		60S ribosomal protein L17
	P37840		Alpha-synuclein (Non-A beta component of AD amyloid) (Non-A4 component of amyloid precursor, NACP)			A0A0M3JSK9		Prohibitin
	P0CG48		Polyubiquitin-C [Cleaved into: Ubiquitin]			A0A0M3JPF6		Oxoglutarate dehydrogenase (succinyl-transferring), EC 1.2.4.2
	H3BU13		Pyruvate kinase, EC 2.7.1.40			A0A0M3KJR2		V-type proton ATPase subunit a
	A0A804F729		Pyruvate kinase, EC 2.7.1.40			A0A0M3K867		60S ribosomal protein L11 (inferred by orthology to a human protein)
	H3BN34		Pyruvate kinase PKM			A0A3P6T8Y5		Dihydrolipoyllysine-residue succinyltransferase component of 2-oxoglutarate dehydrogenase complex, mitochondrial, EC 2.3.1.61 (E2K)
	H3BTN5		Pyruvate kinase, EC 2.7.1.40			A0A0M3K059		Pyruvate carboxylase, EC 6.4.1.1
	H3BUW1		Pyruvate kinase, EC 2.7.1.40			A0A0M3J8X8		Pyr_redox_2 domain-containing protein
	H3BQZ3		Pyruvate kinase PKM			A0A0M3JB20		Dihydrolipoyl dehydrogenase, mitochondrial (inferred by orthology to a C. elegans protein)
	H3BT25		Pyruvate kinase, EC 2.7.1.40			A0A0M3K529		Citrate synthase
	A0A804F6T5		Pyruvate kinase, EC 2.7.1.40			A0A0M3K6Q9		ADP/ATP translocase (ADP,ATP carrier protein)
	B4DNK4		Pyruvate kinase, EC 2.7.1.40			A0A0M3JRB2		Succinate dehydrogenase [ubiquinone] iron-sulfur subunit, mitochondrial, EC 1.3.5.1
	H3BTJ2		Pyruvate kinase, EC 2.7.1.40			A0A0M3JVS3		H(+)-transporting two-sector ATPase, EC 7.1.2.2
	H3BQ34		Pyruvate kinase, EC 2.7.1.40
	P30613		Pyruvate kinase PKLR, EC 2.7.1.40 (Pyruvate kinase 1) (Pyruvate kinase isozymes L/R) (R-type/L-type pyruvate kinase) (Red cell/liver pyruvate kinase)
	P14618		Pyruvate kinase PKM, EC 2.7.1.40 (Cytosolic thyroid hormone-binding protein, CTHBP) (Opa-interacting protein 3, OIP-3) (Pyruvate kinase 2/3) (Pyruvate kinase muscle isozyme) (Thyroid hormone-binding protein 1, THBP1) (Tumor M2-PK) (p58)
	F8VZ58		Nascent polypeptide-associated complex subunit alpha
	H0YHX9		Nascent polypeptide-associated complex subunit alpha
	F8W0W4		Nascent polypeptide-associated complex subunit alpha
	A0A7I2V2K5		Nascent polypeptide-associated complex subunit alpha
	F8VNW4		Nascent polypeptide-associated complex subunit alpha
	A2A3Q2		Zinc finger protein 687
	H0Y5I5		Zinc finger protein 687
	Q8N1G0		Zinc finger protein 687
	Q96A05		V-type proton ATPase subunit E 2, V-ATPase subunit E 2 (Vacuolar proton pump subunit E 2)
	H3BRY0		Protein disulfide-isomerase TMX3
	H3BT89		Protein disulfide-isomerase TMX3
	H3BPB3		Protein disulfide-isomerase TMX3
	B4DIE3		Protein disulfide-isomerase TMX3 (cDNA FLJ60560, highly similar to Protein disulfide-isomerase TXNDC10)
	H3BVI1		Protein disulfide-isomerase TMX3
	Q96JJ7		Protein disulfide-isomerase TMX3, EC 5.3.4.1 (Thioredoxin domain-containing protein 10) (Thioredoxin-related transmembrane protein 3)
	H0YLD2		Proteasome activator complex subunit 2
	H0YKU2		Proteasome activator complex subunit 2
	H0YM70		Proteasome activator complex subunit 2
	A0A087X1Z3		Proteasome activator complex subunit 2
	H0YLG1		Proteasome activator complex subunit 2
	Q9UL46		Proteasome activator complex subunit 2 (11S regulator complex subunit beta, REG-beta) (Activator of multicatalytic protease subunit 2) (Proteasome activator 28 subunit beta, PA28b, PA28beta)

## Sheet: T. truncatus
CUT + T. truncatus										INT + T. truncatus
Host_Input_ID	Evalue	Qry_Cov	Pct_ID	Pathogen_Input_ID	Evalue	Qry_Cov	Pct_id	Source_Database		Host_Input_ID	Evalue	Qry_Cov	Pct_ID	Pathogen_Input_ID	Evalue	Qry_Cov	Pct_id	Source_Database
tr|A0A2U4AMC7|A0A2U4AMC7_TURTR	1.05e-85	100	94.29	tr|A0A3P6NPL4|A0A3P6NPL4_ANISI	2.54e-31	58	51.26	BioGRID		tr|A0A2U4C2P8|A0A2U4C2P8_TURTR	0	100	99.74	tr|A0A0M3JVS3|A0A0M3JVS3_ANISI	9.61e-144	60	58.51	BioGRID
tr|A0A2U4C2P8|A0A2U4C2P8_TURTR	0	100	99.74	tr|A0A3P6NPL4|A0A3P6NPL4_ANISI	2.54e-31	58	51.26	BioGRID		tr|A0A6J3RM89|A0A6J3RM89_TURTR	0	100	90.97	tr|A0A0M3JRB2|A0A0M3JRB2_ANISI	1.83e-81	82	50.66	IntAct
tr|A0A6J3QVI2|A0A6J3QVI2_TURTR	0	100	80.48	tr|A0A0M3JK61|A0A0M3JK61_ANISI	1.41e-35	94	64.77	IntAct		tr|A0A2U4C2P8|A0A2U4C2P8_TURTR	0	100	99.74	tr|A0A0M3K6Q9|A0A0M3K6Q9_ANISI	4.8e-94	95	51.51	BioGRID
tr|A0A6J3RHI9|A0A6J3RHI9_TURTR	0	99	71.71	tr|A0A0M3JK61|A0A0M3JK61_ANISI	1.41e-35	94	64.77	IntAct		tr|A0A2U4C2P8|A0A2U4C2P8_TURTR	0	100	99.74	tr|A0A0M3K529|A0A0M3K529_ANISI	4.75e-154	99	51.45	BioGRID
tr|A0A2U3ZYL4|A0A2U3ZYL4_TURTR	2.17e-151	96	100	tr|A0A0M3JK61|A0A0M3JK61_ANISI	1.41e-35	94	64.77	IntAct		tr|A0A2U4C2P8|A0A2U4C2P8_TURTR	0	100	99.74	tr|A0A0M3JB20|A0A0M3JB20_ANISI	1.39e-73	98	58.76	BioGRID
tr|A0A6J3RE92|A0A6J3RE92_TURTR	6.58e-151	100	97.67	tr|A0A0M3JK61|A0A0M3JK61_ANISI	1.41e-35	94	64.77	IntAct		tr|A0A2U4C2P8|A0A2U4C2P8_TURTR	0	100	99.74	tr|A0A0M3J8X8|A0A0M3J8X8_ANISI	3.98e-41	91	52.98	BioGRID
tr|A0A6J3QAI3|A0A6J3QAI3_TURTR	3.54e-104	100	89.85	tr|A0A0M3JK61|A0A0M3JK61_ANISI	1.41e-35	94	64.77	IntAct		tr|A0A2U4C2P8|A0A2U4C2P8_TURTR	0	100	99.74	tr|A0A0M3K059|A0A0M3K059_ANISI	0	96	51.53	BioGRID
tr|A0A2U3ZYN0|A0A2U3ZYN0_TURTR	1.12e-154	100	100	tr|A0A0M3JK61|A0A0M3JK61_ANISI	1.41e-35	94	64.77	IntAct		tr|A0A2U4C2P8|A0A2U4C2P8_TURTR	0	100	99.74	tr|A0A3P6T8Y5|A0A3P6T8Y5_ANISI	2.62e-121	99	50.27	BioGRID
tr|A0A2U4AMC7|A0A2U4AMC7_TURTR	1.05e-85	100	94.29	tr|A0A3P6PHI6|A0A3P6PHI6_ANISI	1.95e-25	94	55.42	BioGRID		tr|A0A2U4C2P8|A0A2U4C2P8_TURTR	0	100	99.74	tr|A0A0M3K867|A0A0M3K867_ANISI	3.89e-95	87	75.74	BioGRID
tr|A0A2U4C2P8|A0A2U4C2P8_TURTR	0	100	99.74	tr|A0A3P6PHI6|A0A3P6PHI6_ANISI	1.95e-25	94	55.42	BioGRID		tr|A0A2U4C2P8|A0A2U4C2P8_TURTR	0	100	99.74	tr|A0A0M3KJR2|A0A0M3KJR2_ANISI	6.14e-57	100	56.36	BioGRID
tr|A0A2U4ABW4|A0A2U4ABW4_TURTR	8.86e-121	100	85.44	tr|A0A0M3KIX0|A0A0M3KIX0_ANISI	4.87e-112	97	53.87	BioGRID		tr|A0A2U4BHR4|A0A2U4BHR4_TURTR	0	99	93.73	tr|A0A0M3JPF6|A0A0M3JPF6_ANISI	3.78e-42	93	51.91	IntAct
tr|A0A6J3RAA2|A0A6J3RAA2_TURTR	2.53e-118	100	84.54	tr|A0A0M3KIX0|A0A0M3KIX0_ANISI	4.87e-112	97	53.87	BioGRID		tr|A0A6J3PV54|A0A6J3PV54_TURTR	0	100	93.93	tr|A0A0M3JPF6|A0A0M3JPF6_ANISI	3.78e-42	93	51.91	IntAct
tr|A0A6J3RCD6|A0A6J3RCD6_TURTR	1.13e-111	99	85.94	tr|A0A0M3KIX0|A0A0M3KIX0_ANISI	4.87e-112	97	53.87	BioGRID		tr|A0A6J3PUN5|A0A6J3PUN5_TURTR	0	94	95.24	tr|A0A0M3JPF6|A0A0M3JPF6_ANISI	3.78e-42	93	51.91	IntAct
tr|A0A2U4C2P8|A0A2U4C2P8_TURTR	0	100	99.74	tr|A0A0M3KIX0|A0A0M3KIX0_ANISI	4.87e-112	97	53.87	BioGRID		tr|A0A2U3V4L0|A0A2U3V4L0_TURTR	0	100	93.17	tr|A0A0M3JPF6|A0A0M3JPF6_ANISI	3.78e-42	93	51.91	IntAct
tr|A0A6J3S3W8|A0A6J3S3W8_TURTR	6.91e-100	100	84.21	tr|A0A0M3KIX0|A0A0M3KIX0_ANISI	4.87e-112	97	53.87	IntAct		tr|A0A2U3V0X8|A0A2U3V0X8_TURTR	2.14e-174	100	97.07	tr|A0A0M3JPF6|A0A0M3JPF6_ANISI	3.78e-42	93	51.91	IntAct
										tr|A0A6J3QXU6|A0A6J3QXU6_TURTR	3.38e-140	100	88.28	tr|A0A0M3JPF6|A0A0M3JPF6_ANISI	3.78e-42	93	51.91	IntAct
										tr|A0A2U4C2P8|A0A2U4C2P8_TURTR	0	100	99.74	tr|A0A0M3JSK9|A0A0M3JSK9_ANISI	4.06e-100	96	50.95	BioGRID
										tr|A0A2U4C2P8|A0A2U4C2P8_TURTR	0	100	99.74	tr|A0A0M3JUN5|A0A0M3JUN5_ANISI	8.29e-61	85	57.23	BioGRID
				List of dolphin proteins involved in the interaction network					List of A. simplex proteins involved in the interaction network
				Protein ID	Protein name				Protein ID	Protein name
				A0A2U4AMC7	Alpha-synuclein				A0A0M3KIX0	Serine/threonine-protein phosphatase, EC 3.1.3.16
				A0A2U4C2P8	polyubiquitin-B isoform X1				A0A3P6PHI6	Peptidase_M1 domain-containing protein
				A0A6J3QVI2	Pyruvate kinase, EC 2.7.1.40				A0A0M3JK61	Cofactor-independent phosphoglycerate mutase
				A0A6J3RHI9	Pyruvate kinase, EC 2.7.1.40				A0A3P6NPL4	Peptidase_M1_N domain-containing protein
				A0A2U3ZYL4	nascent polypeptide-associated complex subunit alpha isoform X2				A0A0M3JUN5	60S ribosomal protein L17
				A0A6J3RE92	nascent polypeptide-associated complex subunit alpha-like				A0A0M3JSK9	Prohibitin
				A0A6J3QAI3	nascent polypeptide-associated complex subunit alpha-like				A0A0M3JPF6	Oxoglutarate dehydrogenase (succinyl-transferring), EC 1.2.4.2
				A0A2U3ZYN0	nascent polypeptide-associated complex subunit alpha isoform X3				A0A0M3KJR2	V-type proton ATPase subunit a
				A0A2U4ABW4	protein phosphatase inhibitor 2 isoform X2				A0A0M3K867	60S ribosomal protein L11 (inferred by orthology to a human protein)
				A0A6J3RAA2	protein phosphatase inhibitor 2 isoform X1				A0A3P6T8Y5	Dihydrolipoyllysine-residue succinyltransferase component of 2-oxoglutarate dehydrogenase complex, mitochondrial, EC 2.3.1.61 (E2K)
				A0A6J3RCD6	protein phosphatase inhibitor 2 isoform X3				A0A0M3K059	Pyruvate carboxylase, EC 6.4.1.1
				A0A6J3S3W8	protein phosphatase 1 regulatory subunit 1A				A0A0M3J8X8	Pyr_redox_2 domain-containing protein
				A0A2U4C2P8	polyubiquitin-B isoform X1				A0A0M3JB20	Dihydrolipoyl dehydrogenase, mitochondrial (inferred by orthology to a C. elegans protein)
				A0A6J3RM89	zinc finger protein 687				A0A0M3K529	Citrate synthase
				A0A2U4BHR4	protein disulfide-isomerase TMX3 isoform X4				A0A0M3K6Q9	ADP/ATP translocase (ADP,ATP carrier protein)
				A0A6J3PV54	protein disulfide-isomerase TMX3 isoform X3				A0A0M3JRB2	Succinate dehydrogenase [ubiquinone] iron-sulfur subunit, mitochondrial, EC 1.3.5.1
				A0A6J3PUN5	protein disulfide-isomerase TMX3 isoform X2				A0A0M3JVS3	H(+)-transporting two-sector ATPase, EC 7.1.2.2
				A0A2U3V4L0	protein disulfide-isomerase TMX3 isoform X1
				A0A2U3V0X8	proteasome activator complex subunit 2 isoform X1
				A0A6J3QXU6	proteasome activator complex subunit 2 isoform X2
