# Supplementary material for: Tandem Mass Tagging (TMT) Reveals Tissue-Specific Proteome of L4 Larvae of Anisakis simplex s. s.: Enzymes of Energy and/or Carbohydrate Metabolism as Potential Drug Targets in Anisakiasis
Source: Int J Mol Sci. 2022 Apr 14;23(8):4336. doi: 10.3390/ijms23084336 (PMC9027741; doi:10.3390/ijms23084336)
Supplement: Supplementary file 1 [file ijms-23-04336-s001.zip › ijms-1675296-Supplementary/File S8.xlsx]

## Sheet: cuticle
Protein sequence of interest					Predicted most similar allergen (non-autoimmune allergens)		Potential cross-reactivity of query protein (# and links)	Protein info, functionality of most similar allergen				Clinical relevance of most similar allergen		Similarity to most similar allergen			Similarity to allergen and resulting predicted evidence for allergenicity		Similarity to autoimmune allergen (% identity to closest human hit)	Similarity to low allergenic protein (% identity to closest hit)
Query#	Name	Sequence Length	Gluten allergens (# of Q-repeats)	# of 3x6-mer overlaps	Protein allergen	Species		UniProt/NCBI	Functionality (SUPFAM)	Pfam	InterPro	IgE prevalence	Allergen info	% identity, linear 80 aa window	% identity, 3D epitope	Show 3D epitope	Result	Comment
1	tr|A0A0M3K7K9|A0A0M3K7K9_ANISI Profilin OS=Anisakis simplex OX=6269 GN=ASIM_LOCUS16357 PE=3 SV=1	130	0	-	Pet c 2	Petroselinum crispum	235	Q5EEP4	Profilin (actin-binding protein) (SSF55770)	PF00235	IPR005455IPR036140IPR027310	-	AG(1)	42.5	53.3	show in structure	weak evidence	3Depi <=93%	42.6	-
2	tr|A0A0M3K5W9|A0A0M3K5W9_ANISI Uncharacterized protein OS=Anisakis simplex OX=6269 GN=ASIM_LOCUS1576	785	0	-	No significant hit (E-value threshold 0.001)	-	0	-	-	-	-	-	-	-	-	-	no evidence	no hits	-	-
3	tr|A0A158PNL9|A0A158PNL9_ANISI Uncharacterized protein OS=Anisakis simplex OX=6269 GN=ASIM_LOCUS1188	1199	0	-	Bos d alpha2I	Bos taurus	10	P02465	-	PF01410PF01391	IPR008160IPR000885	-	AG(2)	56.2	-	-	strong evidence	win80lin >35%	34.4	-
4	tr|A0A0M3JD22|A0A0M3JD22_ANISI Uncharacterized protein OS=Anisakis simplex OX=6269 GN=ASIM_LOCUS5301	98	0	-	No significant hit (similar to autoimmune allergen)	-	0	-	-	-	-	-	-	-	-	-	no evidence	no hits	32.4	-
5	tr|A0A0M3IZV9|A0A0M3IZV9_ANISI Col_cuticle_N domain-containing protein OS=Anisakis simplex OX=6269 G	301	0	-	Bos d alpha2I	Bos taurus	10	P02465	-	PF01410PF01391	IPR008160IPR000885	-	AG(2)	50.0	-	-	strong evidence	win80lin >35%	43.7	-
6	tr|A0A3P6RS93|A0A3P6RS93_ANISI Peptidase A1 domain-containing protein OS=Anisakis simplex OX=6269 GN	413	0	-	Sus s Pepsin	Sus scrofa	48	P00791	Acid proteases (SSF50630)	PF00026PF07966	IPR001461IPR001969IPR033121IPR021109IPR012848IPR034162	220	AG(4)	57.5	88.2	show in structure	weak evidence	3Depi <=93%	-	-
7	tr|A0A158PPJ1|A0A158PPJ1_ANISI D-aspartate oxidase (inferred by orthology to a human protein) OS=Ani	377	0	-	No significant hit (E-value threshold 0.001)	-	0	-	-	-	-	-	-	-	-	-	no evidence	no hits	-	34.4
8	tr|A0A0M3JZR4|A0A0M3JZR4_ANISI Uncharacterized protein OS=Anisakis simplex OX=6269 GN=ASIM_LOCUS1344	584	0	-	No significant hit (E-value threshold 0.001)	-	0	-	-	-	-	-	-	-	-	-	no evidence	no hits	-	-
9	tr|A0A0M3JR55|A0A0M3JR55_ANISI Col_cuticle_N domain-containing protein OS=Anisakis simplex OX=6269 G	313	0	-	Bos d alpha2I	Bos taurus	10	P02465	-	PF01410PF01391	IPR008160IPR000885	-	AG(2)	58.8	-	-	strong evidence	win80lin >35%	40.6	-
10	tr|A0A0M3JUJ4|A0A0M3JUJ4_ANISI Adenine phosphoribosyltransferase (inferred by orthology to a C. eleg	153	0	-	No significant hit (E-value threshold 0.001)	-	0	-	-	-	-	-	-	-	-	-	no evidence	no hits	-	-
11	tr|A0A0M3JU67|A0A0M3JU67_ANISI Uncharacterized protein OS=Anisakis simplex OX=6269 GN=ASIM_LOCUS1117	467	0	-	No significant hit (E-value threshold 0.001)	-	0	-	-	-	-	-	-	-	-	-	no evidence	no hits	-	-
12	tr|A0A3P6QD25|A0A3P6QD25_ANISI ShKT domain-containing protein OS=Anisakis simplex OX=6269 GN=ASIM_LO	566	0	-	No significant hit (E-value threshold 0.001)	-	0	-	-	-	-	-	-	-	-	-	no evidence	no hits	-	-
13	tr|A0A3P6S5V7|A0A3P6S5V7_ANISI Uncharacterized protein OS=Anisakis simplex OX=6269 GN=ASIM_LOCUS1365	812	0	-	No significant hit (E-value threshold 0.001)	-	0	-	-	-	-	-	-	-	-	-	no evidence	no hits	-	-
14	tr|A0A0M3JVA9|A0A0M3JVA9_ANISI Protein alan shepard (inferred by orthology to a D. melanogaster prot	615	3	-	No significant hit (E-value threshold 0.001)	-	0	-	-	-	-	-	-	-	-	-	strong evidence	Gluten-like Q-repeats	-	-
15	tr|A0A0M3JZM9|A0A0M3JZM9_ANISI Col_cuticle_N domain-containing protein OS=Anisakis simplex OX=6269 G	300	0	-	Bos d alpha2I	Bos taurus	10	P02465	-	PF01410PF01391	IPR008160IPR000885	-	AG(2)	61.2	-	-	strong evidence	win80lin >35%	44.2	-
16	tr|A0A0M3JU59|A0A0M3JU59_ANISI Saposin B-type domain-containing protein OS=Anisakis simplex OX=6269	197	0	-	No significant hit (E-value threshold 0.001)	-	0	-	-	-	-	-	-	-	-	-	no evidence	no hits	-	-
17	tr|A0A3P6TQG9|A0A3P6TQG9_ANISI Uncharacterized protein OS=Anisakis simplex OX=6269 GN=ASIM_LOCUS1887	407	0	-	Bos d Collagen 140kD	Bos taurus	1	E1BI98	vWA-like (SSF53300)	PF01391PF00092	IPR008160IPR002035IPR036465	-	AG(1)	44.1	-	-	strong evidence	win80lin >35%	-	-
18	tr|A0A0M3JS38|A0A0M3JS38_ANISI Mannose-6-phosphate isomerase OS=Anisakis simplex OX=6269 GN=ASIM_LOC	400	0	-	No significant hit (E-value threshold 0.001)	-	0	-	-	-	-	-	-	-	-	-	no evidence	no hits	-	-
19	tr|A0A0M3K300|A0A0M3K300_ANISI ADAMTS-like protease (inferred by orthology to a C. elegans protein)	804	0	-	No significant hit (E-value threshold 0.001)	-	0	-	-	-	-	-	-	-	-	-	no evidence	no hits	-	-
20	tr|A0A0M3KFY5|A0A0M3KFY5_ANISI Uncharacterized protein OS=Anisakis simplex OX=6269 GN=ASIM_LOCUS1928	103	0	-	No significant hit	-	10	-	-	-	-	-	-	-	-	-	no evidence	no hits	50.8	-
21	tr|A0A3P6R385|A0A3P6R385_ANISI Uncharacterized protein OS=Anisakis simplex OX=6269 GN=ASIM_LOCUS1468	220	0	-	No significant hit	-	1	-	-	-	-	-	-	-	-	-	no evidence	no hits	-	-
22	tr|A0A158PMU1|A0A158PMU1_ANISI Uncharacterized protein OS=Anisakis simplex OX=6269 GN=ASIM_LOCUS9891	384	0	-	No significant hit (E-value threshold 0.001)	-	0	-	-	-	-	-	-	-	-	-	no evidence	no hits	-	-
23	tr|A0A3P6N6X3|A0A3P6N6X3_ANISI Uncharacterized protein OS=Anisakis simplex OX=6269 GN=ASIM_LOCUS3059	188	0	-	No significant hit (similar to autoimmune allergen)	-	0	-	-	-	-	-	-	-	-	-	no evidence	no hits	41.3	-
24	tr|A0A0M3JU02|A0A0M3JU02_ANISI Uncharacterized protein OS=Anisakis simplex OX=6269 GN=ASIM_LOCUS1110	101	0	-	No significant hit (E-value threshold 0.001)	-	0	-	-	-	-	-	-	-	-	-	no evidence	no hits	-	-
25	tr|A0A0M3J2S3|A0A0M3J2S3_ANISI Uncharacterized protein OS=Anisakis simplex OX=6269 GN=ASIM_LOCUS1706	201	0	-	Bos d alpha2I	Bos taurus	10	P02465	-	PF01410PF01391	IPR008160IPR000885	-	AG(2)	57.5	-	-	strong evidence	win80lin >35%	48.3	-
26	tr|A0A0M3JSW9|A0A0M3JSW9_ANISI Uncharacterized protein OS=Anisakis simplex OX=6269 GN=ASIM_LOCUS1065	740	0	-	No significant hit (E-value threshold 0.001)	-	0	-	-	-	-	-	-	-	-	-	no evidence	no hits	-	-
27	tr|A0A0M3IYS8|A0A0M3IYS8_ANISI Col_cuticle_N domain-containing protein OS=Anisakis simplex OX=6269 G	233	0	-	Bos d alpha2I	Bos taurus	10	P02465	-	PF01410PF01391	IPR008160IPR000885	-	AG(2)	56.2	-	-	strong evidence	win80lin >35%	38.2	-
28	tr|A0A0M3JZH6|A0A0M3JZH6_ANISI DB domain-containing protein OS=Anisakis simplex OX=6269 GN=ASIM_LOCU	192	0	-	No significant hit (E-value threshold 0.001)	-	0	-	-	-	-	-	-	-	-	-	no evidence	no hits	-	-
29	tr|A0A0M3JSG9|A0A0M3JSG9_ANISI Uncharacterized protein OS=Anisakis simplex OX=6269 GN=ASIM_LOCUS1048	643	2	-	No significant hit (E-value threshold 0.001)	-	0	-	-	-	-	-	-	-	-	-	strong evidence	Gluten-like Q-repeats	-	-
30	tr|A0A0M3JZM7|A0A0M3JZM7_ANISI Col_cuticle_N domain-containing protein OS=Anisakis simplex OX=6269 G	308	0	-	Bos d alpha2I	Bos taurus	10	P02465	-	PF01410PF01391	IPR008160IPR000885	-	AG(2)	62.5	-	-	strong evidence	win80lin >35%	36.6	-
31	tr|A0A0M3K150|A0A0M3K150_ANISI ZP domain-containing protein OS=Anisakis simplex OX=6269 GN=ASIM_LOCU	396	0	-	No significant hit (E-value threshold 0.001)	-	0	-	-	-	-	-	-	-	-	-	no evidence	no hits	-	-
32	tr|A0A158PPG1|A0A158PPG1_ANISI Col_cuticle_N domain-containing protein OS=Anisakis simplex OX=6269 G	340	0	-	Dan re alpha2I	Danio rerio	10	Q6IQX2	-	PF01410PF01391	IPR008160IPR000885	-	AG(1)	52.5	-	-	strong evidence	win80lin >35%	45.5	-
33	tr|A0A0M3JGJ0|A0A0M3JGJ0_ANISI Uncharacterized protein OS=Anisakis simplex OX=6269 GN=ASIM_LOCUS6526	142	0	-	No significant hit (E-value threshold 0.001)	-	0	-	-	-	-	-	-	-	-	-	no evidence	no hits	-	-
34	tr|A0A3P6SVY9|A0A3P6SVY9_ANISI Uncharacterized protein OS=Anisakis simplex OX=6269 GN=ASIM_LOCUS1976	201	0	-	No significant hit (E-value threshold 0.001)	-	0	-	-	-	-	-	-	-	-	-	no evidence	no hits	-	-
35	tr|A0A0M3K252|A0A0M3K252_ANISI Col_cuticle_N domain-containing protein OS=Anisakis simplex OX=6269 G	293	0	-	Bos d alpha2I	Bos taurus	10	P02465	-	PF01410PF01391	IPR008160IPR000885	-	AG(2)	58.8	-	-	strong evidence	win80lin >35%	35.2	-
36	tr|A0A0M3K5B0|A0A0M3K5B0_ANISI ZP domain-containing protein OS=Anisakis simplex OX=6269 GN=ASIM_LOCU	341	0	-	No significant hit (E-value threshold 0.001)	-	0	-	-	-	-	-	-	-	-	-	no evidence	no hits	-	-
37	tr|A0A0M3KA61|A0A0M3KA61_ANISI Col_cuticle_N domain-containing protein OS=Anisakis simplex OX=6269 G	298	0	-	Bos d alpha2I	Bos taurus	10	P02465	-	PF01410PF01391	IPR008160IPR000885	-	AG(2)	60.0	-	-	strong evidence	win80lin >35%	33.2	-
38	tr|A0A0M3J3V0|A0A0M3J3V0_ANISI Col_cuticle_N domain-containing protein OS=Anisakis simplex OX=6269 G	260	0	-	Dan re alpha2I	Danio rerio	11	Q6IQX2	-	PF01410PF01391	IPR008160IPR000885	-	AG(1)	55.0	-	-	strong evidence	win80lin >35%	32.7	-
39	tr|A0A3P6R4Z6|A0A3P6R4Z6_ANISI Uncharacterized protein OS=Anisakis simplex OX=6269 GN=ASIM_LOCUS1651	188	0	-	No significant hit (E-value threshold 0.001)	-	0	-	-	-	-	-	-	-	-	-	no evidence	no hits	-	-
40	tr|A0A0M3K3M2|A0A0M3K3M2_ANISI ZP domain-containing protein OS=Anisakis simplex OX=6269 GN=ASIM_LOCU	432	0	-	No significant hit (E-value threshold 0.001)	-	0	-	-	-	-	-	-	-	-	-	no evidence	no hits	-	-
41	tr|A0A0M3K555|A0A0M3K555_ANISI Col_cuticle_N domain-containing protein OS=Anisakis simplex OX=6269 G	292	0	-	Bos d alpha2I	Bos taurus	10	P02465	-	PF01410PF01391	IPR008160IPR000885	-	AG(2)	53.8	-	-	strong evidence	win80lin >35%	41.2	-
42	tr|A0A0M3K6G9|A0A0M3K6G9_ANISI Carboxypeptidase Q OS=Anisakis simplex OX=6269 GN=ASIM_LOCUS15965 PE=	418	0	-	No significant hit (E-value threshold 0.001)	-	0	-	-	-	-	-	-	-	-	-	no evidence	no hits	-	-
43	tr|A0A0M3JTZ9|A0A0M3JTZ9_ANISI ShKT domain-containing protein OS=Anisakis simplex OX=6269 GN=ASIM_LO	215	0	-	No significant hit (E-value threshold 0.001)	-	0	-	-	-	-	-	-	-	-	-	no evidence	no hits	-	-
44	tr|A0A0M3JAW6|A0A0M3JAW6_ANISI Uncharacterized protein OS=Anisakis simplex OX=6269 GN=ASIM_LOCUS4552	153	0	-	No significant hit (E-value threshold 0.001)	-	0	-	-	-	-	-	-	-	-	-	no evidence	no hits	-	-
45	tr|A0A0M3JZU3|A0A0M3JZU3_ANISI Col_cuticle_N domain-containing protein OS=Anisakis simplex OX=6269 G	308	0	-	Bos d alpha2I	Bos taurus	11	P02465	-	PF01410PF01391	IPR008160IPR000885	-	AG(2)	61.2	-	-	strong evidence	win80lin >35%	34.4	-
46	tr|A0A0M3JVC1|A0A0M3JVC1_ANISI Col_cuticle_N domain-containing protein OS=Anisakis simplex OX=6269 G	293	0	-	Bos d alpha2I	Bos taurus	10	P02465	-	PF01410PF01391	IPR008160IPR000885	-	AG(2)	51.2	-	-	strong evidence	win80lin >35%	34.8	-
47	tr|A0A0M3JUD4|A0A0M3JUD4_ANISI C-type lectin domain-containing protein OS=Anisakis simplex OX=6269 G	203	0	-	No significant hit (E-value threshold 0.001)	-	0	-	-	-	-	-	-	-	-	-	no evidence	no hits	-	-
48	tr|A0A0M3JVB9|A0A0M3JVB9_ANISI Col_cuticle_N domain-containing protein OS=Anisakis simplex OX=6269 G	292	0	-	Dan re alpha2I	Danio rerio	10	Q6IQX2	-	PF01410PF01391	IPR008160IPR000885	-	AG(1)	61.2	-	-	strong evidence	win80lin >35%	35.7	-
49	tr|A0A0M3KBV3|A0A0M3KBV3_ANISI Uncharacterized protein OS=Anisakis simplex OX=6269 GN=ASIM_LOCUS1785	289	0	-	No significant hit (E-value threshold 0.001)	-	0	-	-	-	-	-	-	-	-	-	no evidence	no hits	-	-
50	tr|A0A0M3KAQ0|A0A0M3KAQ0_ANISI Ubiquitin-like domain-containing protein OS=Anisakis simplex OX=6269	72	0	0	No significant hit (E-value threshold 0.001)	-	0	-	-	-	-	-	-	-	-	-	no evidence	no hits	-	-
51	tr|A0A0M3JHA9|A0A0M3JHA9_ANISI Probable urocanate hydratase (inferred by orthology to a C. elegans p	120	0	-	No significant hit (E-value threshold 0.001)	-	0	-	-	-	-	-	-	-	-	-	no evidence	no hits	-	-
52	tr|A0A0M3IYI0|A0A0M3IYI0_ANISI Aldo_ket_red domain-containing protein OS=Anisakis simplex OX=6269 GN	321	0	-	No significant hit (E-value threshold 0.001)	-	0	-	-	-	-	-	-	-	-	-	no evidence	no hits	-	31.9
53	tr|A0A0M3KJM6|A0A0M3KJM6_ANISI Pyruvate dehydrogenase E1 component subunit beta OS=Anisakis simplex	144	0	-	No significant hit (E-value threshold 0.001)	-	0	-	-	-	-	-	-	-	-	-	no evidence	no hits	-	-
54	tr|A0A3P6NT27|A0A3P6NT27_ANISI Phosphotransferase OS=Anisakis simplex OX=6269 GN=ASIM_LOCUS1664 PE=3	273	0	-	No significant hit (E-value threshold 0.001)	-	0	-	-	-	-	-	-	-	-	-	no evidence	no hits	-	-
55	tr|A0A0M3JRP0|A0A0M3JRP0_ANISI Peptidyl-prolyl cis-trans isomerase OS=Anisakis simplex OX=6269 GN=AS	127	0	-	No significant hit (E-value threshold 0.001)	-	0	-	-	-	-	-	-	-	-	-	no evidence	no hits	-	-
56	tr|A0A0M3KD69|A0A0M3KD69_ANISI Uncharacterized protein OS=Anisakis simplex OX=6269 GN=ASIM_LOCUS1831	74	0	0	No significant hit (E-value threshold 0.001)	-	0	-	-	-	-	-	-	-	-	-	no evidence	no hits	-	-
57	tr|A0A0M3JDV4|A0A0M3JDV4_ANISI Uncharacterized protein OS=Anisakis simplex OX=6269 GN=ASIM_LOCUS5586	142	0	-	No significant hit (E-value threshold 0.001)	-	0	-	-	-	-	-	-	-	-	-	no evidence	no hits	-	-
58	tr|A0A0M3J428|A0A0M3J428_ANISI Uncharacterized protein OS=Anisakis simplex OX=6269 GN=ASIM_LOCUS2161	65	0	0	No significant hit (E-value threshold 0.001)	-	0	-	-	-	-	-	-	-	-	-	no evidence	no hits	-	-
59	tr|A0A0M3JRY0|A0A0M3JRY0_ANISI DUF1794 domain-containing protein OS=Anisakis simplex OX=6269 GN=ASIM	197	0	-	No significant hit (E-value threshold 0.001)	-	0	-	-	-	-	-	-	-	-	-	no evidence	no hits	-	-
60	tr|A0A3P6QBA1|A0A3P6QBA1_ANISI Imidazolonepropionate hydrolase OS=Anisakis simplex OX=6269 GN=ASIM_L	493	0	-	No significant hit (E-value threshold 0.001)	-	0	-	-	-	-	-	-	-	-	-	no evidence	no hits	-	-
61	tr|A0A0M3JIU2|A0A0M3JIU2_ANISI Uncharacterized protein OS=Anisakis simplex OX=6269 GN=ASIM_LOCUS7321	134	0	-	No significant hit (E-value threshold 0.001)	-	0	-	-	-	-	-	-	-	-	-	no evidence	no hits	-	-
62	tr|A0A0M3JUI5|A0A0M3JUI5_ANISI Uncharacterized protein OS=Anisakis simplex OX=6269 GN=ASIM_LOCUS1131	301	0	-	No significant hit (E-value threshold 0.001)	-	0	-	-	-	-	-	-	-	-	-	no evidence	no hits	-	-
63	tr|A0A0M3K6H3|A0A0M3K6H3_ANISI Uncharacterized protein OS=Anisakis simplex OX=6269 GN=ASIM_LOCUS1597	271	0	-	No significant hit (E-value threshold 0.001)	-	0	-	-	-	-	-	-	-	-	-	no evidence	no hits	-	-
64	tr|A0A0M3KIX0|A0A0M3KIX0_ANISI Serine/threonine-protein phosphatase OS=Anisakis simplex OX=6269 GN=A	271	0	-	No significant hit (E-value threshold 0.001)	-	0	-	-	-	-	-	-	-	-	-	no evidence	no hits	-	-
65	tr|A0A0M3K2E7|A0A0M3K2E7_ANISI Endothelial differentiation-related factor 1 (inferred by orthology t	154	0	-	No significant hit (E-value threshold 0.001)	-	0	-	-	-	-	-	-	-	-	-	no evidence	no hits	-	-
66	tr|A0A0M3K9E0|A0A0M3K9E0_ANISI SCP domain-containing protein OS=Anisakis simplex OX=6269 GN=ASIM_LOC	262	0	-	Nec a ASP-2	Necator americanus	39	Q7Z1H1	PR-1-like (SSF55797)	PF00188	-	-	AG(2)	47.0	50.0	show in structure	weak evidence	3Depi <=93%	-	-
67	tr|A0A0M3K3I0|A0A0M3K3I0_ANISI Uncharacterized protein OS=Anisakis simplex OX=6269 GN=ASIM_LOCUS1492	182	0	-	No significant hit	-	7	-	-	-	-	-	-	-	-	-	no evidence	no hits	-	-
68	tr|A0A0M3J779|A0A0M3J779_ANISI Uncharacterized protein OS=Anisakis simplex OX=6269 GN=ASIM_LOCUS3262	164	0	-	No significant hit (E-value threshold 0.001)	-	0	-	-	-	-	-	-	-	-	-	no evidence	no hits	-	-
69	tr|A0A0M3K741|A0A0M3K741_ANISI N-acetyltransferase domain-containing protein OS=Anisakis simplex OX=	235	0	-	No significant hit (E-value threshold 0.001)	-	0	-	-	-	-	-	-	-	-	-	no evidence	no hits	-	-
70	tr|A0A0M3J768|A0A0M3J768_ANISI PEPCK_N domain-containing protein OS=Anisakis simplex OX=6269 GN=ASIM	170	0	-	No significant hit (E-value threshold 0.001)	-	0	-	-	-	-	-	-	-	-	-	no evidence	no hits	-	2022-02-25
71	tr|A0A0M3K2T7|A0A0M3K2T7_ANISI Uncharacterized protein OS=Anisakis simplex OX=6269 GN=ASIM_LOCUS1466	325	0	-	No significant hit (E-value threshold 0.001)	-	0	-	-	-	-	-	-	-	-	-	no evidence	no hits	-	-
72	tr|A0A0M3J171|A0A0M3J171_ANISI Uncharacterized protein OS=Anisakis simplex OX=6269 GN=ASIM_LOCUS1154	89	0	-	No significant hit (E-value threshold 0.001)	-	0	-	-	-	-	-	-	-	-	-	no evidence	no hits	-	-
73	tr|A0A0M3JRA5|A0A0M3JRA5_ANISI Thioredoxin domain-containing protein OS=Anisakis simplex OX=6269 GN=	361	0	-	No significant hit (E-value threshold 0.001)	-	0	-	-	-	-	-	-	-	-	-	no evidence	no hits	-	-
74	tr|A0A0M3JGX5|A0A0M3JGX5_ANISI Cytochrome c 2.1 (inferred by orthology to a C. elegans protein) OS=A	112	0	-	Cur l 3	Curvularia lunata	1	Q96VP3	Cytochrome c (SSF46626)	PF00034	IPR009056IPR036909IPR002327	-	AG(3)	59.5	92.9	show in structure	weak evidence	3Depi <=93%	-	-
75	tr|A0A0M3JUF8|A0A0M3JUF8_ANISI Uncharacterized protein OS=Anisakis simplex OX=6269 GN=ASIM_LOCUS1127	285	0	-	No significant hit (E-value threshold 0.001)	-	0	-	-	-	-	-	-	-	-	-	no evidence	no hits	-	-
76	tr|A0A3P6Q4H3|A0A3P6Q4H3_ANISI Uncharacterized protein OS=Anisakis simplex OX=6269 GN=ASIM_LOCUS8850	96	0	-	No significant hit (E-value threshold 0.001)	-	0	-	-	-	-	-	-	-	-	-	no evidence	no hits	-	-
77	tr|A0A0M3JT36|A0A0M3JT36_ANISI ShKT domain-containing protein OS=Anisakis simplex OX=6269 GN=ASIM_LO	238	0	-	No significant hit (E-value threshold 0.001)	-	0	-	-	-	-	-	-	-	-	-	no evidence	no hits	-	-
78	tr|A0A0M3KD67|A0A0M3KD67_ANISI Uncharacterized protein OS=Anisakis simplex OX=6269 GN=ASIM_LOCUS1831	341	0	-	No significant hit (E-value threshold 0.001)	-	0	-	-	-	-	-	-	-	-	-	no evidence	no hits	-	-
79	tr|A0A3P6NQU7|A0A3P6NQU7_ANISI Uncharacterized protein OS=Anisakis simplex OX=6269 GN=ASIM_LOCUS769	385	0	-	No significant hit (E-value threshold 0.001)	-	0	-	-	-	-	-	-	-	-	-	no evidence	no hits	-	-
80	tr|A0A0M3K217|A0A0M3K217_ANISI Uncharacterized protein OS=Anisakis simplex OX=6269 GN=ASIM_LOCUS1434	2976	1	-	Bos d Collagen 140kD	Bos taurus	1	E1BI98	vWA-like (SSF53300)	PF01391PF00092	IPR008160IPR002035IPR036465	-	AG(1)	36.2	-	-	strong evidence	Gluten-like Q-repeats and win80lin >35%	-	-
81	tr|A0A3P6PHI6|A0A3P6PHI6_ANISI Peptidase_M1 domain-containing protein OS=Anisakis simplex OX=6269 GN	88	0	-	No significant hit (E-value threshold 0.001)	-	0	-	-	-	-	-	-	-	-	-	no evidence	no hits	-	-
82	tr|A0A0M3JYN9|A0A0M3JYN9_ANISI 4a-hydroxytetrahydrobiopterin dehydratase OS=Anisakis simplex OX=6269	98	0	-	No significant hit (E-value threshold 0.001)	-	0	-	-	-	-	-	-	-	-	-	no evidence	no hits	-	-
83	tr|A0A0M3JQB9|A0A0M3JQB9_ANISI CAAX farnesyltransferase subunit beta OS=Anisakis simplex OX=6269 GN=	69	0	0	No significant hit (E-value threshold 0.001)	-	0	-	-	-	-	-	-	-	-	-	no evidence	no hits	-	-
84	tr|A0A0M3JXP0|A0A0M3JXP0_ANISI A2M_N_2 domain-containing protein OS=Anisakis simplex OX=6269 GN=ASIM	750	0	-	No significant hit (E-value threshold 0.001)	-	0	-	-	-	-	-	-	-	-	-	no evidence	no hits	-	-
85	tr|A0A3P6NM69|A0A3P6NM69_ANISI MSP domain-containing protein OS=Anisakis simplex OX=6269 GN=ASIM_LOC	96	0	-	No significant hit (E-value threshold 0.001)	-	0	-	-	-	-	-	-	-	-	-	no evidence	no hits	-	-
86	tr|A0A0M3JT86|A0A0M3JT86_ANISI Phosphotransferase OS=Anisakis simplex OX=6269 GN=ASIM_LOCUS10787 PE=	518	0	-	No significant hit (E-value threshold 0.001)	-	0	-	-	-	-	-	-	-	-	-	no evidence	no hits	-	-
87	tr|A0A0M3KD77|A0A0M3KD77_ANISI Sulfhydryl oxidase (inferred by orthology to a C. elegans protein) OS	278	0	-	No significant hit (E-value threshold 0.001)	-	0	-	-	-	-	-	-	-	-	-	no evidence	no hits	-	-
88	tr|A0A0M3JZS8|A0A0M3JZS8_ANISI Uncharacterized protein OS=Anisakis simplex OX=6269 GN=ASIM_LOCUS1345	249	0	-	Onc m alpha2I	Oncorhynchus mykiss	10	O93484	-	PF01410PF01391	IPR008160IPR000885	-	AG(1)	57.5	-	-	strong evidence	win80lin >35%	33.3	-
89	tr|A0A0M3JK61|A0A0M3JK61_ANISI Cofactor-independent phosphoglycerate mutase (inferred by orthology t	94	0	-	No significant hit (E-value threshold 0.001)	-	0	-	-	-	-	-	-	-	-	-	no evidence	no hits	-	-
90	tr|A0A3P6SU66|A0A3P6SU66_ANISI Uncharacterized protein OS=Anisakis simplex OX=6269 GN=ASIM_LOCUS2000	214	0	-	No significant hit (E-value threshold 0.001)	-	0	-	-	-	-	-	-	-	-	-	no evidence	no hits	-	-
91	tr|A0A3P6S6N1|A0A3P6S6N1_ANISI Uncharacterized protein OS=Anisakis simplex OX=6269 GN=ASIM_LOCUS1914	228	0	-	No significant hit (E-value threshold 0.001)	-	0	-	-	-	-	-	-	-	-	-	no evidence	no hits	-	-
92	tr|A0A3P6SKT8|A0A3P6SKT8_ANISI Uncharacterized protein OS=Anisakis simplex OX=6269 GN=ASIM_LOCUS1918	187	0	-	No significant hit (E-value threshold 0.001)	-	0	-	-	-	-	-	-	-	-	-	no evidence	no hits	-	-
93	tr|A0A0M3IZ45|A0A0M3IZ45_ANISI Glutathione S-transferase 3 (inferred by orthology to a C. elegans pr	250	0	-	Asc s 13	Ascaris suum	30	P46436	Thioredoxin-like (SSF52833); GST C-terminal domain-like (SSF47616)	PF14497PF02798	-	-	AG(2)	62.5	85.7	show in structure	weak evidence	3Depi <=93%	-	-
94	tr|A0A0M3JUW3|A0A0M3JUW3_ANISI Col_cuticle_N domain-containing protein OS=Anisakis simplex OX=6269 G	278	0	-	Bos d alpha2I	Bos taurus	10	P02465	-	PF01410PF01391	IPR008160IPR000885	-	AG(2)	52.1	-	-	strong evidence	win80lin >35%	36.5	-
95	tr|A0A0M3JY34|A0A0M3JY34_ANISI PNP_UDP_1 domain-containing protein OS=Anisakis simplex OX=6269 GN=AS	300	0	-	No significant hit (E-value threshold 0.001)	-	0	-	-	-	-	-	-	-	-	-	no evidence	no hits	-	-
96	tr|A0A0M3JQU3|A0A0M3JQU3_ANISI Sex muscle abnormal protein 5 (inferred by orthology to a C. elegans	220	0	-	No significant hit (E-value threshold 0.001)	-	0	-	-	-	-	-	-	-	-	-	no evidence	no hits	-	-
97	tr|A0A3P6NDQ7|A0A3P6NDQ7_ANISI Leuk-A4-hydro_C domain-containing protein OS=Anisakis simplex OX=6269	303	0	-	No significant hit (E-value threshold 0.001)	-	0	-	-	-	-	-	-	-	-	-	no evidence	no hits	-	-
98	tr|A0A158PNR2|A0A158PNR2_ANISI Uncharacterized protein OS=Anisakis simplex OX=6269 GN=ASIM_LOCUS1213	312	0	-	No significant hit (E-value threshold 0.001)	-	0	-	-	-	-	-	-	-	-	-	no evidence	no hits	-	-
99	tr|A0A0M3JX55|A0A0M3JX55_ANISI SHSP domain-containing protein OS=Anisakis simplex OX=6269 GN=ASIM_LO	206	0	-	No significant hit (E-value threshold 0.001)	-	0	-	-	-	-	-	-	-	-	-	no evidence	no hits	-	-
100	tr|A0A3P6NBN6|A0A3P6NBN6_ANISI Uncharacterized protein OS=Anisakis simplex OX=6269 GN=ASIM_LOCUS3537	48	0	0	No significant hit (E-value threshold 0.001)	-	0	-	-	-	-	-	-	-	-	-	no evidence	no hits	-	-
101	tr|A0A0M3JSA9|A0A0M3JSA9_ANISI VWFA domain-containing protein OS=Anisakis simplex OX=6269 GN=ASIM_LO	152	0	0	No significant hit	-	1	-	-	-	-	-	-	-	-	-	no evidence	no hits	-	-
102	tr|A0A0M3JX96|A0A0M3JX96_ANISI ML domain-containing protein OS=Anisakis simplex OX=6269 GN=ASIM_LOCU	138	0	0	Can f 7	Canis lupus familiaris	24	NP_001003242	-	-	-	-	-	2022-06-25	2022-08-30	show in structure	weak evidence	3Depi <=93%	-	-
103	tr|A0A158PPI4|A0A158PPI4_ANISI Uncharacterized protein OS=Anisakis simplex OX=6269 GN=ASIM_LOCUS1416	956	0	-	Bos d Collagen 140kD	Bos taurus	10	E1BI98	vWA-like (SSF53300)	PF01391PF00092	IPR008160IPR002035IPR036465	-	AG(1)	50.6	-	-	strong evidence	win80lin >35%	37.6	-
104	tr|A0A0M3JE57|A0A0M3JE57_ANISI Uncharacterized protein OS=Anisakis simplex OX=6269 GN=ASIM_LOCUS5692	276	0	-	No significant hit (E-value threshold 0.001)	-	0	-	-	-	-	-	-	-	-	-	no evidence	no hits	-	-
105	tr|A0A0M3K0X4|A0A0M3K0X4_ANISI Uncharacterized protein OS=Anisakis simplex OX=6269 GN=ASIM_LOCUS1390	286	0	-	No significant hit (E-value threshold 0.001)	-	0	-	-	-	-	-	-	-	-	-	no evidence	no hits	-	-
106	tr|A0A0M3JVU8|A0A0M3JVU8_ANISI Uncharacterized protein OS=Anisakis simplex OX=6269 GN=ASIM_LOCUS1183	270	2	-	No significant hit (E-value threshold 0.001)	-	0	-	-	-	-	-	-	-	-	-	strong evidence	Gluten-like Q-repeats	-	-
107	tr|A0A3P6N545|A0A3P6N545_ANISI Uncharacterized protein OS=Anisakis simplex OX=6269 GN=ASIM_LOCUS2373	162	0	-	Aspartyl protease inhibitor	Trichostrongylus colubriformis	2	P59704	-	PF06394	-	-	-	48.8	-	-	strong evidence	win80lin >35%	-	-
108	tr|A0A0M3K4M4|A0A0M3K4M4_ANISI Uncharacterized protein OS=Anisakis simplex OX=6269 GN=ASIM_LOCUS1532	325	0	-	No significant hit (E-value threshold 0.001)	-	0	-	-	-	-	-	-	-	-	-	no evidence	no hits	-	-
109	tr|A0A0M3K208|A0A0M3K208_ANISI Uncharacterized protein OS=Anisakis simplex OX=6269 GN=ASIM_LOCUS1433	212	0	-	Ani s 24kD	Anisakis simplex	1	G1FMP3	-	-	-	-	AG(1)	48.1	-	-	strong evidence	win80lin >35%	-	-
110	tr|A0A0M3JW99|A0A0M3JW99_ANISI Ig-like domain-containing protein OS=Anisakis simplex OX=6269 GN=ASIM	199	0	-	No significant hit (E-value threshold 0.001)	-	0	-	-	-	-	-	-	-	-	-	no evidence	no hits	-	-
111	tr|A0A3P6QGY7|A0A3P6QGY7_ANISI Uncharacterized protein OS=Anisakis simplex OX=6269 GN=ASIM_LOCUS1137	205	0	-	Ani s 24kD	Anisakis simplex	1	G1FMP3	-	-	-	-	AG(1)	35.1	-	-	strong evidence	win80lin >35%	-	-
112	tr|A0A0M3J081|A0A0M3J081_ANISI Ig-like domain-containing protein OS=Anisakis simplex OX=6269 GN=ASIM	107	0	-	No significant hit (E-value threshold 0.001)	-	0	-	-	-	-	-	-	-	-	-	no evidence	no hits	-	-
113	tr|A0A3P6NPL4|A0A3P6NPL4_ANISI Uncharacterized protein OS=Anisakis simplex OX=6269 GN=ASIM_LOCUS4299	203	0	-	No significant hit (E-value threshold 0.001)	-	0	-	-	-	-	-	-	-	-	-	no evidence	no hits	-	-
114	tr|A0A3P6S310|A0A3P6S310_ANISI Uncharacterized protein OS=Anisakis simplex OX=6269 GN=ASIM_LOCUS1882	221	0	-	No significant hit (E-value threshold 0.001)	-	0	-	-	-	-	-	-	-	-	-	no evidence	no hits	-	-
115	tr|A0A3P6S264|A0A3P6S264_ANISI Phosphotransferase OS=Anisakis simplex OX=6269 GN=ASIM_LOCUS19460 PE=	216	0	-	No significant hit (E-value threshold 0.001)	-	0	-	-	-	-	-	-	-	-	-	no evidence	no hits	-	-
116	tr|A0A0M3JZY8|A0A0M3JZY8_ANISI Reelin domain-containing protein OS=Anisakis simplex OX=6269 GN=ASIM_	173	0	-	No significant hit (E-value threshold 0.001)	-	0	-	-	-	-	-	-	-	-	-	no evidence	no hits	-	-
117	tr|A0A0M3KBL7|A0A0M3KBL7_ANISI Pepsin-I3 domain-containing protein OS=Anisakis simplex OX=6269 GN=AS	108	0	-	No significant hit (E-value threshold 0.001)	-	0	-	-	-	-	-	-	-	-	-	no evidence	no hits	-	-
118	tr|A0A0M3JN05|A0A0M3JN05_ANISI Uncharacterized protein OS=Anisakis simplex OX=6269 GN=ASIM_LOCUS8788	94	0	-	No significant hit (E-value threshold 0.001)	-	0	-	-	-	-	-	-	-	-	-	no evidence	no hits	-	-
119	tr|A0A0M3J6G1|A0A0M3J6G1_ANISI Carboxypeptidase Q OS=Anisakis simplex OX=6269 GN=ASIM_LOCUS2996 PE=4	167	0	-	No significant hit (E-value threshold 0.001)	-	0	-	-	-	-	-	-	-	-	-	no evidence	no hits	-	-
120	tr|A0A0M3K1N2|A0A0M3K1N2_ANISI GLOBIN domain-containing protein OS=Anisakis simplex OX=6269 GN=ASIM_	143	0	-	No significant hit (E-value threshold 0.001)	-	0	-	-	-	-	-	-	-	-	-	no evidence	no hits	-	-
121	tr|A0A3P6QI22|A0A3P6QI22_ANISI Uncharacterized protein OS=Anisakis simplex OX=6269 GN=ASIM_LOCUS7843	82	0	-	No significant hit (E-value threshold 0.001)	-	0	-	-	-	-	-	-	-	-	-	no evidence	no hits	-	-
122	tr|A0A0M3JFS7|A0A0M3JFS7_ANISI Uncharacterized protein OS=Anisakis simplex OX=6269 GN=ASIM_LOCUS6263	100	0	-	No significant hit (E-value threshold 0.001)	-	0	-	-	-	-	-	-	-	-	-	no evidence	no hits	-	-
123	tr|A0A158PP56|A0A158PP56_ANISI Uncharacterized protein OS=Anisakis simplex OX=6269 GN=ASIM_LOCUS1315	500	0	-	No significant hit (E-value threshold 0.001)	-	0	-	-	-	-	-	-	-	-	-	no evidence	no hits	-	-
124	tr|A0A0M3JYS8|A0A0M3JYS8_ANISI Uncharacterized protein OS=Anisakis simplex OX=6269 GN=ASIM_LOCUS1304	230	0	-	No significant hit (E-value threshold 0.001)	-	0	-	-	-	-	-	-	-	-	-	no evidence	no hits	-	-
125	tr|A0A0M3K6J1|A0A0M3K6J1_ANISI Uncharacterized protein OS=Anisakis simplex OX=6269 GN=ASIM_LOCUS1598	378	0	-	No significant hit (E-value threshold 0.001)	-	0	-	-	-	-	-	-	-	-	-	no evidence	no hits	-	-
126	tr|A0A3P6PN74|A0A3P6PN74_ANISI Uncharacterized protein OS=Anisakis simplex OX=6269 GN=ASIM_LOCUS8199	180	0	-	Dan re alpha2I	Danio rerio	10	Q6IQX2	-	PF01410PF01391	IPR008160IPR000885	-	AG(1)	51.2	-	-	strong evidence	win80lin >35%	47.2	-
127	tr|A0A0M3JDV7|A0A0M3JDV7_ANISI Uncharacterized protein OS=Anisakis simplex OX=6269 GN=ASIM_LOCUS5588	67	0	0	No significant hit	-	10	-	-	-	-	-	-	-	-	-	no evidence	no hits	49.2	-
128	tr|A0A0M3KIQ4|A0A0M3KIQ4_ANISI Uncharacterized protein OS=Anisakis simplex OX=6269 GN=ASIM_LOCUS2025	143	0	-	No significant hit (E-value threshold 0.001)	-	0	-	-	-	-	-	-	-	-	-	no evidence	no hits	-	-
129	tr|A0A158PMX4|A0A158PMX4_ANISI Adenylate kinase isoenzyme 1 OS=Anisakis simplex OX=6269 GN=ASIM_LOCU	216	0	-	No significant hit (E-value threshold 0.001)	-	0	-	-	-	-	-	-	-	-	-	no evidence	no hits	-	-
130	tr|A0A0M3JF26|A0A0M3JF26_ANISI SERPIN domain-containing protein OS=Anisakis simplex OX=6269 GN=ASIM_	164	0	-	Mel g 2	Meleagris gallopavo	17	G1MYK6	Serpins (SSF56574)	PF00079	IPR023795IPR023796IPR000215IPR036186IPR042178IPR042185	-	AG(1)	40.0	46.7	show in structure	weak evidence	3Depi <=93%	-	-
131	tr|A0A0M3K9E4|A0A0M3K9E4_ANISI Uncharacterized protein OS=Anisakis simplex OX=6269 GN=ASIM_LOCUS1699	257	0	-	No significant hit (E-value threshold 0.001)	-	0	-	-	-	-	-	-	-	-	-	no evidence	no hits	-	-
132	tr|A0A3P6QPG2|A0A3P6QPG2_ANISI Uncharacterized protein OS=Anisakis simplex OX=6269 GN=ASIM_LOCUS1265	762	0	-	No significant hit (E-value threshold 0.001)	-	0	-	-	-	-	-	-	-	-	-	no evidence	no hits	-	-
133	tr|A0A0M3K0Q8|A0A0M3K0Q8_ANISI LIM and SH3 domain protein (inferred by orthology to a C. elegans pro	432	2	-	No significant hit (E-value threshold 0.001)	-	0	-	-	-	-	-	-	-	-	-	strong evidence	Gluten-like Q-repeats	-	-
134	tr|A0A0M3JEI5|A0A0M3JEI5_ANISI Uncharacterized protein OS=Anisakis simplex OX=6269 GN=ASIM_LOCUS5818	86	0	-	No significant hit	-	2	-	-	-	-	-	-	-	-	-	no evidence	no hits	-	-

## Sheet: intestine
Protein sequence of interest					Predicted most similar allergen (non-autoimmune allergens)		Potential cross-reactivity of query protein (# and links)	Protein info, functionality of most similar allergen				Clinical relevance of most similar allergen		Similarity to most similar allergen			Similarity to allergen and resulting predicted evidence for allergenicity		Similarity to autoimmune allergen (% identity to closest human hit)	Similarity to low allergenic protein (% identity to closest hit)
Query#	Name	Sequence Length	Gluten allergens (# of Q-repeats)	# of 3x6-mer overlaps	Protein allergen	Species		UniProt/NCBI	Functionality (SUPFAM)	Pfam	InterPro	IgE prevalence	Allergen info	% identity, linear 80 aa window	% identity, 3D epitope	Show 3D epitope	Result	Comment
1	tr|A0A0M3IZY4|A0A0M3IZY4_ANISI NADH-cytochrome b5 reductase, putative (inferred by orthology to a S.	125	0	-	No significant hit (E-value threshold 0.001)	-	0	-	-	-	-	-	-	-	-	-	no evidence	no hits	-	-
2	tr|A0A0M3JH24|A0A0M3JH24_ANISI Putative serine protease pcp-1 (inferred by orthology to a C. elegans	170	0	-	No significant hit (E-value threshold 0.001)	-	0	-	-	-	-	-	-	-	-	-	no evidence	no hits	-	-
3	tr|A0A3P6PHV5|A0A3P6PHV5_ANISI Uncharacterized protein OS=Anisakis simplex OX=6269 GN=ASIM_LOCUS2687	192	0	-	No significant hit (E-value threshold 0.001)	-	0	-	-	-	-	-	-	-	-	-	no evidence	no hits	-	-
4	tr|A0A3P6NWF6|A0A3P6NWF6_ANISI Carboxypeptidase OS=Anisakis simplex OX=6269 GN=ASIM_LOCUS2306 PE=3 S	293	0	-	Serine carboxypeptidase	Triticum aestivum	3	P08819	-	-	-	-	-	-	47.4	show in structure	weak evidence	3Depi <=93%	-	-
5	tr|A0A0M3JTS6|A0A0M3JTS6_ANISI Complex I-ESSS OS=Anisakis simplex OX=6269 GN=ASIM_LOCUS11011 PE=3 SV	220	0	-	No significant hit (E-value threshold 0.001)	-	0	-	-	-	-	-	-	-	-	-	no evidence	no hits	-	-
6	tr|A0A0M3J8A6|A0A0M3J8A6_ANISI Uncharacterized protein OS=Anisakis simplex OX=6269 GN=ASIM_LOCUS3639	208	0	-	No significant hit (E-value threshold 0.001)	-	0	-	-	-	-	-	-	-	-	-	no evidence	no hits	-	-
7	tr|A0A0M3JYV7|A0A0M3JYV7_ANISI Prohibitin OS=Anisakis simplex OX=6269 GN=ASIM_LOCUS13078 PE=3 SV=1	297	0	-	No significant hit (E-value threshold 0.001)	-	0	-	-	-	-	-	-	-	-	-	no evidence	no hits	-	-
8	tr|A0A0M3JGX4|A0A0M3JGX4_ANISI Uncharacterized protein OS=Anisakis simplex OX=6269 GN=ASIM_LOCUS6654	69	0	0	No significant hit (E-value threshold 0.001)	-	0	-	-	-	-	-	-	-	-	-	no evidence	no hits	-	-
9	tr|A0A0M3JUN5|A0A0M3JUN5_ANISI 60S ribosomal protein L17 OS=Anisakis simplex OX=6269 GN=ASIM_LOCUS11	186	0	-	No significant hit (E-value threshold 0.001)	-	0	-	-	-	-	-	-	-	-	-	no evidence	no hits	-	-
10	tr|A0A0M3KC28|A0A0M3KC28_ANISI Putative serine protease (inferred by orthology to a C. elegans prote	319	0	-	No significant hit (E-value threshold 0.001)	-	0	-	-	-	-	-	-	-	-	-	no evidence	no hits	-	-
11	tr|A0A0M3JSK9|A0A0M3JSK9_ANISI Prohibitin OS=Anisakis simplex OX=6269 GN=ASIM_LOCUS10525 PE=3 SV=1	268	0	-	No significant hit (E-value threshold 0.001)	-	0	-	-	-	-	-	-	-	-	-	no evidence	no hits	-	-
12	tr|A0A0M3KJL3|A0A0M3KJL3_ANISI Complex I-B8 OS=Anisakis simplex OX=6269 GN=ASIM_LOCUS20561 PE=3 SV=1	98	0	-	No significant hit (E-value threshold 0.001)	-	0	-	-	-	-	-	-	-	-	-	no evidence	no hits	-	-
13	tr|A0A0M3JPF6|A0A0M3JPF6_ANISI Oxoglutarate dehydrogenase (succinyl-transferring) OS=Anisakis simple	141	0	-	No significant hit (E-value threshold 0.001)	-	0	-	-	-	-	-	-	-	-	-	no evidence	no hits	-	-
14	tr|A0A0M3K1V3|A0A0M3K1V3_ANISI Uncharacterized protein OS=Anisakis simplex OX=6269 GN=ASIM_LOCUS1427	141	0	-	No significant hit (E-value threshold 0.001)	-	0	-	-	-	-	-	-	-	-	-	no evidence	no hits	-	-
15	tr|A0A0M3KAG0|A0A0M3KAG0_ANISI 60S ribosomal protein L12 OS=Anisakis simplex OX=6269 GN=ASIM_LOCUS17	337	0	-	No significant hit (E-value threshold 0.001)	-	0	-	-	-	-	-	-	-	-	-	no evidence	no hits	-	66.9
16	tr|A0A0M3KJR2|A0A0M3KJR2_ANISI V-type proton ATPase subunit a OS=Anisakis simplex OX=6269 GN=ASIM_LO	165	0	-	No significant hit (E-value threshold 0.001)	-	0	-	-	-	-	-	-	-	-	-	no evidence	no hits	-	-
17	tr|A0A158PMZ9|A0A158PMZ9_ANISI Uncharacterized protein OS=Anisakis simplex OX=6269 GN=ASIM_LOCUS1026	669	0	-	No significant hit (E-value threshold 0.001)	-	0	-	-	-	-	-	-	-	-	-	no evidence	no hits	-	-
18	tr|A0A0M3JEG0|A0A0M3JEG0_ANISI Uncharacterized protein OS=Anisakis simplex OX=6269 GN=ASIM_LOCUS5797	169	0	-	No significant hit (E-value threshold 0.001)	-	0	-	-	-	-	-	-	-	-	-	no evidence	no hits	-	-
19	tr|A0A0M3K2A3|A0A0M3K2A3_ANISI 4F2 cell-surface antigen heavy chain (inferred by orthology to a huma	617	0	-	Cul so 8	Culicoides sonorensis	10	Q66UC5	(Trans)glycosidases (SSF51445)	PF00128	IPR006047IPR017853	-	AG(2)	43.8	50.0	show in structure	weak evidence	3Depi <=93%	-	-
20	tr|A0A0M3K1W9|A0A0M3K1W9_ANISI Metaxin-2 homolog (inferred by orthology to a C. elegans protein) OS=	261	0	-	No significant hit (E-value threshold 0.001)	-	0	-	-	-	-	-	-	-	-	-	no evidence	no hits	-	-
21	tr|A0A0M3JM51|A0A0M3JM51_ANISI Uncharacterized protein OS=Anisakis simplex OX=6269 GN=ASIM_LOCUS8475	109	0	-	No significant hit (E-value threshold 0.001)	-	0	-	-	-	-	-	-	-	-	-	no evidence	no hits	-	-
22	tr|A0A0M3J110|A0A0M3J110_ANISI Carboxypeptidase OS=Anisakis simplex OX=6269 GN=ASIM_LOCUS1093 PE=3 S	207	0	-	Serine carboxypeptidase	Triticum aestivum	3	P08819	-	-	-	-	-	57.5	64.3	show in structure	weak evidence	3Depi <=93%	-	-
23	tr|A0A0M3JSI2|A0A0M3JSI2_ANISI Histidine-rich membrane protein KE4 homolog 2 (inferred by orthology	543	0	-	No significant hit (E-value threshold 0.001)	-	0	-	-	-	-	-	-	-	-	-	no evidence	no hits	-	-
24	tr|A0A0M3JHT5|A0A0M3JHT5_ANISI Uncharacterized protein OS=Anisakis simplex OX=6269 GN=ASIM_LOCUS6975	90	0	-	No significant hit (E-value threshold 0.001)	-	0	-	-	-	-	-	-	-	-	-	no evidence	no hits	-	-
25	tr|A0A0M3KDQ3|A0A0M3KDQ3_ANISI Uncharacterized protein OS=Anisakis simplex OX=6269 GN=ASIM_LOCUS1850	293	0	-	No significant hit (E-value threshold 0.001)	-	0	-	-	-	-	-	-	-	-	-	no evidence	no hits	-	-
26	tr|A0A0M3JSQ0|A0A0M3JSQ0_ANISI Uncharacterized protein OS=Anisakis simplex OX=6269 GN=ASIM_LOCUS1057	244	0	-	No significant hit (E-value threshold 0.001)	-	0	-	-	-	-	-	-	-	-	-	no evidence	no hits	-	-
27	tr|A0A0M3JDM2|A0A0M3JDM2_ANISI Uncharacterized protein OS=Anisakis simplex OX=6269 GN=ASIM_LOCUS5503	235	0	0	No significant hit	-	1	-	-	-	-	-	-	-	-	-	no evidence	no hits	-	-
28	tr|A0A0M3KJK0|A0A0M3KJK0_ANISI Uncharacterized protein OS=Anisakis simplex OX=6269 GN=ASIM_LOCUS2054	216	0	-	No significant hit (E-value threshold 0.001)	-	0	-	-	-	-	-	-	-	-	-	no evidence	no hits	-	-
29	tr|A0A3P6PE34|A0A3P6PE34_ANISI IF rod domain-containing protein OS=Anisakis simplex OX=6269 GN=ASIM_	126	0	-	No significant hit (similar to autoimmune allergen)	-	0	-	-	-	-	-	-	-	-	-	no evidence	no hits	36.5	-
30	tr|A0A0M3KHK3|A0A0M3KHK3_ANISI Epidermal retinol dehydrogenase 2 (inferred by orthology to a human p	129	0	-	No significant hit (E-value threshold 0.001)	-	0	-	-	-	-	-	-	-	-	-	no evidence	no hits	-	-
31	tr|A0A0M3JS60|A0A0M3JS60_ANISI Translocon-associated protein subunit beta OS=Anisakis simplex OX=626	196	0	-	No significant hit (E-value threshold 0.001)	-	0	-	-	-	-	-	-	-	-	-	no evidence	no hits	-	-
32	tr|A0A0M3K0N6|A0A0M3K0N6_ANISI Dolichyl-diphosphooligosaccharide--protein glycosyltransferase subuni	595	0	-	No significant hit (E-value threshold 0.001)	-	0	-	-	-	-	-	-	-	-	-	no evidence	no hits	-	-
33	tr|A0A0M3JR83|A0A0M3JR83_ANISI Transducin beta-like protein 2 (inferred by orthology to a human prot	465	0	0	No significant hit	-	1	-	-	-	-	-	-	-	-	-	no evidence	no hits	-	-
34	tr|A0A0M3K867|A0A0M3K867_ANISI 60S ribosomal protein L11 (inferred by orthology to a human protein)	195	0	-	No significant hit (E-value threshold 0.001)	-	0	-	-	-	-	-	-	-	-	-	no evidence	no hits	-	-
35	tr|A0A3P6PCE1|A0A3P6PCE1_ANISI Uncharacterized protein OS=Anisakis simplex OX=6269 GN=ASIM_LOCUS468	704	0	-	No significant hit (E-value threshold 0.001)	-	0	-	-	-	-	-	-	-	-	-	no evidence	no hits	-	-
36	tr|A0A0M3K2C3|A0A0M3K2C3_ANISI Uncharacterized protein OS=Anisakis simplex OX=6269 GN=ASIM_LOCUS1446	557	0	-	No significant hit (similar to autoimmune allergen)	-	0	-	-	-	-	-	-	-	-	-	no evidence	no hits	2022-01-30	-
37	tr|A0A3P6NCF5|A0A3P6NCF5_ANISI ERAP1_C domain-containing protein OS=Anisakis simplex OX=6269 GN=ASIM	202	0	-	No significant hit (E-value threshold 0.001)	-	0	-	-	-	-	-	-	-	-	-	no evidence	no hits	-	-
38	tr|A0A0M3JS63|A0A0M3JS63_ANISI Uncharacterized protein OS=Anisakis simplex OX=6269 GN=ASIM_LOCUS1035	610	0	-	No significant hit (E-value threshold 0.001)	-	0	-	-	-	-	-	-	-	-	-	no evidence	no hits	-	-
39	tr|A0A0M3JXJ4|A0A0M3JXJ4_ANISI 60S ribosomal protein L23a (inferred by orthology to a human protein)	127	0	-	No significant hit (E-value threshold 0.001)	-	0	-	-	-	-	-	-	-	-	-	no evidence	no hits	-	-
40	tr|A0A3P6PBJ3|A0A3P6PBJ3_ANISI dNK domain-containing protein OS=Anisakis simplex OX=6269 GN=ASIM_LOC	100	0	-	No significant hit (E-value threshold 0.001)	-	0	-	-	-	-	-	-	-	-	-	no evidence	no hits	-	-
41	tr|A0A3P6T8Y5|A0A3P6T8Y5_ANISI Dihydrolipoyllysine-residue succinyltransferase component of 2-oxoglu	363	0	-	No significant hit (E-value threshold 0.001)	-	0	-	-	-	-	-	-	-	-	-	no evidence	no hits	-	-
42	tr|A0A0M3JMD7|A0A0M3JMD7_ANISI Uncharacterized protein OS=Anisakis simplex OX=6269 GN=ASIM_LOCUS8566	42	0	0	No significant hit (E-value threshold 0.001)	-	0	-	-	-	-	-	-	-	-	-	no evidence	no hits	-	-
43	tr|A0A0M3K059|A0A0M3K059_ANISI Pyruvate carboxylase OS=Anisakis simplex OX=6269 GN=ASIM_LOCUS13613 P	1242	0	-	No significant hit (E-value threshold 0.001)	-	0	-	-	-	-	-	-	-	-	-	no evidence	no hits	-	-
44	tr|A0A0M3J8X8|A0A0M3J8X8_ANISI Pyr_redox_2 domain-containing protein OS=Anisakis simplex OX=6269 GN=	176	0	-	No significant hit (E-value threshold 0.001)	-	0	-	-	-	-	-	-	-	-	-	no evidence	no hits	-	-
45	tr|A0A0M3JH42|A0A0M3JH42_ANISI NADH-cytochrome b5 reductase, putative (inferred by orthology to a S.	121	0	-	No significant hit (E-value threshold 0.001)	-	0	-	-	-	-	-	-	-	-	-	no evidence	no hits	-	-
46	tr|A0A0M3JHW6|A0A0M3JHW6_ANISI Uncharacterized protein OS=Anisakis simplex OX=6269 GN=ASIM_LOCUS6998	84	0	-	No significant hit (E-value threshold 0.001)	-	0	-	-	-	-	-	-	-	-	-	no evidence	no hits	-	-
47	tr|A0A0M3J4C2|A0A0M3J4C2_ANISI ERAP1_C domain-containing protein OS=Anisakis simplex OX=6269 GN=ASIM	300	0	-	No significant hit (E-value threshold 0.001)	-	0	-	-	-	-	-	-	-	-	-	no evidence	no hits	-	-
48	tr|A0A0M3K4N2|A0A0M3K4N2_ANISI P-type domain-containing protein OS=Anisakis simplex OX=6269 GN=ASIM_	1553	0	-	No significant hit (similar to autoimmune allergen)	-	0	-	-	-	-	-	-	-	-	-	no evidence	no hits	34.4	-
49	tr|A0A0M3K3Q3|A0A0M3K3Q3_ANISI Putative serine protease pcp-1 (inferred by orthology to a C. elegans	417	0	-	No significant hit (E-value threshold 0.001)	-	0	-	-	-	-	-	-	-	-	-	no evidence	no hits	-	-
50	tr|A0A0M3K3D7|A0A0M3K3D7_ANISI Uncharacterized protein OS=Anisakis simplex OX=6269 GN=ASIM_LOCUS1488	83	0	-	No significant hit (E-value threshold 0.001)	-	0	-	-	-	-	-	-	-	-	-	no evidence	no hits	-	-
51	tr|A0A0M3JSL7|A0A0M3JSL7_ANISI Oxidored_q6 domain-containing protein OS=Anisakis simplex OX=6269 GN=	213	0	-	No significant hit (E-value threshold 0.001)	-	0	-	-	-	-	-	-	-	-	-	no evidence	no hits	-	-
52	tr|A0A0M3JAU1|A0A0M3JAU1_ANISI UDP-glucuronosyltransferase OS=Anisakis simplex OX=6269 GN=ASIM_LOCUS	144	0	-	No significant hit (E-value threshold 0.001)	-	0	-	-	-	-	-	-	-	-	-	no evidence	no hits	-	-
53	tr|A0A0M3KA50|A0A0M3KA50_ANISI Protein MGR2 homolog OS=Anisakis simplex OX=6269 GN=ASIM_LOCUS17248 P	82	0	-	No significant hit (E-value threshold 0.001)	-	0	-	-	-	-	-	-	-	-	-	no evidence	no hits	-	-
54	tr|A0A0M3JSY8|A0A0M3JSY8_ANISI ATP synthase subunit d, mitochondrial OS=Anisakis simplex OX=6269 GN=	205	0	-	No significant hit (E-value threshold 0.001)	-	0	-	-	-	-	-	-	-	-	-	no evidence	no hits	-	-
55	tr|A0A0M3JST9|A0A0M3JST9_ANISI Protein transport protein Sec61 subunit beta OS=Anisakis simplex OX=6	90	0	-	No significant hit (E-value threshold 0.001)	-	0	-	-	-	-	-	-	-	-	-	no evidence	no hits	-	-
56	tr|A0A0M3K1D0|A0A0M3K1D0_ANISI Electron transfer flavoprotein-ubiquinone oxidoreductase OS=Anisakis	513	0	-	No significant hit (E-value threshold 0.001)	-	0	-	-	-	-	-	-	-	-	-	no evidence	no hits	-	-
57	tr|A0A0M3JR39|A0A0M3JR39_ANISI Sidoreflexin OS=Anisakis simplex OX=6269 GN=ASIM_LOCUS9905 PE=3 SV=1	324	0	-	No significant hit (E-value threshold 0.001)	-	0	-	-	-	-	-	-	-	-	-	no evidence	no hits	-	-
58	tr|A0A0M3IZ49|A0A0M3IZ49_ANISI Uncharacterized protein OS=Anisakis simplex OX=6269 GN=ASIM_LOCUS432	532	0	-	No significant hit (E-value threshold 0.001)	-	0	-	-	-	-	-	-	-	-	-	no evidence	no hits	-	-
59	tr|A0A3P6P6Z0|A0A3P6P6Z0_ANISI Uncharacterized protein (Fragment) OS=Anisakis simplex OX=6269 GN=ASI	74	0	0	No significant hit (E-value threshold 0.001)	-	0	-	-	-	-	-	-	-	-	-	no evidence	no hits	-	-
60	tr|A0A3P6QS93|A0A3P6QS93_ANISI Uncharacterized protein OS=Anisakis simplex OX=6269 GN=ASIM_LOCUS1209	839	0	-	No significant hit (E-value threshold 0.001)	-	0	-	-	-	-	-	-	-	-	-	no evidence	no hits	-	-
61	tr|A0A0M3JZ90|A0A0M3JZ90_ANISI Peroxiredoxin-like 2 activated in M-CSF stimulated monocytes OS=Anisa	193	0	-	No significant hit (E-value threshold 0.001)	-	0	-	-	-	-	-	-	-	-	-	no evidence	no hits	-	-
62	tr|A0A3P6Q2Z8|A0A3P6Q2Z8_ANISI Uncharacterized protein OS=Anisakis simplex OX=6269 GN=ASIM_LOCUS5411	145	0	-	Der f 24	Dermatophagoides farinae	1	L7UZ85	EF-hand (SSF47473); Calponin-homology domain, CH-domain (SSF47576)	PF00307PF08726PF00435	-	-	AG(3)	40.0	-	-	strong evidence	win80lin >35%	-	-
63	tr|A0A3P6T5M7|A0A3P6T5M7_ANISI Uncharacterized protein (Fragment) OS=Anisakis simplex OX=6269 GN=ASI	82	0	-	No significant hit (E-value threshold 0.001)	-	0	-	-	-	-	-	-	-	-	-	no evidence	no hits	-	-
64	tr|A0A0M3JCN8|A0A0M3JCN8_ANISI Uncharacterized protein OS=Anisakis simplex OX=6269 GN=ASIM_LOCUS5168	96	0	-	No significant hit (E-value threshold 0.001)	-	0	-	-	-	-	-	-	-	-	-	no evidence	no hits	-	-
65	tr|A0A0M3JQ01|A0A0M3JQ01_ANISI Spectrin beta chain (inferred by orthology to a D. melanogaster prote	51	0	0	No significant hit	-	1	-	-	-	-	-	-	-	-	-	no evidence	no hits	-	-
66	tr|A0A0M3JZG7|A0A0M3JZG7_ANISI Adducin-related protein 1 (inferred by orthology to a C. elegans prot	692	0	-	No significant hit (E-value threshold 0.001)	-	0	-	-	-	-	-	-	-	-	-	no evidence	no hits	-	-
67	tr|A0A0M3JP79|A0A0M3JP79_ANISI Uncharacterized protein OS=Anisakis simplex OX=6269 GN=ASIM_LOCUS9208	91	0	-	No significant hit (E-value threshold 0.001)	-	0	-	-	-	-	-	-	-	-	-	no evidence	no hits	-	-
68	tr|A0A0M3JR09|A0A0M3JR09_ANISI Complex I-B15 OS=Anisakis simplex OX=6269 GN=ASIM_LOCUS9867 PE=3 SV=1	172	0	-	No significant hit (E-value threshold 0.001)	-	0	-	-	-	-	-	-	-	-	-	no evidence	no hits	-	-
69	tr|A0A0M3K9G7|A0A0M3K9G7_ANISI Glucuronosyltransferase OS=Anisakis simplex OX=6269 GN=ASIM_LOCUS1701	433	0	-	No significant hit (E-value threshold 0.001)	-	0	-	-	-	-	-	-	-	-	-	no evidence	no hits	-	-
70	tr|A0A0M3JB20|A0A0M3JB20_ANISI Dihydrolipoyl dehydrogenase, mitochondrial (inferred by orthology to	180	0	-	No significant hit (E-value threshold 0.001)	-	0	-	-	-	-	-	-	-	-	-	no evidence	no hits	-	2022-08-26
71	tr|A0A0M3K295|A0A0M3K295_ANISI Uncharacterized protein OS=Anisakis simplex OX=6269 GN=ASIM_LOCUS1443	328	0	-	No significant hit (E-value threshold 0.001)	-	0	-	-	-	-	-	-	-	-	-	no evidence	no hits	-	-
72	tr|A0A0M3K507|A0A0M3K507_ANISI Gelsolin-like protein 1 (inferred by orthology to a C. elegans protei	252	0	-	Der f 16	Dermatophagoides farinae	3	Q8MVU3	-	PF00626	IPR029006IPR007123IPR007122	17	AG(2)	43.7	46.2	show in structure	weak evidence	3Depi <=93%	-	-
73	tr|A0A0M3JD80|A0A0M3JD80_ANISI Uncharacterized protein OS=Anisakis simplex OX=6269 GN=ASIM_LOCUS5363	151	0	-	No significant hit (E-value threshold 0.001)	-	0	-	-	-	-	-	-	-	-	-	no evidence	no hits	-	-
74	tr|A0A0M3J4N7|A0A0M3J4N7_ANISI Uncharacterized protein OS=Anisakis simplex OX=6269 GN=ASIM_LOCUS2370	245	0	-	No significant hit (E-value threshold 0.001)	-	0	-	-	-	-	-	-	-	-	-	no evidence	no hits	-	-
75	tr|A0A158PMW3|A0A158PMW3_ANISI Sacchrp_dh_NADP domain-containing protein OS=Anisakis simplex OX=6269	289	0	-	No significant hit (E-value threshold 0.001)	-	0	-	-	-	-	-	-	-	-	-	no evidence	no hits	-	-
76	tr|A0A0M3JSF2|A0A0M3JSF2_ANISI Receptor expression-enhancing protein OS=Anisakis simplex OX=6269 GN=	204	0	-	No significant hit (E-value threshold 0.001)	-	0	-	-	-	-	-	-	-	-	-	no evidence	no hits	-	-
77	tr|A0A0M3J414|A0A0M3J414_ANISI Uncharacterized protein OS=Anisakis simplex OX=6269 GN=ASIM_LOCUS2147	121	0	-	No significant hit (E-value threshold 0.001)	-	0	-	-	-	-	-	-	-	-	-	no evidence	no hits	-	34.9
78	tr|A0A0M3JRF8|A0A0M3JRF8_ANISI Uncharacterized protein OS=Anisakis simplex OX=6269 GN=ASIM_LOCUS1004	171	0	-	No significant hit (E-value threshold 0.001)	-	0	-	-	-	-	-	-	-	-	-	no evidence	no hits	-	-
79	tr|A0A0M3JHJ7|A0A0M3JHJ7_ANISI Uncharacterized protein OS=Anisakis simplex OX=6269 GN=ASIM_LOCUS6877	76	0	0	No significant hit (E-value threshold 0.001)	-	0	-	-	-	-	-	-	-	-	-	no evidence	no hits	-	-
80	tr|A0A0M3K1S8|A0A0M3K1S8_ANISI Tetraspanin OS=Anisakis simplex OX=6269 GN=ASIM_LOCUS14243 PE=4 SV=1	507	0	-	No significant hit (E-value threshold 0.001)	-	0	-	-	-	-	-	-	-	-	-	no evidence	no hits	-	-
81	tr|A0A0M3JS03|A0A0M3JS03_ANISI 60S acidic ribosomal protein P2 OS=Anisakis simplex OX=6269 GN=ASIM_L	407	0	-	Asp f 8	Aspergillus fumigatus	15	Q9UUZ6	-	-	-	-	-	48.6	-	-	strong evidence	win80lin >35%	58.7	-
82	tr|A0A0M3KCG9|A0A0M3KCG9_ANISI Filamin-related (inferred by orthology to a S. mansoni protein) OS=An	250	0	-	Der f 24	Dermatophagoides farinae	1	L7UZ85	EF-hand (SSF47473); Calponin-homology domain, CH-domain (SSF47576)	PF00307PF08726PF00435	-	-	AG(3)	50.0	-	-	strong evidence	win80lin >35%	-	-
83	tr|A0A0M3JY41|A0A0M3JY41_ANISI Uncharacterized protein OS=Anisakis simplex OX=6269 GN=ASIM_LOCUS1276	375	0	-	No significant hit (E-value threshold 0.001)	-	0	-	-	-	-	-	-	-	-	-	no evidence	no hits	-	-
84	tr|A0A0M3JDJ0|A0A0M3JDJ0_ANISI Uncharacterized protein OS=Anisakis simplex OX=6269 GN=ASIM_LOCUS5473	183	0	-	No significant hit (E-value threshold 0.001)	-	0	-	-	-	-	-	-	-	-	-	no evidence	no hits	-	-
85	tr|A0A0M3K404|A0A0M3K404_ANISI Myosin heavy chain-like (inferred by orthology to a D. melanogaster p	1588	0	-	No significant hit (E-value threshold 0.001)	-	0	-	-	-	-	-	-	-	-	-	no evidence	no hits	-	-
86	tr|A0A3P6SUT5|A0A3P6SUT5_ANISI Aminopeptidase OS=Anisakis simplex OX=6269 GN=ASIM_LOCUS16289 PE=3 SV	862	0	-	No significant hit (E-value threshold 0.001)	-	0	-	-	-	-	-	-	-	-	-	no evidence	no hits	-	-
87	tr|A0A0M3JPQ1|A0A0M3JPQ1_ANISI Spectrin alpha chain (inferred by orthology to a D. melanogaster prot	71	0	0	No significant hit	-	5	-	-	-	-	-	-	-	-	-	no evidence	no hits	-	-
88	tr|A0A3P6N3M4|A0A3P6N3M4_ANISI Uncharacterized protein OS=Anisakis simplex OX=6269 GN=ASIM_LOCUS2187	126	0	-	No significant hit (E-value threshold 0.001)	-	0	-	-	-	-	-	-	-	-	-	no evidence	no hits	-	-
89	tr|A0A0M3J888|A0A0M3J888_ANISI Uncharacterized protein OS=Anisakis simplex OX=6269 GN=ASIM_LOCUS3619	42	0	0	No significant hit (E-value threshold 0.001)	-	0	-	-	-	-	-	-	-	-	-	no evidence	no hits	-	-
90	tr|A0A0M3K529|A0A0M3K529_ANISI Citrate synthase OS=Anisakis simplex OX=6269 GN=ASIM_LOCUS15477 PE=3	387	0	-	No significant hit (E-value threshold 0.001)	-	0	-	-	-	-	-	-	-	-	-	no evidence	no hits	-	-
91	tr|A0A0M3JUG1|A0A0M3JUG1_ANISI NADH dehydrogenase [ubiquinone] iron-sulfur protein 3, mitochondrial	244	0	-	No significant hit (E-value threshold 0.001)	-	0	-	-	-	-	-	-	-	-	-	no evidence	no hits	-	-
92	tr|A0A0M3K1M2|A0A0M3K1M2_ANISI Unconventional myosin-Id (inferred by orthology to a human protein) O	1023	0	-	No significant hit (E-value threshold 0.001)	-	0	-	-	-	-	-	-	-	-	-	no evidence	no hits	-	-
93	tr|A0A0M3K9Z2|A0A0M3K9Z2_ANISI NtCtMGAM_N domain-containing protein OS=Anisakis simplex OX=6269 GN=A	475	0	-	No significant hit (similar to autoimmune allergen)	-	0	-	-	-	-	-	-	-	-	-	no evidence	no hits	31.4	-
94	tr|A0A0M3J7C1|A0A0M3J7C1_ANISI Trifunctional enzyme subunit alpha, mitochondrial (inferred by orthol	109	0	-	No significant hit (E-value threshold 0.001)	-	0	-	-	-	-	-	-	-	-	-	no evidence	no hits	-	-
95	tr|A0A0M3KIN5|A0A0M3KIN5_ANISI RasGAP_C domain-containing protein OS=Anisakis simplex OX=6269 GN=ASI	102	0	-	No significant hit (E-value threshold 0.001)	-	0	-	-	-	-	-	-	-	-	-	no evidence	no hits	-	-
96	tr|A0A0M3JSD5|A0A0M3JSD5_ANISI Arginine kinase OS=Anisakis simplex OX=6269 GN=ASIM_LOCUS10439 PE=3 S	410	0	-	Der f 20	Dermatophagoides farinae	48	A7XZJ2	Guanido kinase N-terminal domain (SSF48034); Glutamine synthetase/guanido kinase (SSF55931)	PF00217PF02807	-	-	-	75.0	84.6	show in structure	weak evidence	3Depi <=93%	-	-
97	tr|A0A0M3K6B4|A0A0M3K6B4_ANISI Alanine--glyoxylate aminotransferase 2-like (inferred by orthology to	514	0	-	No significant hit (E-value threshold 0.001)	-	0	-	-	-	-	-	-	-	-	-	no evidence	no hits	-	-
98	tr|A0A0M3K2T2|A0A0M3K2T2_ANISI Aldehyde dehydrogenase OS=Anisakis simplex OX=6269 GN=ASIM_LOCUS14657	519	0	-	Tyr p 35	Tyrophagus putrescentiae	6	A0A1B2YLJ7	ALDH-like (SSF53720)	PF00171	-	-	-	45.0	69.2	show in structure	weak evidence	3Depi <=93%	-	-
99	tr|A0A3P6R8B8|A0A3P6R8B8_ANISI Uncharacterized protein OS=Anisakis simplex OX=6269 GN=ASIM_LOCUS1679	604	0	-	No significant hit (E-value threshold 0.001)	-	0	-	-	-	-	-	-	-	-	-	no evidence	no hits	-	-
100	tr|A0A0M3J0U8|A0A0M3J0U8_ANISI ERAP1_C domain-containing protein OS=Anisakis simplex OX=6269 GN=ASIM	334	0	-	No significant hit (E-value threshold 0.001)	-	0	-	-	-	-	-	-	-	-	-	no evidence	no hits	-	-
101	tr|A0A158PP01|A0A158PP01_ANISI Annexin OS=Anisakis simplex OX=6269 GN=ASIM_LOCUS12751 PE=3 SV=1	628	0	-	No significant hit (E-value threshold 0.001)	-	0	-	-	-	-	-	-	-	-	-	no evidence	no hits	-	2022-08-29
102	tr|A0A3P6Q849|A0A3P6Q849_ANISI Uncharacterized protein OS=Anisakis simplex OX=6269 GN=ASIM_LOCUS7342	156	0	-	No significant hit (E-value threshold 0.001)	-	0	-	-	-	-	-	-	-	-	-	no evidence	no hits	-	-
103	tr|A0A3P6RGD8|A0A3P6RGD8_ANISI Uncharacterized protein OS=Anisakis simplex OX=6269 GN=ASIM_LOCUS1662	99	0	-	No significant hit (E-value threshold 0.001)	-	0	-	-	-	-	-	-	-	-	-	no evidence	no hits	-	-
104	tr|A0A3P6NV01|A0A3P6NV01_ANISI Uncharacterized protein OS=Anisakis simplex OX=6269 GN=ASIM_LOCUS2444	190	0	-	No significant hit (E-value threshold 0.001)	-	0	-	-	-	-	-	-	-	-	-	no evidence	no hits	-	-
105	tr|A0A0M3KAB8|A0A0M3KAB8_ANISI Uncharacterized protein OS=Anisakis simplex OX=6269 GN=ASIM_LOCUS1731	202	0	-	No significant hit (similar to autoimmune allergen)	-	0	-	-	-	-	-	-	-	-	-	no evidence	no hits	31.0	-
106	tr|A0A0M3JNB9|A0A0M3JNB9_ANISI Uncharacterized protein OS=Anisakis simplex OX=6269 GN=ASIM_LOCUS8900	90	0	-	No significant hit (E-value threshold 0.001)	-	0	-	-	-	-	-	-	-	-	-	no evidence	no hits	-	-
107	tr|A0A0M3K232|A0A0M3K232_ANISI Voltage-dependent anion-selective channel protein 3 OS=Anisakis simpl	249	0	-	Aed a 6	Aedes aegypti	1	Q1HR57	-	PF01459	-	-	-	47.5	-	-	strong evidence	win80lin >35%	-	-
108	tr|A0A0M3KCD2|A0A0M3KCD2_ANISI Uncharacterized protein OS=Anisakis simplex OX=6269 GN=ASIM_LOCUS1803	354	0	-	No significant hit (E-value threshold 0.001)	-	0	-	-	-	-	-	-	-	-	-	no evidence	no hits	-	-
109	tr|A0A3P6SZK1|A0A3P6SZK1_ANISI Oxoglutarate dehydrogenase (succinyl-transferring) OS=Anisakis simple	797	0	-	No significant hit (E-value threshold 0.001)	-	0	-	-	-	-	-	-	-	-	-	no evidence	no hits	-	-
110	tr|A0A0M3K6Q9|A0A0M3K6Q9_ANISI ADP/ATP translocase OS=Anisakis simplex OX=6269 GN=ASIM_LOCUS16057 PE	305	0	-	No significant hit (E-value threshold 0.001)	-	0	-	-	-	-	-	-	-	-	-	no evidence	no hits	-	50.5
111	tr|A0A0M3KCW4|A0A0M3KCW4_ANISI DnaJ homolog dnj-20 (inferred by orthology to a C. elegans protein) O	332	0	-	No significant hit (E-value threshold 0.001)	-	0	-	-	-	-	-	-	-	-	-	no evidence	no hits	-	-
112	tr|A0A0M3K487|A0A0M3K487_ANISI BTB_2 domain-containing protein OS=Anisakis simplex OX=6269 GN=ASIM_L	223	0	-	No significant hit (E-value threshold 0.001)	-	0	-	-	-	-	-	-	-	-	-	no evidence	no hits	-	-
113	tr|A0A0M3JS84|A0A0M3JS84_ANISI NADH dehydrogenase [ubiquinone] 1 beta subcomplex subunit 10 OS=Anisa	266	0	-	No significant hit (E-value threshold 0.001)	-	0	-	-	-	-	-	-	-	-	-	no evidence	no hits	-	-
114	tr|A0A3P6QJB8|A0A3P6QJB8_ANISI GOLD domain-containing protein OS=Anisakis simplex OX=6269 GN=ASIM_LO	270	0	-	No significant hit (E-value threshold 0.001)	-	0	-	-	-	-	-	-	-	-	-	no evidence	no hits	-	-
115	tr|A0A0M3JMM6|A0A0M3JMM6_ANISI Uncharacterized protein OS=Anisakis simplex OX=6269 GN=ASIM_LOCUS8660	105	0	-	No significant hit (E-value threshold 0.001)	-	0	-	-	-	-	-	-	-	-	-	no evidence	no hits	-	-
116	tr|A0A0M3JJL9|A0A0M3JJL9_ANISI Uncharacterized protein OS=Anisakis simplex OX=6269 GN=ASIM_LOCUS7604	152	0	-	No significant hit	-	1	-	-	-	-	-	-	-	-	-	no evidence	no hits	-	-
117	tr|A0A0M3K2K5|A0A0M3K2K5_ANISI Uncharacterized protein OS=Anisakis simplex OX=6269 GN=ASIM_LOCUS1456	170	0	-	No significant hit (E-value threshold 0.001)	-	0	-	-	-	-	-	-	-	-	-	no evidence	no hits	-	-
118	tr|A0A3P6SI58|A0A3P6SI58_ANISI Uncharacterized protein (Fragment) OS=Anisakis simplex OX=6269 GN=ASI	149	0	-	No significant hit (E-value threshold 0.001)	-	0	-	-	-	-	-	-	-	-	-	no evidence	no hits	-	-
119	tr|A0A0M3IZM4|A0A0M3IZM4_ANISI Carboxypeptidase OS=Anisakis simplex OX=6269 GN=ASIM_LOCUS607 PE=3 SV	663	0	-	Serine carboxypeptidase	Triticum aestivum	4	P08819	-	-	-	-	-	53.8	76.9	show in structure	weak evidence	3Depi <=93%	-	-
120	tr|A0A0M3JRB2|A0A0M3JRB2_ANISI Succinate dehydrogenase [ubiquinone] iron-sulfur subunit, mitochondri	279	0	-	No significant hit (E-value threshold 0.001)	-	0	-	-	-	-	-	-	-	-	-	no evidence	no hits	-	-
121	tr|A0A0M3KAU9|A0A0M3KAU9_ANISI Putative serine protease (inferred by orthology to a C. elegans prote	321	0	-	No significant hit (E-value threshold 0.001)	-	0	-	-	-	-	-	-	-	-	-	no evidence	no hits	-	-
122	tr|A0A0M3JI05|A0A0M3JI05_ANISI Glutamate dehydrogenase, mitochondrial (inferred by orthology to a D.	139	0	-	No significant hit (E-value threshold 0.001)	-	0	-	-	-	-	-	-	-	-	-	no evidence	no hits	-	-
123	tr|A0A3P6NIX6|A0A3P6NIX6_ANISI Uncharacterized protein OS=Anisakis simplex OX=6269 GN=ASIM_LOCUS157	1577	0	-	No significant hit (E-value threshold 0.001)	-	0	-	-	-	-	-	-	-	-	-	no evidence	no hits	-	-
124	tr|A0A0M3K2R3|A0A0M3K2R3_ANISI Uncharacterized protein OS=Anisakis simplex OX=6269 GN=ASIM_LOCUS1463	494	0	-	No significant hit (E-value threshold 0.001)	-	0	-	-	-	-	-	-	-	-	-	no evidence	no hits	-	-
125	tr|A0A3P6NDU6|A0A3P6NDU6_ANISI Uncharacterized protein OS=Anisakis simplex OX=6269 GN=ASIM_LOCUS2902	218	0	-	No significant hit (E-value threshold 0.001)	-	0	-	-	-	-	-	-	-	-	-	no evidence	no hits	-	-
126	tr|A0A3P6QMC6|A0A3P6QMC6_ANISI Uncharacterized protein OS=Anisakis simplex OX=6269 GN=ASIM_LOCUS1352	1332	0	-	No significant hit (E-value threshold 0.001)	-	0	-	-	-	-	-	-	-	-	-	no evidence	no hits	-	-
127	tr|A0A3P6NDP5|A0A3P6NDP5_ANISI Uncharacterized protein OS=Anisakis simplex OX=6269 GN=ASIM_LOCUS2860	393	0	-	Der f 24	Dermatophagoides farinae	1	L7UZ85	EF-hand (SSF47473); Calponin-homology domain, CH-domain (SSF47576)	PF00307PF08726PF00435	-	-	AG(3)	37.5	-	-	strong evidence	win80lin >35%	-	-
128	tr|A0A0M3JA13|A0A0M3JA13_ANISI Uncharacterized protein OS=Anisakis simplex OX=6269 GN=ASIM_LOCUS4245	229	0	0	No significant hit	-	1	-	-	-	-	-	-	-	-	-	no evidence	no hits	-	-
129	tr|A0A3P6RT59|A0A3P6RT59_ANISI Uncharacterized protein OS=Anisakis simplex OX=6269 GN=ASIM_LOCUS1800	400	0	-	No significant hit (E-value threshold 0.001)	-	0	-	-	-	-	-	-	-	-	-	no evidence	no hits	-	-
130	tr|A0A0M3KCE1|A0A0M3KCE1_ANISI Uncharacterized protein OS=Anisakis simplex OX=6269 GN=ASIM_LOCUS1803	300	0	-	No significant hit (E-value threshold 0.001)	-	0	-	-	-	-	-	-	-	-	-	no evidence	no hits	-	-
131	tr|A0A0M3JR99|A0A0M3JR99_ANISI Phosphate carrier protein, mitochondrial OS=Anisakis simplex OX=6269	466	0	-	No significant hit (E-value threshold 0.001)	-	0	-	-	-	-	-	-	-	-	-	no evidence	no hits	-	2022-01-27
132	tr|A0A0M3K866|A0A0M3K866_ANISI Spectrin beta chain (inferred by orthology to a D. melanogaster prote	1156	0	-	Der f 24	Dermatophagoides farinae	1	L7UZ85	EF-hand (SSF47473); Calponin-homology domain, CH-domain (SSF47576)	PF00307PF08726PF00435	-	-	AG(3)	55.7	-	-	strong evidence	win80lin >35%	-	-
133	tr|A0A0M3KGS5|A0A0M3KGS5_ANISI Uncharacterized protein OS=Anisakis simplex OX=6269 GN=ASIM_LOCUS1957	176	0	-	No significant hit (E-value threshold 0.001)	-	0	-	-	-	-	-	-	-	-	-	no evidence	no hits	-	-
134	tr|A0A0M3KDX2|A0A0M3KDX2_ANISI Carboxypeptidase OS=Anisakis simplex OX=6269 GN=ASIM_LOCUS18570 PE=3	518	0	-	Sac c Carboxypeptidase Y	Saccharomyces cerevisiae	3	D6W0C4	alpha/beta-Hydrolases (SSF53474)	PF05388PF00450	-	20	AG(2)	48.8	69.2	show in structure	weak evidence	3Depi <=93%	-	-
135	tr|A0A3P6R8T6|A0A3P6R8T6_ANISI Uncharacterized protein OS=Anisakis simplex OX=6269 GN=ASIM_LOCUS9651	38	0	0	No significant hit (E-value threshold 0.001)	-	0	-	-	-	-	-	-	-	-	-	no evidence	no hits	-	-
136	tr|A0A158PP53|A0A158PP53_ANISI Uncharacterized protein OS=Anisakis simplex OX=6269 GN=ASIM_LOCUS1313	3800	0	-	Der f 24	Dermatophagoides farinae	1	L7UZ85	EF-hand (SSF47473); Calponin-homology domain, CH-domain (SSF47576)	PF00307PF08726PF00435	-	-	AG(3)	66.2	-	-	strong evidence	win80lin >35%	-	-
137	tr|A0A0M3JXL8|A0A0M3JXL8_ANISI Uncharacterized protein OS=Anisakis simplex OX=6269 GN=ASIM_LOCUS1256	1471	0	-	No significant hit (E-value threshold 0.001)	-	0	-	-	-	-	-	-	-	-	-	no evidence	no hits	-	-
138	tr|A0A0M3JSC0|A0A0M3JSC0_ANISI Uncharacterized protein OS=Anisakis simplex OX=6269 GN=ASIM_LOCUS1041	1621	0	-	No significant hit (E-value threshold 0.001)	-	0	-	-	-	-	-	-	-	-	-	no evidence	no hits	-	-
139	tr|A0A3P6SDQ6|A0A3P6SDQ6_ANISI Uncharacterized protein OS=Anisakis simplex OX=6269 GN=ASIM_LOCUS1444	1023	0	-	No significant hit (E-value threshold 0.001)	-	0	-	-	-	-	-	-	-	-	-	no evidence	no hits	-	-
140	tr|A0A0M3K609|A0A0M3K609_ANISI Annexin OS=Anisakis simplex OX=6269 GN=ASIM_LOCUS15807 PE=3 SV=1	178	0	-	No significant hit (E-value threshold 0.001)	-	0	-	-	-	-	-	-	-	-	-	no evidence	no hits	-	2022-06-30
141	tr|A0A3P6P9U4|A0A3P6P9U4_ANISI Uncharacterized protein (Fragment) OS=Anisakis simplex OX=6269 GN=ASI	130	0	-	No significant hit (E-value threshold 0.001)	-	0	-	-	-	-	-	-	-	-	-	no evidence	no hits	-	32.3
142	tr|A0A0M3JVS3|A0A0M3JVS3_ANISI H(+)-transporting two-sector ATPase OS=Anisakis simplex OX=6269 GN=AS	628	0	-	No significant hit (E-value threshold 0.001)	-	0	-	-	-	-	-	-	-	-	-	no evidence	no hits	-	68.4
143	tr|A0A0M3JCR4|A0A0M3JCR4_ANISI Glutamate dehydrogenase, mitochondrial (inferred by orthology to a D.	221	0	-	No significant hit (E-value threshold 0.001)	-	0	-	-	-	-	-	-	-	-	-	no evidence	no hits	-	-
144	tr|A0A158PMY7|A0A158PMY7_ANISI P-type domain-containing protein OS=Anisakis simplex OX=6269 GN=ASIM_	1020	0	-	No significant hit (similar to autoimmune allergen)	-	0	-	-	-	-	-	-	-	-	-	no evidence	no hits	35.1	-
145	tr|A0A0M3KBB5|A0A0M3KBB5_ANISI Gelsolin-like protein 1 (inferred by orthology to a C. elegans protei	200	0	-	Der f 16	Dermatophagoides farinae	2	Q8MVU3	-	PF00626	IPR029006IPR007123IPR007122	17	AG(2)	51.2	-	-	strong evidence	win80lin >35%	-	-
146	tr|A0A0M3J250|A0A0M3J250_ANISI Annexin OS=Anisakis simplex OX=6269 GN=ASIM_LOCUS1483 PE=3 SV=1	152	0	-	No significant hit (E-value threshold 0.001)	-	0	-	-	-	-	-	-	-	-	-	no evidence	no hits	-	31.0
147	tr|A0A0M3K2M8|A0A0M3K2M8_ANISI Probable enoyl-CoA hydratase, mitochondrial (inferred by orthology to	289	0	-	No significant hit (E-value threshold 0.001)	-	0	-	-	-	-	-	-	-	-	-	no evidence	no hits	-	-
148	tr|A0A0M3K1G1|A0A0M3K1G1_ANISI PB1 domain-containing protein OS=Anisakis simplex OX=6269 GN=ASIM_LOC	354	0	-	No significant hit (E-value threshold 0.001)	-	0	-	-	-	-	-	-	-	-	-	no evidence	no hits	-	-
149	tr|A0A3P6MZQ7|A0A3P6MZQ7_ANISI ELFV_dehydrog_N domain-containing protein (Fragment) OS=Anisakis simp	293	0	-	No significant hit (E-value threshold 0.001)	-	0	-	-	-	-	-	-	-	-	-	no evidence	no hits	-	-
150	tr|A0A0M3JGN4|A0A0M3JGN4_ANISI Uncharacterized protein OS=Anisakis simplex OX=6269 GN=ASIM_LOCUS6567	123	0	-	No significant hit (E-value threshold 0.001)	-	0	-	-	-	-	-	-	-	-	-	no evidence	no hits	-	-
151	tr|A0A158PN62|A0A158PN62_ANISI ATP-binding cassette sub-family B member 9 (inferred by orthology to	809	2	-	No significant hit (E-value threshold 0.001)	-	0	-	-	-	-	-	-	-	-	-	strong evidence	Gluten-like Q-repeats	-	-
152	tr|A0A0M3JNJ2|A0A0M3JNJ2_ANISI Aldedh domain-containing protein OS=Anisakis simplex OX=6269 GN=ASIM_	137	0	-	Alt a 10	Alternaria alternata	4	P42041	ALDH-like (SSF53720)	PF00171	-	-	-	46.2	42.9	show in structure	weak evidence	3Depi <=93%	-	-
153	tr|A0A0M3K1Y0|A0A0M3K1Y0_ANISI Uncharacterized protein OS=Anisakis simplex OX=6269 GN=ASIM_LOCUS1430	1681	0	-	Onc m 5	Oncorhynchus mykiss	12	Q92093	Lipovitellin-phosvitin complex, superhelical domain (SSF48431); Lipovitellin-phosvitin complex; beta-sheet shell regions (SSF56968)	PF09172PF09175PF01347PF00094	IPR015819IPR001747IPR011030IPR015816IPR015258IPR037088IPR015255IPR015817IPR001846	-	AG(1)	37.5	40.0	show in structure	weak evidence	3Depi <=93%	-	-
154	tr|A0A0M3JYW9|A0A0M3JYW9_ANISI Fructose-bisphosphate aldolase OS=Anisakis simplex OX=6269 GN=ASIM_LO	403	0	-	Sal s 3	Salmo salar	10	B5DGM7	-	PF00274	-	62	AG(3)	75.0	94.7	show in structure	strong evidence	3Depi >93%	-	-
